# Supplementary material for: Cell-type specific gene expression profiles of leukocytes in human peripheral blood
Source: BMC Genomics. 2006 May 16;7:115. doi: 10.1186/1471-2164-7-115 (PMC1479811; doi:10.1186/1471-2164-7-115)
Supplement: Additional File 1 — Log2(Cy5/Cy3) ratio data for all clones in all experiments. [file 1471-2164-7-115-S1.txt]

LUID	NAME	GWEIGHT	Symbol	B CELLS F1A (-)	B CELLS F1B (+)	B CELLS F2A (-)	B CELLS F2B (+)	B CELLS F3 (+)	B CELLS M1 (+)	B CELLS M2 (-)	B CELLS M3 (-)	B CELLS M3 (+)	CD4 F1A (-)	CD4 F2B (-)	CD4 F3 (-)	CD4 M1 (-)	CD4 M2 (-)	CD8 F1A (-)	CD8 F1B (-)	CD8 F2B (-)	CD8 F3 (-)	CD8 M1 (-)	CD8 M2 (-)	Pax F2B	Pax M1	Pax M5	PBMC F1B	PBMC F2A	PBMC F2B	PBMC F3	PBMC M1
EWEIGHT				1	1	1	1	1	1	1	1	1	1	1	1	1	1	1	1	1	1	1	1	1	1	1	1	1	1	1	1
4261	lu2 DNTT deoxynucleotidyltransferase, terminal | LCP:1	1	DNTT	-2.08	-0.51	-1.8	-1.81	-1.75	-1.9	-1.96	-1.35		-1.75	-1.89	-1.35	-1.06	-1.58	-1.46	-1.61		-1.86	-1.64	-1.44	-1.39	-1.98	-0.94	-1.09	-1.33	-1.28		-0.99
4263	lu2 RIPK1 receptor (TNFRSF)-interacting serine-threonine kinase 1 | LCP:3	1	RIPK1	0.11	-0.61	-0.46	-0.85	0.63	-0.55	0.86	-0.64		-0.11	-0.6	-0.28	0.56	0.55	-0.38	0.07	0.05	0.87	0.18	-0.07	-0.45	-0.22	0.22	0.32	-0.06	0.45	-0.05	0.38
4264	lu FADD Fas (TNFRSF6)-associated via death domain | LCP:4	1	FADD	-0.47	-0.32	-0.35	-0.49	-0.05	-0.42	-0.51	-0.42	-0.09	-0.23	-1.22	-0.97	-1.22	-1.07	-0.39	-0.77	-0.69	0.66	-0.33	-0.86	-0.72	0.18	-0.77	-0.53	-1.27	-1.37		-0.92
4265	le CASP9 caspase 9, apoptosis-related cysteine protease | LCP:5	1	CASP9	-0.1	0.09	0.08	0.23	0.3	0.1	-0.69	0.12	0.65	0.02	0.11	-0.33	-1.2	-0.4	0.03	-0.46	-0.29	1.49E-09	-0.78	-0.49	-0.26	0.27	-0.45	-0.39	-0.81	-1.16	-0.91	-1.53
19337	le SCYB10 small inducible cytokine subfamily B (Cys-X-Cys), member 10 | LCP:7	1	CXCL10	0.07	-0.34	-0.19	-0.02		-0.14	-0.33	-0.07	-0.97		-0.09	-0.16	0.52	0.31	-0.26	-0.04	0.01	0.2	-0.25	-0.01	0.29	0.17	0.05	0.03	0.04	1.09	-0.3	0.7
25182	le SCYB10 small inducible cytokine subfamily B (Cys-X-Cys), member 10 | LCP:7	1	CXCL10	0.21	-0.18	-0.51	0.36	-0.43	-0.35	-0.77	-0.32	-0.72	-0.44	0		0.1	0.87	-0.33	-0.17	-0.12	-0.39	-0.55	0.18		-0.33	0.25	-0.02	0.45	0.81	-0.01	0.55
19338	lu MIG monokine induced by gamma interferon | LCP:8	1	CXCL9	0.48	-0.71	-0.18	-0.15		-0.37			-0.13	-0.08		-0.04	0.05	0.44	0.06	-0.07	0.13	0.07		-0.01	0.07	0.23	0.4	0.01	0.06	0.23		0.38
25183	lu MIG monokine induced by gamma interferon | LCP:8	1	CXCL9	-0.25	0.56	-0.44	-0.28	-0.86	-0.57	-0.71	-0.3	-0.6	-0.42	-0.04	-0.09	-0.17	-0.2	0.09	0.05	-0.29	-0.22	-0.58	-0.43	-0.24	0.01	0.31	-0.41	-0.21	-0.1	-0.69	0.3
4268	le MIG monokine induced by gamma interferon | LCP:8	1	CXCL9	0.05	0.57	-0.07	-0.55	0.74	-0.46		-0.21		-0.51	-0.26	-0.2	0.55	0.37	-0.08	0.03	-0.53	0.14	0.15	-0.23		0.01		-0.01	0.18	0.54		0.59
4269	lu2 POU2AF1 POU domain, class 2, associating factor 1 | LCP:9	1	POU2AF1	-0.08	0.79	0.98	0.32	0.75	0.66	1.01	1.04	1.08		-1.56	-0.48	0.61	0.04	-0.21	-0.22	0.45	0.38	0.23	-0.46	-0.07	0.15	-0.68	-0.05	-0.03	0.66	-0.23	0.76
4270	le BTK Bruton agammaglobulinemia tyrosine kinase | LCP:10	1	BTK	1.19	1.31	1.57	0.66	1.46	0.97	0.91	0.71	1.74	-0.89	-1.14	-0.96	0.04	-0.13	-0.8	-0.57	0.55	-0.61	-0.28	-0.42	-0.03	0.33	0.02	0.32	0.66	0.72		0.61
4274	lu CTLA4 cytotoxic T-lymphocyte-associated protein 4 | LCP:12	1	CTLA4	0.19	0.24	-0.58	-0.6	-0.47	-0.57	-0.43	-0.1	-1.06	-0.53	-0.4	-0.24	1	-0.26	-0.71	-0.51	-0.5	-0.74	-0.43	-0.1	-0.02	-0.73	-0.15	0.43	0.12	0.92	-0.1	1.09
4271	le CD28 CD28 antigen (Tp44) | LCP:13	1	CD28	-0.22	-0.92	-0.58	-0.69		-0.71		-0.47	-0.75	-0.54	-0.65	-0.81	0.04	0.14	-0.49	-0.5	0.04	-0.5	-0.65	-0.73	-0.46	-0.2	-0.78	-0.52	-0.21	0.75	-0.32	0.26
4276	le IL2RA interleukin 2 receptor, alpha | LCP:14	1	IL2RA	0.15	-0.01	0.01	-0.32	0.61	-0.43	-0.12	-0.44		-0.09	0.13	0.02	0.83	0.43	-0.55	-0.61		-0.43		-0.2		-0.01	0.65	-0.36	0.16	1.26		0.63
4277	l CD3Z CD3Z antigen, zeta polypeptide (TiT3 complex) | LCP:15	1	CD3Z	1.13	0.09	1.46	8.94E-10		0.19	2.39	0.31	-0.13	3.17	3.16	2.48	2.39	1.23	3.08	2.71	2.46	3.29	3.01			3	2.55	1.97	2.86	2.36	2.31	0.89
4278	lu IL2RB interleukin 2 receptor, beta | LCP:16	1	IL2RB	-0.25	-0.18	-0.41	-0.44	-0.47	-0.54	-0.49	-0.25		-0.81	-0.84	-0.29	0.23	0.58	-0.65	0.11	-0.22	-0.36	-0.38	0.06		-1.03	-0.7	-0.31	0.07	0.54	0.07	0.68
4279	le IL2RG interleukin 2 receptor, gamma (severe combined immunodeficiency) | LCP:17	1	IL2RG	1.17	0.82	0.65	0.33	-0.06	-0.44	1.28	1.37	0.63	0.62	0.55	0.31	1.06	-0.09	0.79	0.25	0.56	-0.13	0.61	0.56	0.3		0.24	0.33	0.11	0.73	0.34	0.52
4281	l SH120 = lymphoid-specific cDNA | LCP:19	1	LCP:19	-0.14	0.1	0.75	0.56	0.25	0.51	-0.18	-0.24	0.02	-0.46		-0.83	-0.25	-0.79	-0.67	-1.02	-0.59	-1.09	-0.78	-0.63		-0.66	-0.75	-0.44	-0.88		-0.77	0.03
4282	l SH137 = lymphoid-specific cDNA | LCP:20	1	LCP:20	0.07	-0.24	-0.26	-0.22	-0.22	0.08	0.17	-0.1	-0.35	-0.45	-0.46	-0.31	0.8	0.13	-0.1	-0.14		-0.64	0.27	0.71			0.3	0.06	0.19	0.64		0.61
4285	l SH139 = lymphoid-specific cDNA | LCP:21	1	LCP:21	0.65	2.1	1.13	0.32	0.56	0.74	0.7	0.77	1.95	-0.72	-1.1	-0.05	0.05	-0.24	-0.51	-0.44	-0.11	-0.36		-0.26	0.3	-0.29	-0.46	0.07	-0.33	-0.11		0.23
4287	le ARHGDIB Rho GDP dissociation inhibitor (GDI) beta | LCP:23	1	ARHGDIB	1.25	1.9	2.63	1.78	2.55	1.48	1.79	2.55	2.09	2.5	1.18	2.01	1.28	-0.15	2.7	2.28	1.95		2.59	1.25	1.76	2.83	2.26	1.18	1.17	1.02	1.08	0.38
4288	lu CCR1 chemokine (C-C motif) receptor 1 | LCP:24	1	CCR1	0.45	0.67	1.11	0.73	1	0.37	1.06	1.12	1.29	1.27	0.56	0.56	-0.08	0.08	1.28	1.07	0.88		1.23	0.28	0.83	1.7	1.48	0.4	0.33	0.67		0.05
4289	lu3 CCR2 chemokine (C-C motif) receptor 2 | LCP:25	1	CCR2	-0.2	-0.78	-0.66	-0.61	-0.42	-0.61		-0.53		-0.51	-0.75	-1.2	0.22	0.23	-0.55	-0.33	-0.22	-0.12	0.09	-0.55	-0.28	-0.24	-0.69	-0.46	-1.49E-09	0.69		0.44
4290	l CCR3 chemokine (C-C motif) receptor 3 | LCP:26	1	CCR3	0.5	-0.42	-0.38	-0.27	0.13	-0.23	0.44		0.07	-0.4	-0.57	-0.25	0.02	0.34	0.14	-0.1	-0.38	-0.24	-1.27	-0.17	0.36	1.5	0.04	-0.41	-0.02	0.77	-0.1	0.05
4291	l CCR4 chemokine (C-C motif) receptor 4 | LCP:27	1	CCR4	0.23	0.48	-0.47	-1.19		-1.27	-0.07			-0.31	-0.76	-0.47	-0.19	-0.76	-0.59	-0.53	-0.36	-0.52	-0.25	-0.88	-0.6	-0.32	-0.37	-0.51	-0.33	0.93		0.34
4293	lu CX3CR1 chemokine (C-X3-C) receptor 1 | LCP:29	1	CX3CR1	0.56	-0.69	-0.56	-0.83	-0.02	-0.67	0.52	-0.19	-0.74	-0.64	-0.48	-0.8	1.14	0.48	-0.49	-0.43	-0.08	-0.64	-8.94E-10	-0.48	-0.21	-0.47	-0.77	-0.27	0.04	1.36	-0.07	0.86
4294	lu2 IL8RB interleukin 8 receptor, beta | LCP:30	1	IL8RB	0.21	-0.22	-0.02	-0.23	-0.17	-0.18	0.69	-0.35		-0.27	-0.55	-0.18	0.36	-0.15	0.17	0.08		-0.23	0.13	0.82	3.71	4.59	3.9	0.77	1.29	1.65		0.76
19339	lu BLR1 Burkitt lymphoma receptor 1, GTP-binding protein | LCP:31	1	BLR1	1.71	1.03	1.75	1	1.45	1.32	1.4	2.07	1.63	1.25	0.74	0.65	0.24	-0.27	1.4	1.1	1.79	1.39		0.17	0.79	0.78	1	0.65	0.46	0.68	-0.44	0.93
19340	lu3 CCR7 chemokine (C-C motif) receptor 7 | LCP:32	1	CCR7	0.04	0.59	-0.12	-0.85	-6.71E-10	-0.01		0.53	0.66	-0.69	-1.09	-0.54	0.03	-0.3	-0.5	-0.17	-0.66	-0.81		-0.46	-0.24	-0.02	-0.45	-0.11	-0.15	0.04		0.51
4298	lu3 CCR7 chemokine (C-C motif) receptor 7 | LCP:32	1	CCR7	0.08	0.57	0.13	-0.42		-0.18		0.06		-0.3	-0.3	-0.32	0.4	0.04	-0.58	-0.27	-0.24	-0.41	-0.49	-0.62	0.38	-0.43	-0.04	-0.11	-0.15	0.34		0.5
4300	lu3 FY Duffy blood group | LCP:34	1	FY	-0.36	0.01	-0.2	-0.22	-0.3	0.08	-0.23	-0.34	-1.04	-0.57	-0.43	-0.49	0.68	-0.1	-0.28	-0.27	-0.53	-1.02	0.21	0.18		0.75	1.46	-0.25	0.17	0.94		0.5
4301	le FPR1 formyl peptide receptor 1 | LCP:35	1	FPR1	0.04	0.61	-0.16	0.08	-0.04	0.47			0.34	-0.37	-0.02	0.11	0.61	-0.33	-0.14	-0.35	-0.15		0.12	0.36		4.5	3.71	0.86	0.93	2.1	0.83	0.58
25187	lu2 TNFSF6 tumor necrosis factor (ligand) superfamily, member 6 | LCP:38	1	TNFSF6	-0.14	-0.04	-0.28	-0.45	-0.33	-0.37	-0.28	-0.24	-0.43	-0.8	-0.36	-0.4	0.58	-0.09	-0.38	-0.08	-0.19	-0.37	-0.27	0.17	-0.04	-0.36	-0.32	0.03	0.15	0.73	-0.19	0.64
4304	lu2 TNFSF6 tumor necrosis factor (ligand) superfamily, member 6 | LCP:38	1	TNFSF6	-0.19	0.3	-0.21	-0.32	-1.02	-0.29	-0.35	-0.32	-0.78	-0.92	0.01	-0.27	0.74	0.45	-0.75	-0.33	-0.21	-0.68	-0.85	0.25		-0.86	0.02	0.29	-1.49E-09	0.89	8.94E-10	0.73
4306	le SELL selectin L (lymphocyte adhesion molecule 1) | LCP:40	1	SELL	0.79	0.68	1.5	0.38	1.19	0.3	0.27	1.32	1.44	1.46	0.31	0.82	1.03	0.39	1.44	0.94	-0.06	1.15	1.27	-0.15		1.64	1.64	0.33	0.45	1.31		0.87
19342	le STAT1 signal transducer and activator of transcription 1, 91kD | LCP:41	1	STAT1	-1.66	0.21	0.53	-0.48	-0.65	0.18	0.21	-0.17	0.66	1.79	0.6	1.1	-0.49	-1.22	1.56	1.74	0.25		1.39	-0.41	0.39	1.49	0.71	-1.7	-1.28	-1.06	-0.63
4309	le STAT1 signal transducer and activator of transcription 1, 91kD | LCP:41	1	STAT1	-1.46	0.74	0.22	-0.17	-0.54	-0.19	-0.47		1.29	1.68	0.73	1.84	-0.11	-1	1.2	1.62	0.01	1.24		0.14	0.74	1.45	0.49	-1.09	-0.79	-0.74	-0.56	-1.47
4310	le ITGA4 integrin, alpha 4 (antigen CD49D, alpha 4 subunit of VLA-4 receptor) | LCP:42	1	ITGA4	-0.8	0.33	-0.62	-0.88	0.12	-0.54		-0.09	0.03	-0.58	-1.17	0.42	0.36	-0.75	-0.66	-0.12	-0.51	-0.23		-0.63	-0.57	-1.19		-0.15	-0.03	0.74	-0.32	0.6
4311	lu3 CD5 CD5 antigen (p56-62) | LCP:43	1	CD5	0.43	-0.37	-0.56	-0.33	-0.13	-0.49	-0.49	-0.02	-0.25	1.4	0.15	1.13	0.94	0.17	1.09	0.46	-0.09	1.71	1.06	0.98	0.59	0.61	0.28	0.66	0.37	0.98	0.14	0.83
4312	le FGR Gardner-Rasheed feline sarcoma viral (v-fgr) oncogene homolog | LCP:44	1	FGR	2.48	1.87	2.08	1.64	1.91	1.7	2.49	2.32	2.76	0.33	-0.25	8.94E-10	1.14	0.16	1.36	1.11	1.42	1.56	1.26	1.85	2.43	3.7	3.16	2.53	2.72	2.46		2.01
4313	le ZAP70 zeta-chain (TCR) associated protein kinase (70 kD) | LCP:45	1	ZAP70	0.28	-0.5	-0.36	-0.09	-0.11	-0.48	0.65	-0.5	-1.37	1.74	1.43	1.44	0.98	0.6	2.12	0.78	1.81	2.19	1.59	1.41	0.09	1.11	-0.06	1.26	1.52	1.1	0.71	0.77
4314	lu2 BAX BCL2-associated X protein | LCP:46	1	BAX	0.37	-0.23	-0.56	0.36	0.82	-0.19	-0.25	0.31	0.49	0.13	0.36	0.48	-0.08	0.83	0.6	-0.08	-0.06	0.65	-0.17	0.49	0.26	0.24	-0.21	-0.08	0.41	0.28	0.16	0.12
4315	le CD6 CD6 antigen | LCP:47	1	CD6	1.39	1.56	0.82	0.16	0.34	-0.54	0.58		0.94	3	2.69	2.33	2.85	1.67	2.5	2.18	2.2	2.54	2.38	2.28	1.51	2.26	1.05	3.02	2.9	3.05	1.48	0.77
4317	le FLI1 Friend leukemia virus integration 1 | LCP:49	1	FLI1	1.66	2.72	3.2	2.02	2.74	2.04	2.48	2.56	3.29	3.04	2.41	2.36	0.72	0.9	3.3	2.91	2.52	3.06	2.74	1.42	1.75	2.39	1.88	1.23	1	1.14	1.21	0.1
4318	le WAS Wiskott-Aldrich syndrome (eczema-thrombocytopenia) | LCP:50	1	WAS		1.29	1.29	0.82	0.98	1.1	0.87	0.79	1.16	1.39	0.94	1.23	1	0.66	1.5	1.38	0.97	1.43	1	1.06	1.42	1.83	1.13	1.34	1.51	1.31		1.08
25184	le IL8 interleukin 8 | LCP:51	1	IL8	-1.16	-1.13	-1.65	-1.08	-0.92	-1.13	-0.37	-0.72	-0.89	-0.81	-0.31	-2.18	-1.06	-1.34	-0.69	-1.39	-0.72	-0.42	-0.4	-1.84	-1.6	-0.26	0.09	-0.84	-0.52	0.06	-0.23	-1.11
4272	le IL8 interleukin 8 | LCP:51	1	IL8	-1.76	-2.6	-2.9	-2.08		-2.44			-2.52	-2.27	-1.97	-2.06	-1.94	-1.26	-1.69	-2.32	-1.74	-1.7		-2.49	-2.12	-1.83	-2.36	-1.77	-1.22	-0.3		-1.12
4283	lu3 IL12B interleukin 12B (natural killer cell stimulatory factor 2, cytotoxic lymphocyte maturation factor 2, p40) | LCP:52	1	IL12B	-0.14	-0.42	0.21	-0.42		-0.31	0.59			0.9	0.75	0.1	0.41	0.31	0.89	0.72	0.53	1.06	0.98	0.18		0.57	0.43	0.14	0.77	0.81	0.72	0.19
25186	lu4 IFNG interferon, gamma | LCP:54	1	IFNG	0.13	0.05	0.24	0.39	0.73	0.17	-0.27	-0.3	0.2	0.77	0.29	-0.15	0.11	0.2	0.34	0.79		0.78	1.85	-0.03	1.28	0.42	1.5	-0.52	0.11	0.5		0.35
4295	lu4 IFNG interferon, gamma | LCP:54	1	IFNG	0.65	0.52	0.98	0.2	1.42	0.09		0.36	1.44	1.52		0.43	0.33	1.09	1.31	0.94		2.03	0.28	-0.25	0.85	1.09	0.77	0.1	0.26	0.78		0.43
19341	le SCYA5 small inducible cytokine A5 (RANTES) | LCP:57	1	CCL5	0.75	0.93	1.45	-0.11	0.13	0.33	1.92	0.93	0.82	1.85		1.03	1.6	1.44	3.07	2.56	2.68	2.91	2.88	2.1	1.04	2.65	2.39	1.73	2.45	1.82	1.4	1.73
4307	le SCYA5 small inducible cytokine A5 (RANTES) | LCP:57	1	CCL5	0.46	0.7	1.14	0.07	0.24	0.12	1.3		0.27	1.68	1.31	0.55	0.99		2.8	1.69	1.99	2.46	2.56	2.09		1.8	2.16	1.18	1.43	1.6	1.71	0.91
25188	lu CD4 CD4 antigen (p55) | LCP:60	1	CD4	-0.26	-0.31	-0.44	-0.61	-0.66	-0.6	-0.48	-0.83	-0.16	-0.54	-0.5	-0.9	-0.35	0.49	-0.85	-0.34	-0.66	-0.56	-0.77	-0.56		-0.51	-0.32	-0.49	-0.32	0.7	-0.26	0.22
4068	le CD4 CD4 antigen (p55) | LCP:60	1	CD4	0.53	-0.41	-0.17	-0.16		-0.32	0.58	-0.34	-0.33	1.64	1.34	0.67	0.9	0.27	-0.43	-0.26	-0.16	-0.51	-0.5	-0.4	0.62	1.68	1.64	0.6	0.86	1.46	0.94	0.8
25189	lu CD8A CD8 antigen, alpha polypeptide (p32) | LCP:61	1	CD8A	-0.1	0.9	0.85	-0.59	-0.51		0.74	0.84	0.58	1.34	0.26	-0.11	-0.07	-0.62	1.31	1.35	1.03	1.29	0.28	-0.02	-0.1	1.11	0.76	0.03	0.14	0.23	0.21	0.09
4069	le CD8A CD8 antigen, alpha polypeptide (p32) | LCP:61	1	CD8A	-0.22	-0.96	-0.88	-0.57	-1.89		-0.19	-0.23		-0.58	-0.66	-1.18	0.09	-0.17	0.13	0.94	-0.16	0.32	-1	-0.04	-0.21	-0.36	-0.56	-0.09	0.03	0.2		0.82
25190	lu TRD@ T cell receptor delta locus | LCP:62	1	TRD@	2.5	0.99	1.77	-0.33	0.83	0.85	3	2.79	0.65	4.04	2.38	1.35	1.32	-2.98E-10	3.39	3.84	3.23		3.45	1.64	0.81	4.01	2.98	1.57	3.15	1.41	1.21	1.13
4070	le TRD@ T cell receptor delta locus | LCP:62	1	TRD@	1.6	1.39	2.93	-0.17	0.3	-0.44	2.32	2.83	2.98E-10	2.74	2.02	2.63	2.2	1.48	4.55	3.99	2.57	2.69	2.47	3.06	3	3.15	4.44	2.87	1.89	1.42	1.44	2.48
25191	lu GZMA granzyme A (granzyme 1, cytotoxic T-lymphocyte-associated serine esterase 3) | LCP:63	1	GZMA	0.4	-0.93	0.39	-0.73	0.02	-0.3	0.33	0.75	0.12	-0.42	-0.21	-1.24	1.37	-0.34	-0.17	0.31	0.13	-0.5	0.16	-0.32	-0.31	-0.22	-0.63	-0.17		1.1	-0.21	1.02
25192	lu2 Gzmc granzyme C | LCP:64	1	Gzmc	1.43	0.62	2.04		0.67	0.68	2.54	1.56	1.19	1.95	1.33	0.38	1.11	0.49	2.73	2.58	2.3	3.09	2.51	1.75	1.23	2.91	2.24	1.22	2.49	2.13		1.45
25193	lu NFKB1 nuclear factor of kappa light polypeptide gene enhancer in B-cells 1 (p105) | LCP:65	1	NFKB1	0.83	-0.01	0.01	-0.7	0.2	0.01	0.45	0.56	0.7	0.92	0.17	-0.19	0.6	0.34	0.83	0.42	1.38	2.02	0.82	0.12	0.13	0.33	-0.06	0.22	0.58	0.89	-0.04	0.86
4073	lu NFKB1 nuclear factor of kappa light polypeptide gene enhancer in B-cells 1 (p105) | LCP:65	1	NFKB1	0.4	0.04	-0.01	-0.65	-0.1	-0.32	-0.26	0.21	-0.49	0.05	0.32	-0.34	1.22	0.34	0.07	0.45	0.16	0.14	0.03	0.29	-0.07	-0.1	0.76	0.64	0.45	1.16	0.1	1.39
25194	le NFKB2 nuclear factor of kappa light polypeptide gene enhancer in B-cells 2 (p49/p100) | LCP:66	1	NFKB2	0.96	-0.04	-0.08	0.46	0.75	0.3		0.26	0.23	0.25	0.67	-0.21	0.74	0.65	0.09	0.3	0.47	0.38	-0.3	0.12	-0.41	0.09	-0.4	0.45	0.54	0.91	0.07	0.67
4074	lu NFKB2 nuclear factor of kappa light polypeptide gene enhancer in B-cells 2 (p49/p100) | LCP:66	1	NFKB2	0.89	0.57	0.38	0.12	0.74	0.18	0.1	0.24	-0.13	0.1	0.49	0.47	0.82	0.64	0.29	0.51	0.79	0.28	0.31	0.62	0.49	0.34	0.63	0.9	0.82	0.92	0.32	0.83
25195	le TRA@ T cell receptor alpha locus | LCP:67	1	TRA@	-0.23	0.23	7.45E-10	-0.93	-0.34	-0.05	-0.26	0.37	-0.25		1.06		0.71	-0.15	1.12	2.16	0.99		1.09		0.35	1.33	0.48		0.45	0.17	-0.5	0.57
4075	le TRA@ T cell receptor alpha locus | LCP:67	1	TRA@	-0.46	-0.31	0.32	-0.67	-0.6	-0.84	-0.67	-0.15	-0.36	1	0.65	1.02	0.84	0.6	2.3	1.39	0.2	1.33	-0.08	0.7	1.04	0.07	0.53	0.27	-0.54	-0.12	-1.31	1.16
25196	le TRG@ T cell receptor gamma locus | LCP:68	1	TRG@	2.31	2.08	2.31	-0.22	0.71	1.26	2.07	1.76	0.82	3.01	2.53	1.51	2.32	0.53	2.93	3.29	3.32	3.78	2.71	2.59	1.32	3	2.96	2.46	2.66	2.31	1.86	1.57
4076	le TRG@ T cell receptor gamma locus | LCP:68	1	TRG@	1.86		2.78	0.13		0.07		1.93	0.67	2.32	2.76	2.26	2.94	1.6	3.86	3.83	3.39	3.28	2.94	3.7	1.42	2.82	3.64		2	2.11	2	2.26
25197	le IL4 interleukin 4 | LCP:69	1	IL4	0.03	-1.73	-0.09	-1.18	-0.2	-0.8	-0.33	-0.17	-0.22	-0.24	-0.37	-0.84	0.44	0.79	-0.03	-0.12	-0.06	0.15	0.32	-0.54	0.21	0.03	-0.09	-0.46	-0.09	0.87	-0.35	1.01
4077	le IL4 interleukin 4 | LCP:69	1	IL4	-0.14	-0.81	-0.44	-0.85	-0.27	-1.31	-0.3	2.98E-10	-0.42	-0.16	-0.13	-0.85	0.01	0.94	-0.59	-0.54	-0.16	-0.33	-0.13	-0.66	-0.1	-0.15	0.44	-0.41	-0.39	0.48	-0.1	0.58
25198	lu IL7 interleukin 7 | LCP:70	1	IL7	0.15	-0.34	-0.13		-0.04	-0.13	-0.17	-0.18	0.29	-0.57	-0.97	-1.26	0.46	0.08	-0.45	0.02	-0.18	0.03		-0.49	0.11	0.39	0.31	-0.21	-1.49E-09	0.57		0.76
4078	le IL7 interleukin 7 | LCP:70	1	IL7	-0.4	-0.25	0.62	-0.72		-0.57			0.39	-0.9	-0.44	-1.2	0.02	0.1	-0.37	-0.41		0.34		-0.39	-0.15	0.13	0.76	0.01	-0.4	0.95	-0.34	0.61
25201	lu IL10 interleukin 10 | LCP:71	1	IL10	-0.01	-0.33	-0.08	-0.08	-0.63	-0.73	1.14	0.36		0.34	-0.1	-0.62	-0.08	-0.37	0.33	0.37	0.16	-0.31	-0.42	-0.43	-0.02	0.13	0.73	-0.37	-0.13	0.37	-0.09	0.09
4081	le IL10 interleukin 10 | LCP:71	1	IL10	-0.06	-0.61	-0.61	-0.04	-0.9	-0.31	-0.7	-0.03	-0.57	-0.59	-0.15	-0.23	0.41	0.06	-0.48	-0.17	-0.65	-0.92	-0.71	-0.18	-0.14	-0.58	-0.09	0.06	0.19	0.11	-0.46	0.72
25202	lu4 IL11 interleukin 11 | LCP:72	1	IL11	-0.38	0.67	0.39	-0.39	-0.26	-0.55	-0.01	0.73	-0.21	0.1	-0.24	-0.67	0.19	-0.33	-0.03	0.03	-0.24	0.14	-0.22	-0.19	-0.2	-0.3	-0.13	0.1	0.15	0.55	-0.45	0.35
4082	lu4 IL11 interleukin 11 | LCP:72	1	IL11	0.64		0.62	0.01	-0.48	-0.38	0.63	0.89	-0.49	1.41	0.54	0.23	0.77	0.43	1.86	1.92	0.8	0.21	0.88	0.64	0.95	1.45	1.95	0.82	1.21	0.78	0.85	1.66
25203	lu4 IL12A interleukin 12A (natural killer cell stimulatory factor 1, cytotoxic lymphocyte maturation factor 1, p35) | LCP:73	1	IL12A	0.27	-0.28	0.08	-0.1	-0.11	-0.48	0.35	0.43	0.15	0.99	0.82	0.02	0.9	-0.32	0.96	0.56	0.66	0.91	0.63	0.21	0.85	1.42	1.92	0.72	0.69	1.01	0.28	0.56
4083	lu4 IL12A interleukin 12A (natural killer cell stimulatory factor 1, cytotoxic lymphocyte maturation factor 1, p35) | LCP:73	1	IL12A	-0.34	-0.8	-0.15	-0.37	-0.43	-0.63	-0.58	-0.31	-0.41	-0.24	-0.12	-0.3	0.28	1.29	-0.25	-0.23	-0.32	-0.37	-0.26	-0.25	0.03	-0.25	0.48	-0.2	-0.09	0.49	-0.19	0.9
25204	lu CSF1 colony stimulating factor 1 (macrophage) | LCP:74	1	CSF1	-0.05	-0.61	0.37	-0.56	-0.34	-0.61	-0.2	0.25	-0.29	-0.51	-0.01	-1.24	0.14	-0.78	-0.26	-0.14	-0.53	-0.39		-0.75	-0.1	-0.01	0.18	-0.11	0.24	0.88		0.22
4084	lu CSF1 colony stimulating factor 1 (macrophage) | LCP:74	1	CSF1	-0.14	-0.75	-0.55	-0.8	0.11	-0.54	-0.17	-0.46	-1.11	-0.84	-0.41	-1.5	0.12	0.72	-0.63	-0.27		-1.17	-0.87	-0.58	-0.29	-0.99	-0.23	-2.98E-10	-0.03	0.51	-0.2	1.14
25205	le LTA lymphotoxin alpha (TNF superfamily, member 1) | LCP:75	1	LTA	0.46	0.58	0.59	-0.37	-0.04	0.2	-0.2	-0.08	2.98E-10	0.36	0.17	-0.07	1.05	0.21	0.74	0.82	0.48	0.54	0.22	0.53	0.33	-0.08	0.69	0.76	0.48	0.73	0.1	0.71
4085	le LTA lymphotoxin alpha (TNF superfamily, member 1) | LCP:75	1	LTA	0.34	0.18	0.49	-0.08	-0.21	0.15	-0.12	0.38	-0.49	0.6	0.62	-0.03	0.98	0.36	0.71	0.63	0.23	0.39	0.27	0.36	0.29	-0.21	0.15	0.51	0.46	0.95	0.29	1.08
25206	lu4 LIF leukemia inhibitory factor (cholinergic differentiation factor) | LCP:76	1	LIF	-0.08	-0.25	-0.53	-0.69	-0.61	-0.85	-0.77	-0.82		-0.6	-0.76	-1.04	-0.72	0.58	-0.62	-0.08	-0.59	-0.55	-0.63	-0.51		-0.96	-0.96	-0.62	-0.24	0.42	-0.57	0.3
4086	lu4 LIF leukemia inhibitory factor (cholinergic differentiation factor) | LCP:76	1	LIF	0.2	-0.11	-0.04	-0.54	-0.42	-0.05	-0.41	-0.2	-0.47	-0.2	0.27	-0.71	0.59	0.28	-0.32	0.33	0.11	-0.05	-0.02	-2.98E-10	0.37	-0.53	0.21	0.43	0.36	0.7		1.21
25207	lu4 IL13 interleukin 13 | LCP:77	1	IL13	0.07	-0.08	-0.76	-0.74	-0.63	-0.78	-0.81	-0.39	-0.38	-0.8	-0.52	-0.59	0.56	0.29	-0.27		-0.43	-0.63	-0.95	-0.27	-0.43	-0.71	-0.11	-0.46	-0.32	0.01	-0.31	0.75
4087	lu4 IL13 interleukin 13 | LCP:77	1	IL13	-0.36	-0.39	-0.81	-0.53	-0.32	-0.76	-0.21	-0.39	-0.68	-1.03	-0.07	-0.62	0.35	-0.07	0.41	0.75	-0.42	0.13	-0.37	0.21	-0.16	-0.63	-0.29	0.31	-1.49E-09	0.15	-0.6	0.99
25208	le CSF2 colony stimulating factor 2 (granulocyte-macrophage) | LCP:78	1	CSF2	-0.23	0.24	-0.6	-0.82	-0.65	-0.86	-0.92	-0.05	-1.07	-0.31	-0.22	-0.56	0.39	0.21	-0.48	-0.18	-0.74	-0.69	-0.91	-0.47	-0.11	-0.83	0.19	-0.16	-0.22	0.25	-0.3	0.79
4088	le CSF2 colony stimulating factor 2 (granulocyte-macrophage) | LCP:78	1	CSF2	-0.18	0.19	-0.73	-0.58	-0.48		-0.58	-0.19	-0.89	-0.7	-0.23	-0.62	0.34	-0.17	-0.4	-0.28	-0.47	-0.83	-0.61	-0.51	-0.14	-0.62	-0.15	-0.26	0.07	0.36	-0.55	1.65
4089	le IL6 interleukin 6 (interferon, beta 2) | LCP:79	1	IL6	-0.02	-0.24	-0.08	-0.3	-0.54	-0.08	-0.38	-0.31	-0.26	-0.88	-0.26	-0.75	0.05	-0.31	-0.51	-0.58	-0.4	-0.82	-0.46	-0.63	0.14		1	-0.38	-0.22	0.55	-0.25	0.51
25210	le IL1B interleukin 1, beta | LCP:80	1	IL1B	0.86	1.05	1.37	0.89	0.43	0.75	0.52	0.92	2.06	-0.89	-0.56	-0.82	0.05	-0.79	-0.68	-0.51	-0.01	-1.11		-0.92	0.31	0.21	0.31	0.05	0.05	0.7		0.47
4090	le IL1B interleukin 1, beta | LCP:80	1	IL1B	0.19	-0.37	-0.39	-0.38	0.02	-0.29	0.14	-0.02	-0.64	-0.41	0.48	-0.71	1.25	0.49	-0.37	-0.06	0.46	-0.25	-0.02	-0.06	0.32	-0.08	0.51	1.09	0.81	1.46	1.37	1.32
4093	lu3 IL2 interleukin 2 | LCP:81	1	IL2	-0.27	-0.25	-0.15	8.94E-10	-0.06	-0.62	-6.71E-10	0.04	-2.09	-0.81	-0.23	-0.37	0.35	0.12	-0.13	0.31	-0.14	-0.66	-0.62	-0.09	-0.09	-0.43	-0.23	-0.17	0.09	0.34	-0.58	1.07
25214	lu2 IL5 interleukin 5 (colony-stimulating factor, eosinophil) | LCP:82	1	IL5	0.43	0.58	0.07	-0.72	-6.71E-10	-0.45	0.05	0.48	0.64	-0.26	0.06	-0.25	0.71	0.38	-0.22		0.14	0.35	1.65	0.15	0.27	0.12	0.97	-0.11	0.27	0.86	-0.1	1.09
4094	lu2 IL5 interleukin 5 (colony-stimulating factor, eosinophil) | LCP:82	1	IL5	0.25	-0.1	0.18	-0.34	0.01	-0.84	0.15	0.18	-0.05	-0.46	-0.19	0.25	0.44	0.65	0.21	-0.12	-0.09	-0.06	0.32	0.08	0.66	0.36	0.38	0.14	0.29		0.2	0.91
25215	le IL1A interleukin 1, alpha | LCP:83	1	IL1A	0.26	-0.7	-0.12	-0.88		-0.72	0.21	-0.18	-0.39	-0.26	0.04	-0.86	0.13	0.35	-0.09	-0.13	-0.17	0.34	0.41	-0.33	-0.22	0.3	-0.07	-0.3	-0.18	0.6		0.16
4095	le IL1A interleukin 1, alpha | LCP:83	1	IL1A	0.25		0.15	0.04	0.75	-0.05	0.2	0.39	0.19	-0.75	-0.13	-0.82	0.14	-0.02	-0.51	-0.06	-0.38	-0.43	-0.23	-0.43	6.71E-10	-0.1	-0.03	-0.24	-0.3	0.64	-0.11	0.45
25216	lu2 IL3 interleukin 3 (colony-stimulating factor, multiple) | LCP:84	1	IL3	0.25	-0.5	0.36	-0.56	-0.15	-0.62	0.03	0.43	0.23	0.53	0.73	-0.45	0.21	-0.19	0.55	0.16	0.27	1.11	0.64	-0.1	-0.07	1.29	0.54	-0.02	0.13	0.75		0.36
4096	lu2 IL3 interleukin 3 (colony-stimulating factor, multiple) | LCP:84	1	IL3	-0.17	-0.61		-1.06	0.1	-0.86		-0.52	-1.93	-1.3	-0.71	-2.07	0.1	0.56	-0.6	-0.27	-0.52	0.19		-0.7	-0.46	-1.07	-0.43	-0.58	-0.25	0.86	-0.63	1.15
25217	lu3 IL12B interleukin 12B (natural killer cell stimulatory factor 2, cytotoxic lymphocyte maturation factor 2, p40) | LCP:85	1	IL12B	0.41	0.51	0.41	0.2	0.68	0.68	0.52	0.32	0.52	0.66	0.68	0.71	0.82	0.67	0.99	0.8	1.02	1.13	1.18	0.88	0.84	1.07	0.54	1.03	0.93	0.59	0.4	0.43
4097	lu3 IL12B interleukin 12B (natural killer cell stimulatory factor 2, cytotoxic lymphocyte maturation factor 2, p40) | LCP:85	1	IL12B	0.54	-0.13	-0.29	0.22	0.42	0.13				0.33	-0.09	-0.16	0.33	-0.42	0.25	0.28	0.47	-0.26	-0.57	-0.02	0.08	0.07	0.05	0.56	0.34	0.52		-0.15
25218	lu2 IL9 interleukin 9 | LCP:86	1	IL9	-0.34	-1.03	-0.91	-0.94	-0.76	-0.69	-0.97	-0.65	-0.84	-0.86	-0.8	-0.98	-0.47	-0.19	-0.28	-0.49	-0.62	-0.57	-0.39	-0.46	-0.51	-0.3	-0.73	-0.49	-0.3	0.05	-0.91	0.02
4098	lu2 IL9 interleukin 9 | LCP:86	1	IL9	-0.09	-0.5	-0.52	-0.57	-0.63	-0.3	-0.44	-0.56	-0.98	-0.63	-0.07	-0.8	0.09	-2.98E-10	-0.15	-0.04	-0.14	0.03	-0.22	0.13	-0.17	-0.08	-0.56	-0.02	0.06	0.43	-0.46	0.62
4099	le CD8B1 CD8 antigen, beta polypeptide 1 (p37) | LCP:87	1	CD8B1	-1.41	-1.39	-2.52	-0.96	-2.29	-1.74	-2.08	-2.47	-1.61	-3.02	-2.52	-2.13	-1.88	-1.84	3.05	2.56	0.79	2.82	1.99	1.06	-1.11	0.03	0.29	-0.12	-0.84	-0.67	-0.66	-0.69
25219	lu CD8B1 CD8 antigen, beta polypeptide 1 (p37) | LCP:87	1	CD8B1	-0.51	0.28	-0.22	-0.8	-0.42	-0.84		-0.14	0.14	-0.25	-0.96	-0.7	-0.24	-0.72	-0.41	0.11	0.18	-0.13	0.08	-0.65	-0.45	-0.07	-0.25	-0.29	-0.43	0.21	-0.91	0.2
25220	le IL2RA interleukin 2 receptor, alpha | LCP:88	1	IL2RA	1.4	1.88	1.1	0.38	0.95		0.67	1.59	1.03	1.85	1.54	1.91	1.46	0.55	0.37	1.23	0.91	1.65	0.92	1.09	0.87	1.55	1.26	1.13	1.51	1.4	0.52	1.63
4100	le IL2RA interleukin 2 receptor, alpha | LCP:88	1	IL2RA	0.58	1.98	0.41	0.5	0.05	0.74	0.1	0.22	0.65	0.71	0.77	1.05	0.89	0.55	-0.11	0.7	0.44	0.04	-0.17	0.43	0.56	0.27	-0.26	0.71	0.72	0.81	0.07	1.16
4101	lu2 KITLG KIT ligand | LCP:89	1	KITLG		-1.55	-0.85	-1.38		-1.86		-0.75	-1.33	-1.19	-0.94	-2.2	-0.84	-0.42	-1.19		-1.13	-0.93	-0.66	-1.45	-0.88		-1.38	-1.28	-1.28	0.34	-0.53	0.24
25221	lu2 KITLG KIT ligand | LCP:89	1	KITLG	0.39	-0.66	0.46	-0.43	0.07	-0.28	0.01	0.61	0.39	0.32	-0.19	-0.54	0.16	-0.07	-0.08	-0.23	0.04	-0.15	-0.36	-0.72	-0.24	0.35	-0.09	-0.5	-0.34	0.35	-0.34	0.42
4102	lu CD1C CD1C antigen, c polypeptide | LCP:90	1	CD1C	1.33	1.05	1.56	1.14	0.61	0.94	1.38	1.25	1.67	-1.04	-0.19	-1.24	0.04	0.15	-0.57	-0.17	0.26	-0.94	-0.36	-0.29	-0.22	0.18	-0.22	0.1	0.14	1.02	-0.46	0.69
25222	lu CD1C CD1C antigen, c polypeptide | LCP:90	1	CD1C	1.87	1.23	1.96	0.82	0.83	1.17	1.17	1.68	2.35	-0.75	-0.57	-0.46	0.48	0.1	-0.59	-0.3	0.53	-0.62	-0.61	-0.19	6.71E-10	0.73	-0.2	0.35	0.42	0.95		0.78
4105	lu LOC51160 VPS28 protein | LCP:91	1	VPS28	1.65	0.21	2.28	1.29	1.45	0.19	1.64	2.79	1.97	-0.5	0.33	-0.18	0.8	0.48	-0.56	-0.16	1.26	-0.18	-0.98	0.14	0.37	0.67	1.75	0.18	0.44	1.18	-0.09	1.07
25225	lu LOC51160 VPS28 protein | LCP:91	1	VPS28	1.61	1.57	2.57	1.45	1.56	0.33	2.63	2.63	2.36	-0.94	0.3	-0.08		0.33	-0.6	-0.39	1.4	-0.26	-0.48	0.27	0.68	0.68	1.44	-0.06	0.22	1.32	0.25
25226	lu3 FCER1A Fc fragment of IgE, high affinity I, receptor for; alpha polypeptide | LCP:92	1	FCER1A	-1.18	-0.06	-0.1	-0.64	-0.68	-1.49	-0.4	0.41	-0.18	-0.69	-0.8	-0.68	-1.87	-1.52		-0.88	-0.6	-0.82	-0.68	-1.53	-1.83	-1.43	-1.16	-1.89	-2.12	-1.6	-1.47	-2.06
4106	lu3 FCER1A Fc fragment of IgE, high affinity I, receptor for; alpha polypeptide | LCP:92	1	FCER1A	-0.9	-0.06	0.08	-0.38	-0.71	-1.17	-0.46	0.48	2.98E-10	-0.83	-0.45	-0.91	-1.64	-1.66	-0.44	-0.66	-0.51	-0.93	-0.39	-1.34	-2.09	-0.78	-1.39	-2.01	-1.69	-1.63	-1.13	-2.07
4107	le IGHG3 immunoglobulin heavy constant gamma 3 (G3m marker) | LCP:93	1	IGHG3	2.68	2.57	3.45	2.73	2.72	2.09	1.56	3.29	3.16	-0.78	0.68	-0.6	0.96	-0.02	-0.41	-0.4	1.78	0.09	-0.16	0.33	0.33		1.84	0.54	0.82	1.47	-0.03	1.15
25227	le IGHG3 immunoglobulin heavy constant gamma 3 (G3m marker) | LCP:93	1	IGHG3	2.33	2.28	2.87	2.38	2.74	1.72	1.98	2.91	2.78	-0.8	0.23	-0.64	0.52	0.34	-0.45	-0.63	1.88	0.25	-0.29	0.09	0.5	0.21		0.52	0.09	1.14	0.03	1.15
25228	le CSF2 colony stimulating factor 2 (granulocyte-macrophage) | LCP:94	1	CSF2	0.16	-0.04	-0.19	-0.06	-6.71E-10	0.03		-0.38	-0.54	-0.55	-0.09	-0.2	0.21	0.05	-0.29	0.06	-0.48	-0.55		0.11	0.58	-0.47	0.39	0.07	0.09	0.71		0.37
4108	le CSF2 colony stimulating factor 2 (granulocyte-macrophage) | LCP:94	1	CSF2	-0.07	-0.25	-0.54	-0.17	-0.42	0.2	-0.33	-0.28	-0.83		0.15	-0.39	0.44	-0.17	-0.52	-0.17	0.08	-0.39	-0.24	-0.22	-0.01	-0.41	0.33	0.02	0.28	0.69	0.12	0.66
25229	le SELPLG selectin P ligand | LCP:95	1	SELPLG	0.7	-0.45	0.91	-0.05	0.03	-0.42	0.68	0.39	0.17	1.7	1.76	1.31	1.18	0.68	2.07	0.86	1.29	1.97	1.86	0.93	1.37	2.34	2.22	0.57	1.21	1.33	1.12	0.66
4109	le SELPLG selectin P ligand | LCP:95	1	SELPLG	0.73	-0.63	0.72	8.94E-10	-0.25	-0.38	0.78	0.63	-0.19	1.82	2.03	0.7	1.32	0.59	1.88	0.76	1.49	2.04	1.99	0.88	0.95	2.59	2.26	0.8	1.34	1.53	1.11	0.84
4110	le ITGB7 integrin, beta 7 | LCP:96	1	ITGB7	-0.29	0.37	0.89	0.79	0.37	0.51	0.73	1	0.95	0.73	1.41	0.61	-0.09	-1.47	0.94	0.66	0.85	1.06	1.51	0.56	1.01	1.68	1.88	0.33	0.79	-0.14	-0.55	-0.38
25230	le ITGB7 integrin, beta 7 | LCP:96	1	ITGB7	-0.87	-0.21	0.09	0.66	-0.18	-0.07	0.07	0.7	-0.06	0.11	0.28	8.94E-10	-1.04	-1.62	0.45	0.21	0.45	0.6	0.47	-0.16		1.15	0.77	-0.78	0.4	-0.35	-1.05	-1.05
25231	le IL10 interleukin 10 | LCP:97	1	IL10	0.59	1.48	0.33	0.67	0.38	0.47	0.2	0.04		-0.41	0.19	1.11	1.17	0.75	0.13	0.62	0.32	-0.63	-0.29	1.04	1.15	-0.07	0.04	1.17	0.67	0.71	0.73	1.03
4111	le IL10 interleukin 10 | LCP:97	1	IL10	0.03	-0.2	-0.67	-0.05	-0.56	0.02	-0.22	-0.7	-0.56	-1.1	-0.25	0.08	0.51	-0.01	1.35	1.43	0.59	1.28	0.15	0.7	0.09	0.12	0.11	0.66	0.22	0.16	-0.02	0.44
19323	lu3 TNFSF5 tumor necrosis factor (ligand) superfamily, member 5 (hyper-IgM syndrome) | LCP:98	1	TNFSF5	-0.1	-0.1	-0.15	-0.05	0.03	0.07	0.23	-0.43	-1.21		0.26	0.7	0.71	0.5	-0.24	-0.01	-0.04	-0.31	-0.19	0.38	0.74	0.25	0.74	0.26	0.2	0.87	8.94E-10	0.9
25232	lu3 TNFSF5 tumor necrosis factor (ligand) superfamily, member 5 (hyper-IgM syndrome) | LCP:98	1	TNFSF5	0.25	0.68	-0.1	-0.01	-0.16	-0.01	-0.07	-0.06	-0.64	0.03	0.4	0.56	0.75	-0.05	-0.23	0.08	0.16	-0.22	-0.05	0.18	0.37	-0.33	0.3	0.36	0.14	0.87	-0.07	0.61
4112	lu3 TNFSF5 tumor necrosis factor (ligand) superfamily, member 5 (hyper-IgM syndrome) | LCP:98	1	TNFSF5	0.38	1.26	0.11	0.26	-0.04	0.45	-0.26	0.17	-0.02	-0.04	0.35	0.64	0.91	0.53	0.06	0.28	0.18	-0.47	0.23	0.32	0.36	0.12	0.13	0.48	0.65	0.69	0.22	1.06
25233	le IL4 interleukin 4 | LCP:99	1	IL4	0.24	-0.28	-0.11	0.15	0.09	0.08	0.08	0.18	0.03	0.13	-0.26	-0.48	0.43	-0.23	-0.28	-0.06	-0.6	0.04	-0.71	-0.35	0.19	-0.29		0.18	0.06		0.19	0.69
4113	le IL4 interleukin 4 | LCP:99	1	IL4	0.11	-0.06	0.42	0.21	0.42		0.03	0.25	0.45	-0.23	0.23	0.11	0.85	0.57	-0.01	0.02	0.07	0.11	0.04	0.22	0.42	0.22	0.69	0.5	0.43	0.75	0.13	1.01
25234	le MKI67 antigen identified by monoclonal antibody Ki-67 | LCP:100	1	MKI67	-2.2	-1.94	-2.2	-1.31	-1.67	-1.31	-1.6	-1.32	-1.95	-2.31	-1.63	-2.14	-1.61	-2.08	-2.34	-2.04	-1.43	-2.78		-2.11	-1.48	-2.16	-1.97		-1.5	-1.8		-1.38
4114	lu MKI67 antigen identified by monoclonal antibody Ki-67 | LCP:100	1	MKI67	-1.77	-1.87	-1.98	-1.69	-1.8	-0.95	-1.28	-1.6	-1.95	-2.06	-1.37	-1.97	-0.83	-1.84	-1.8	-2.01	-1.6	-2.27	-1.55	-1.72	-1.71	-1.86	-1.38	-1.48	-1.04	-1.21	-1.84	-0.72
25237	le CR2 complement component (3d/Epstein Barr virus) receptor 2 | LCP:101	1	CR2	0.75	2.12	1.76	1.35	1.22	1.56	0.86	1.54	2.49	0.3	-0.89	-0.86	-0.55	-0.92	-0.18	0.52	0.46	-0.45	-0.22	-1.03	-0.59	-0.31	-0.42	-0.51	-0.8	0.12		-0.19
4117	le CR2 complement component (3d/Epstein Barr virus) receptor 2 | LCP:101	1	CR2	1.27	1.99	2.39	1.65	1.4	1.73	1.36	2.43	3.22	0.28	-0.88	-0.48	-0.17	-0.68	0.3	0.67	0.49	-0.27	-0.77	-0.6	-0.22	-0.62	-0.08	-0.19	-0.1	-0.2	-0.6	0.27
25238	le TNF tumor necrosis factor (TNF superfamily, member 2) | LCP:102	1	TNF	0.58	0.54	0.37	-0.72	0.62	-0.36	1.58	0.54	0.39	0.31	0.07	-0.13	0.89	0.45	-0.18	-0.11	0.45	1.3	0.18	-0.32	0.28	0.83		-0.05	0.22	0.97	0.62	0.91
4118	le TNF tumor necrosis factor (TNF superfamily, member 2) | LCP:102	1	TNF		0.53	-0.28	-0.55	-0.13	-1.18	0.84	-0.11	0.14	-0.22	0.35	-0.51	0.27	0.49	-0.33	-0.25	0.1		0.1	-0.36	0.02		0.11	-0.36	0.02	0.73	-0.03	0.72
25239	lu5 ITGA2 integrin, alpha 2 (CD49B, alpha 2 subunit of VLA-2 receptor) | LCP:103	1	ITGA2	1.14	-0.28	1.29	-0.28	1.02	-0.36	0.96		0.64	1.96	1.47	0.68	1.05	0.46	1.97	0.93	1.51	2.25	2.19	0.71	0.68	2.64	1.84	0.66	1.21	1.79	0.72	0.71
4119	lu5 ITGA2 integrin, alpha 2 (CD49B, alpha 2 subunit of VLA-2 receptor) | LCP:103	1	ITGA2	1.78	1.01	2.11	1.48	2.1	0.35	1.75	2.91	1.79	-0.87	-0.43	-2.01	-0.79	-0.53	-0.87	-1.03	1.03	-0.24	-1.11		-0.79		0.17	-0.87	-0.87	0.78	-0.38	0.24
25240	lu3 NFKBIB nuclear factor of kappa light polypeptide gene enhancer in B-cells inhibitor, beta | LCP:104	1	NFKBIB	0.44	-0.02	0.72	0.04	0.09	-0.05	0.39	0.53	0.32	1.41	1	0.63	0.75	0.33	1.6	0.87	1.1	1.78	1.33	0.79	0.47	2.28	1.36	0.5	0.79	1.01		0.36
4120	lu3 NFKBIB nuclear factor of kappa light polypeptide gene enhancer in B-cells inhibitor, beta | LCP:104	1	NFKBIB	0.46	0.24	0.46	0.53		0.22	0.75	0.08	0.05	0.11	-0.14	-0.03	0.06	0.13	0.34	0.27	0.33	0.39	0.55	0.27	0.12	0.04	-1.34E-09	0.45	0.07	0.22	0.06	0.2
25241	lu NFKB2 nuclear factor of kappa light polypeptide gene enhancer in B-cells 2 (p49/p100) | LCP:105	1	NFKB2	0.3	-0.6	0.35	-0.41	-0.16	-0.6	0.22	2.98E-10	0.15	1.04	1.05	-0.12	0.41	0.64	1.31	0.32	0.96	1.46	0.98	0.05	0.34	1.76	0.82	-0.05	0.6	0.55	0.25	-5.96E-09
4121	lu NFKB2 nuclear factor of kappa light polypeptide gene enhancer in B-cells 2 (p49/p100) | LCP:105	1	NFKB2	0.27	-0.8	0.16	-0.15	-0.34	-0.68	0.11	0.09	-0.18	0.56	1.19	-0.12	0.44	0.52	1.09	0.51	0.83	1.16	1.02	0.43	0.34	1.69	0.96	0.43	0.73	1.03	0.28	0.79
4122	lu DUSP2 dual specificity phosphatase 2 | LCP:106	1	DUSP2	-0.71	-0.46	0.29	0.31	-0.03	-0.29	0.07	0.52	-0.05	0.14	0.61	-0.07	-0.62	-1.04	0.71	6.71E-10	0.5	0.84	0.91	-0.19	0.25	1.29	0.9	-0.49	0.03	-0.45	-0.67	-0.69
20209	l "20209 | (EBV LMP1, consensus)" | LCP:107	1	LCP:107	0.19	-0.27		-0.56		-0.51		0.29		-0.13	-0.73	-0.27	0.9	-0.08	-0.66	-0.31	-0.5			-0.14	-0.12		-0.02	0.04	0.6	0.85	0.38	0.88
20210	l "20210 | (EBV LMP1, unique)" | LCP:108	1	LCP:108	0.28	0.34	-0.54	-0.41		0.1		0.44	-0.54	-1.02	-0.83	-0.3	1.11	0.57	-0.48	-0.61		-1.07	-0.02	0.03	-0.1	-0.26	0.29	0.01	0.25	1.17	-0.03	1.26
20211	l EBV EBNA-2 | LCP:109	1	LCP:109	0.18	-0.1	-0.3	0.01	-0.43	0.32	0.21	-0.06	-0.37	-0.64	0.2	0.17	1.26	-0.01	-0.28	0.11	-0.07	-0.52	-0.24	0.11	0.15	-0.23	-0.09	0.25	0.6	1.07	0.16	0.94
20212	l MSMB microseminoprotein, beta- | LCP:110	1	MSMB	0.02	-0.08	-0.37	-0.15	-0.4	0.23	0.32	-0.14	-0.74	-0.39	-0.29	-0.16	1.31	0.27	-0.83	-0.1	0.1	-0.19	-0.06	0.39	-0.03	-0.19	0.21	0.32	0.72	1.08	0.23	0.89
20213	l DPP4 dipeptidylpeptidase IV (CD26, adenosine deaminase complexing protein 2) | LCP:111	1	DPP4	0.73	-0.37	-0.89	-0.42	-0.87	0.21	0.09	0.19	-1.1	-0.59	-0.57	-0.13	1.13	-0.19	-0.68	-0.26	-0.25	-0.68	-0.59	-0.03	-0.04	-0.51	-0.37	0.05	0.19	1.36	0.31	0.82
20214	lu PAX5 paired box gene 5 (B-cell lineage specific activator protein) | LCP:112	1	PAX5	0.39	-0.12	-0.21	-0.18	-0.46	0.15	-0.11	-0.13	-0.89	-0.24	-0.07	-0.23	1.21	0.22	-0.47	0.27	0.51	-0.33	-0.2	0.29	0.02	-0.06	-0.4	0.16	0.45	1.1	0.24	1.02
20215	l RAG2 recombination activating gene 2 | LCP:113	1	RAG2	0.16	-0.21	-0.99	-0.35	-1.26	-0.38	-0.46	0.18		-0.73	-0.6	-0.34	1.2	0.53	-1.01	-0.46	-0.45	-0.67	-1.27	0.1	-0.15	-0.3	-0.02	0.35	0.43	0.84	0.45	1.02
20216	l EBV BHRF1 | LCP:114	1	LCP:114	0.25	0.3	-0.59	-0.14	-0.61	-0.03	-0.37	0.22	-1.21		-0.36	-0.38	1.11	0.33	-0.52	-0.4	-0.52	-0.86	-0.31	0.02	0.05	-0.13	0.22	0.24	0.42	1.06	-0.32	1.26
20217	l MSMB microseminoprotein, beta- | LCP:115	1	MSMB	-0.34	-0.52	-0.49	-0.37	-0.61	0.06	0.07	-0.02		-1	-0.76	-0.25	1.39	0.23	-0.56	-0.54	-0.43	-0.81	-0.37	0.02	-0.11	-0.51	-0.19	0.33	0.37	1.09	-0.27	1.19
20218	l Hs.323572 EST, Moderately similar to A46010 X-linked retinopathy protein [H.sapiens] | LCP:116	1	LCP:116	0.26	-0.68	-0.65	-0.55	-0.76	-0.27	0.64	-0.17	-0.84	-0.56	-0.39	-0.64	1.24	0.06	-0.49	-0.45	0.06	-0.51	-0.55	-0.08	-0.18	-0.53	-0.04	0.13	0.35	1.08	0.21	0.92
20219	l HLA-DRB1 major histocompatibility complex, class II, DR beta 1 | LCP:117	1	HLA-DRB3	0.55	-0.24	-0.78	-0.18		0.36	0.12	-0.26	-1.35	-0.57	-0.87	-0.31	1.25	0.29	-0.68	-0.23	-0.37	-0.71	-0.28	0.38	6.71E-10	-0.33	-0.42	0.33	0.29	1.32	0.1	0.93
20220	l HHV-8 T1.1 | LCP:118	1	LCP:118	0.22	0.26	-0.11	0.25	-0.44	0.3		0.16	-1	-0.44	-0.18	-0.02	1.61	0.65	-0.3	0.52	0.55	-0.25	-0.11	0.55	0.24	-0.4	0.29	0.44	0.86	1.23	0.32	1.21
20221	l HHV-8 ORF 17 | LCP:119	1	LCP:119	-0.13	-0.52	-0.79	-0.61	-0.58	-0.81	-0.48		-0.45	-0.94		-1.06	-0.01	-0.19	-0.89	-0.24	-0.11	-1.07	-0.68	-0.68	-0.15			-0.45	-0.2		-0.32	0.56
20222	l HTLV-1 TAX 2 | LCP:120	1	LCP:120	-0.19	-6.71E-10	-0.57	-0.55	-0.35	-0.63	-0.11	-0.39	-0.84	-0.52	-0.73	-0.07	0.64	0.03	-0.64	-0.46	-0.27	-0.87	-0.81	-0.15	0.05	-0.55	-0.5	0.1	0.26	0.86	-0.32	0.7
20224	l FXYD3 FXYD domain-containing ion transport regulator 3 | LCP:122	1	FXYD3	-0.29	-0.63	-0.53	-0.49	-0.57	-0.68		-0.6		-0.19	-0.98	-0.87	0.65	0.12	-0.52	-0.25		-0.46	-0.53	-0.4	0.03			0.21	0.29	0.84	-0.15	0.98
20225	l HHV-8 ORF 73 | LCP:123	1	LCP:123	-0.2	-0.74	-0.3	-0.79	0.13	-0.76	-0.21			-0.42	-0.72	-0.57	0.39	-0.26		-0.53		-0.57	-1.09	-0.41	0.01		-1.09	-0.33	0.1	0.99	-0.7	0.52
20227	l HHV-8 vFLIP (ORF 71) | LCP:125	1	LCP:125	0.35	-0.42	-0.65	-0.74	-0.53	-0.95	-0.09	-0.01	-0.32	-1.19	-0.87	-0.7	0.5	0.17	-0.69	-0.38	-0.24	-0.86	-0.54	-0.26	-0.18	-0.66	0.11	-0.3	0.1	0.88	-0.57	0.76
20229	l "20229 | (HHV-8 vbcl-2, #2)" | LCP:127	1	LCP:127	-0.21	-0.86	-1.1	-0.64	-0.57	-1.02	0.01	-0.04	-0.9	-0.74	-0.49	-0.93	0.83	-0.3	-0.69	-0.41	0.03	-1.45	-1	-0.5	-0.36	-0.45	-0.62	-0.29	-0.01	1.1	-0.34	0.68
20238	le ACTB actin, beta | LCP:136	1	ACTB	-0.57	-0.71	-0.51	-0.73	-0.71	-0.28	-0.4	-0.26	-1.28	-0.49	-0.33	-0.73	0.48	-0.1	-0.76	-0.42	-0.21	-0.49	-0.93	-0.49	-0.56	-0.13	-0.51	-0.74	-0.32	0.79	-0.07	0.42
20239	le ACTB actin, beta | LCP:137	1	ACTB	0.08	-0.5	-0.74	-0.78	-0.65	-0.61	-0.54	0.2	-0.58	-0.25	-0.76	-0.41	1.01	-0.28	-0.4	-0.57	-0.57	-0.99	-1.22	-0.52	-0.36	-0.17	-0.35	-0.27	0.08	1.12	0.2	0.73
20240	l MARS methionine-tRNA synthetase | LCP:138	1	MARS	0.1			-1		-0.65		-0.19		-0.44	-0.49	-1.1	0.19	-0.25	-0.51	-0.53	-0.65	-1.15	-0.59	-0.47	-0.5	-0.45	0.1	-0.75	-0.37	0.26	-1.07	0.59
20241	l MSMB microseminoprotein, beta- | LCP:139	1	LCP:139	0.23	-0.11	-0.21	-0.09	-0.6	0.09	-0.1	0.15	-0.57	-0.91	-0.21	-0.1	1.35	0.57	-0.7	0.01	-0.12	-0.4	-0.1	0.27	0.09	-0.49	0.16	0.49	0.66	0.96	-0.24	1.1
20242	l EBV EBNA-3B | LCP:140	1	LCP:140	0.31	-0.36	-0.44	-0.49	-0.38	0.1	0.57	-0.04	-0.86	-0.43	-0.23	-0.28	1.36	0.26	-0.61	-0.3	-0.5	-0.45	-0.57	0.21	0.09	-0.27	-0.18	0.1	0.37	0.73	0.01	0.78
20243	le ACTB actin, beta | LCP:141	1	ACTB	-0.34	0.26	0.34	0.1	-0.32	0.28	0.07	0.24	0.52	0.84	0.61	0.39	-0.07	-1.12	0.63	0.42	0.32	0.75	0.19	-0.07	-0.04	0.69	0.29	-0.19	-0.01	-0.77	-0.62	-1.15
20244	l EBV BCRF1 | LCP:142	1	NEDD5	0.13	-0.11	-0.2	-0.06	-0.49	0.2	0.15	-0.16	-0.86	-0.61		-0.53	1.11	0.6	-0.63	0.13	0.18	-0.42	-0.69	0.28	-0.02	0.18	-0.39	0.21	0.55	1.28	0.15	1.12
20245	le ACTB actin, beta | LCP:143	1	ACTB	-0.17	0.53	0.04	0.21	-0.13	-0.17	0.26	0.1	0.69	0.07	0.13	0.5	0.46	-0.04	0.18	0.58	0.35	-0.36	-0.16	0.55	0.6	0.66	0.8	0.56	0.53	-0.26	-0.07	-0.46
20247	le ACTB actin, beta | LCP:145	1	ACTB	-2.01	-1.29	-1.47	-1.2	-1.48	-1.6	-0.61	-0.55	-2	-1.13	-1.32	-1.67	-0.98	-1.63	-1.13	-1.12	-1.17	-1.12	-1.7	-2.49	-0.82	-0.25	-0.83	-2.15	-1.36	-0.46	-1.28	-0.21
20250	l HHV-7 U16-17 | LCP:148	1	LCP:148	-0.48	-0.6	-0.73	-0.88	-0.74	-0.61	-1.02	-1.07	-0.82	-1.24	-0.8	-0.59	-0.54	0.47	-0.72	-0.52	-0.87	-0.77	-0.97	-0.14	-0.48	-0.87	-0.46	-0.14	-0.19	-0.28	-1.3	0.27
17999	lu9 LAF4 lymphoid nuclear protein related to AF4 | LCP:159	1	LAF4	-0.03	-0.74	-1.11	-0.92		-0.95	-1.48	-0.96	-1.2	-0.97	-0.83	-1.85	-0.18	0.48	-0.98	-0.61	-0.63	-0.64	-1.69	-0.73	-0.37	-1.04	-0.38	-0.64	-0.45	0.5	-0.74	0.57
18001	l Similar to B-ZIP transcription factor | LCP:161	1	HSBP1	-0.23	-0.72	-1.29	-0.93		-0.92		-0.93		-1.02	-0.68	-1.39	-0.25	0.12	-1.23	-0.47	-0.81	-1.19		-0.87	-0.72	-1.02	-0.51	-0.74	-0.68	-0.07		0.72
18003	l IgG sterile transcript | LCP:163	1	LCP:163		-1.06		-1.25		-0.82		-0.88			-0.83	-2.03	-0.44	0.32	-1.07	-1.04	-1.03	-0.38	-0.86	-1.09	-0.07	-0.86	-0.22	-0.94	-0.39	0.69		0.81
18004	l "18004 | (EBV BARF0, long )" | LCP:164	1	LCP:164	-0.48	-0.47	-0.9	-0.78		-0.74		-0.87	-1.92	-1.12	-0.38	-2.23	-0.42	0.82	-0.9	-0.57	-0.65			-0.87	-0.71	-0.88	-0.33	-0.44	-0.21	0.38	0.27	0.75
18005	l "18005 | (EBV BARF0, short)" | LCP:165	1	LCP:165	-0.53	-1.14	-0.73	-0.52			-0.97	-0.81		-0.83	-0.25	-1.69	-0.31	-0.19	-0.94	-0.67	-0.41	-0.96	-0.25	-1.03	-0.54	-0.87	0.22	-0.84	-0.41	0.26	-0.67	0.41
18006	l Hs.190065 ESTs | LCP:166	1	LCP:166	-0.56	-1.47		-1.59		-1.81		-1.16	-1.99	-1.27	-0.55	-1.92	-1.13	-0.54	-1.33	-0.82	-0.92	-1.32	-0.93	-1.95	-1.27	-1.78	-0.82	-1.11	-0.69	0.35	-0.82	-0.01
18008	l EBV BLLF | LCP:168	1	LCP:168	0.12	-1.11	-1	-1.62	-1.65	-0.83	-1	-0.59	-1.2	-0.54	-0.25	-1.83	-0.32	0.11	-0.86	-0.61	-1	-0.43	-1.22	-0.92	-0.67	-0.83	-0.17	-0.75	-0.49	0.44	-0.63	1.05
18009	l PIG7 LPS-induced TNF-alpha factor | LCP:169	1	PIG7	-0.64	-1.25	-0.81	-0.87		-1.26		-1.04		-1	-0.95	-2.13	-0.57	0.69	-1.13	-1.25	-1.02	-1.07	-1.7	-0.82	-0.82	-0.93	-0.47	-0.69	-0.87	0.74		0.77
18011	l | LCP:171	1	LCP:171	-0.73	-0.97	-0.91	-0.67		-0.58		-0.99	-1.4	-0.69	-0.58		-0.36	0.28	-0.8	-0.78	-0.37	-1.17		-1.17	-0.55	-0.79	-0.31	-1.05	-0.25	0.38		0.44
18012	l HHV-8 ORF K14 | LCP:172	1	LCP:172	-0.58	-1.4	-1	-1.77		-1		-1.18	-1.64	-1.04	-0.89	-1.93	-0.95	0.37	-1.3	-0.96	-1.29	-0.72	-0.64	-1.53	-1.08	-1.41	-0.8	-1.13	-0.61	0.35		0.12
25180	le CD79B CD79B antigen (immunoglobulin-associated beta) | LCP:174	1	CD79B	0.13	0.49	1.18	-0.08	0.02	-0.24	-0.09	0.55	0.6	-0.63	-0.23	-0.91	0.14	-0.64	-0.56	-0.47	-0.26	-0.77		-0.75	0.01	-0.36	0.04	-0.16	-0.23	1.06		0.49
25181	le CD79B CD79B antigen (immunoglobulin-associated beta) | LCP:175	1	CD79B		0.52	0.98	-0.02	0.04	0.03	-0.09	0.32	0.47	-0.47	-0.03		0.65	-0.21	-0.1	-0.03	0.23	-0.17	-0.2	-0.31	0.12	0.05	0.51	-0.03	0.16	1.06	-0.03	0.77
21697	l Nsd1 nuclear receptor-binding SET-domain protein 1 | LCP:795	1	Nsd1	-1.2	-1.13	-1.27	-0.8		-0.39	-1.21	-0.93		-1.08	-0.51	-0.5	-0.14	-1.42	-1.27	-1.19	-0.91	-1.39	-1.76	-0.75	-1.93	-1.37	-1.52	-0.66	-0.75	-1.06	-0.53	-0.98
21698	l Unknown | LCP:1112	1	LCP:1112	-0.31	-0.26	-0.67	-0.92	-0.77	-0.53	-0.41	-0.24	-0.93	-0.56	-0.89	-0.9	0.78	-0.39	-0.71	-0.87	-0.81	-0.92	-0.25	-0.58	-0.33	-0.96		-0.4	-0.23	0.64	-0.07	0.37
21737	l Unknown | LCP:7125	1	LCP:7125	-2.9	-4.42	-2.51		-3.22	-2.83	-2.3	-1.73	-2.93	-0.19	-0.23	-0.83	-2.37	-1.61	-1.26	-1.79	-1.36	-2.16	-0.81	-2.63	-2.39	-1.05	-2.46	-3.12	-2.48	-1.77	-1.32	-2.8
21700	le MAF v-maf musculoaponeurotic fibrosarcoma (avian) oncogene homolog | LCP:7215	1	MAF	-3.67	-3.96	-2.59	-3.96		-3.44	-2.3	-2.96	-4.22	-0.14	0.1	-0.09	-1.93	-1.72	-1.41	-1.84	-2.01	-2.04	-1.46	-2.34	-2.37	-1.55	-2.37	-3.19	-2.48	-2.55	-1.9	-3.15
21699	l Unknown | LCP:7220	1	LCP:7220	-1.44	0.13	0.49	0.03	-0.43	0.32	-0.18	0.06	0.36	-0.07	-1.21	-0.74	-0.98	-1.85	-0.52	-0.86	-1.29	-0.18	-0.62	-1.76	-1.08	-0.45	-0.7	-1.76	-1.8	-1.18	-0.75	-0.92
21701	lu CD28 CD28 antigen (Tp44) | LCP:7234	1	CD28	-1.87	-2.04	-1.45	-1.93	-1.81	-1.16	-1.31	-1.07	-1.87	2.15	1.51	2.62	-0.01	0.72	1.23	0.94	0.37	2.26	1	0.47	-0.93	0.02	-0.61	-0.19	-0.71	0.14	0.66	-1.09
21702	l Unknown | LCP:7235	1	LCP:7235	-1.39	-1.34	-0.58	-1.11	-1.44	-1.31	-0.35	-0.56	-0.83	-0.69	0.12	-0.69	-1.71	-1.56	-0.63	-0.85	0.03	-0.13	-0.36	-1.02	-1.53	-0.68	-0.62	-1.64	-0.76	-1.42	-0.49	-1.88
21703	le NDRG1 N-myc downstream regulated | LCP:7238	1	NDRG1	-1.16	-1.25	-0.64	-0.84		-0.7	-1.67	-0.57	-0.05	0.3	0.31	0.12	-0.74	-1.31	-0.24	-0.63	-0.67	-0.63	-0.73	-0.56	-1.23	-0.32	-0.5	-0.86	-0.6	-1.39	-0.78	-1.6
21704	l KIAA0005 KIAA0005 gene product | LCP:7246	1	BZW1	-2.26	-0.88	-1.47	-1.82	-2.19	-1.25	-1.75	-1.14	-2.1	-1.56	-1.31	-1.44	-1.53	-2.13	-1.53	-1.75	-2.11	-1.28	-1.66	-2.05	-2.51	-2.17	-2.11	-2.38	-2	-1.91	-2.41	-1.92
21705	lu RBMS1 RNA binding motif, single stranded interacting protein 1 | LCP:7328	1	RBMS1	0.2	-0.1	0.2	-0.21	0.45	0.05	1.36	0.13	0.04	1.6	1.35	1.75	0.79	0.63	1.62	1.38	1.26	1.73	1.67	1.22	0.07	0.83	0.37	1.36	0.93	0.28	1.53	-0.09
21706	l SAS sarcoma amplified sequence | LCP:7334	1	SAS	-1.31	-0.11	0.3	0.14	0.29	0.34	-0.86	0.53	0.64	-3.68	-2.29	-2.66	-1.99	-1.7	-2.82	-3.16	-2.03	-3.42	-2.94	-2.93	-1.75	-2.13	-1.87	-2.42	-2.08	-2.26	-1.63	-1.73
21707	l Unknown | LCP:7337	1	LCP:7337	-0.34	0.2	0.75	0.13	-0.65	0.32	0.73	1.03	1.44	0.86	0.14	-0.45	-0.94	-0.89	0.82	0.45	-0.06	-0.33	-0.09	-1.06	0.04	1.05	0.08	-1.04	-1.01	-0.86	-0.6	-1.06
21708	l GPX1 glutathione peroxidase 1 | LCP:7340	1	GPX1	-0.78	-0.25	0.05	0.3		-0.24	-0.11	-0.23	-0.27	-0.24	-0.04	0.37	-0.72	-0.33	-0.08	-0.3	-0.08	-0.01	-0.75	-0.01	-1.07	-1.19	-1.21	-1.11	-0.66	-0.59	-0.64	-0.85
21709	le CBS cystathionine-beta-synthase | LCP:7342	1	CBS	-3.3	-2.83	-3.64	-2.96	-3.24	-3	-3.26	-3.46	-2.77	-3.34	-4.31	-4.23	-2.68	-3.52	-3.67	-3.01	-2.93	-4.65	-3.2	-3.57	-2.6	-3.12	-3.13	-3.35	-1.97	-2.31	-1.99	-2.54
21710	le OAT ornithine aminotransferase (gyrate atrophy) | LCP:7344	1	OAT	-1.74	-0.56		-1.01	-0.89	-1.3	-0.83	-0.77	-1.26	-0.64	-1.13	-0.66	-2.11	-1.81	-0.45	-0.44	-0.68	-0.2	-0.66	-1.45	-1.27	-1.04	-0.13	-1.59	-1.78	-1.28	-1.34	-1.98
21711	lu MAF v-maf musculoaponeurotic fibrosarcoma (avian) oncogene homolog | LCP:7374	1	MAF	-1.74	-2.39	-2.16	-2.19		-2.51	-1.23	-1.85	-2.69	-1.72	-1.44	-2.13	-1.9	-1.77	-1.39	-1.79	-1.96	-2.57	-1.23	-2.51	-1.72	-0.82	-1.63	-1.58	-1.99		-1.46	-1.61
21712	l Newcastle disease virus inducible protein | LCP:7377	1	C9orf5	-2.5	-3.12	-2.55	-1.37		-1.93	-1.87	-2.15	-2.57	-3.32	-2.64	-3.27	-2.64	-2.29	-2.42	-2.59	-1.85	-3.28	-2.48	-2.46	-2.3	-1.59	-2.61	-1.65	-1.66	-1.82		-2.38
21713	l Unknown | LCP:7379	1	LCP:7379	-1.7	-2.64	-1.66		-1.7	-1.98	-1.54	-1.19	-1.4	-1.36	-1.08	-2.13	-1.99	-2	-1.23	-1.47	-1.22	-1.93	-1.29	-1.62	-2.09	-1.01	-1.14	-1.83	-1.53	-1.25	-0.98	-1.64
21714	le LPL lipoprotein lipase | LCP:7381	1	LPL	-1.4	-1.9	-1.8	-0.29	-1.8	-0.69	-1.2	-0.65	-0.86	-1.22	-0.73	-1.66	-1.79	-1.18	-1.46	-1.41	-0.53	-1.82	-1.29	-1.79	-1.69	-0.81	-1.77	-2	-0.78	-0.03	-0.73	-1.27
21715	l Hebp-pending heme-binding protein | LCP:7383	1	Hebp1	-1.35	-0.64	-1.04	-1.31	-1.15	-1.67	-0.9	-1.42	-0.35	-0.66	-0.67	-1.41	-1.42	-1.41	-0.83	-1.23	-1.49	-1.4	-0.68	-1.71	-0.96	-0.8	-0.89	-1.43	-0.98	-0.4	-1.34	-1.16
21716	le AMY neuroblastoma (nerve tissue) protein | LCP:7384	1	OLFM1	0.6	-0.22		-0.76	-0.49	-1.05	0.15	-0.62	-1.37	-1.22	-0.62	-0.99	-0.44	-0.19	-0.92	-0.97	0.93	-0.89	-0.2	-0.87	-0.36	-1.07	1.3	-0.23	-0.68	0.65	-0.35	0.25
21717	le DDEF2 development and differentiation enhancing factor 2 | LCP:7385	1	DDEF2	-2.6	-3.04	-2.93	-2.06	-2.45	-2.59	-1.55	-2.05	-2.43	-3.2	-2.41	-3.1	-2.51	-2.51	-2.38	-2.81	-1.29	-3.06	-1.89	-3.03	-2.12	-1.77	-1.87	-2.72	-2.8		-1.5	-1.92
21718	l Unknown | LCP:7387	1	LCP:7387	-2.53	-1.97	-1.76	-1.23	-2.16	-1.91	-2.25	-2.2	-2.16	-2.31	-2.62		-2.93	-3.07	-1.95	-2.18	-2.07	-2.39	-3.13	-3.18		0.35	-0.89		-1.77	-2.47		-2.47
21719	l Similar to (Z96047) DY3.6 | LCP:7389	1	LCP:7389	0.24	0.41	0.7	0.68	0.71	0.36	0.37	0.48	1.04	0.96	1.09	1.13	0.71	0.02	0.94	0.83	0.89	1.11	0.71	0.33	-0.77	-0.26	-1.38	0.26	0.44	0.01	1.15	-0.54
21720	l Npdc1 neural proliferation, differentiation and control gene 1 | LCP:7429	1	Npdc1	-2.36	-2.86	-2.73	-0.36	-2.14	-1.3	-2.07	-1.37	-1.37	-2.14	-1.38	-2.64	-2.94	-2.55	-2.29	-2.59	-2.1	-2.66	-2.08	-2.49	-2.75	-1.6	-2.84	-3.02	-2.26	-0.75	-1.78	-2.24
21721	l Unknown | LCP:7430	1	LCP:7430	-1.59	-1.8	-1.82	-2.3		-1.25	0.45	-1.29	-1.46	-0.92	-1.52	-2.15	-1.17	-2.13	0.22	-0.29	-0.72	-0.96	-0.79	-1.34	-2.04	-0.46	-0.23	-1.43	-0.41	-1.29	-0.77	-1.59
21722	le ADD2 adducin 2 (beta) | LCP:7434	1	ADD2	-0.6	0.68	-0.58	-0.92	-1.09	-0.31	-0.46	0.06	-0.33	-0.92	-1.2	-1.14	-0.02	-0.82	-1.21	-1.25	-0.78	-1.34	-1.23	-1.07	-0.79	-1.38	-0.29	-0.96	-0.64	-0.4	-0.89	-0.25
21724	l Unknown | LCP:7462	1	LCP:7462	-1.86	-1.82	-1.57	-1.88	-0.6	-1.68	-1.25	-0.75	-1.52	-1.48	-0.77	-2.13	-1.14	-1.33	-1.4	-1.94	-1.6	-1.78	-0.95	-2.04	-1.58	-1.26	-0.85	-1.53	-1.34	-0.53	-0.68	-0.9
21725	l Unknown | LCP:7466	1	LCP:7466	-0.56	-0.67	-0.45	-0.72	-0.85	-0.49	-0.29	-0.07	-0.48	0.18	-0.09	-0.41	-0.15	-0.53	-0.03	-0.04	-0.01	-0.43	0.03	-0.64	-0.27	-0.41	-0.35	-0.82	-0.73	0.24	-0.29	-0.16
21726	l Ncam neural cell adhesion molecule | LCP:7467	1	Ncam1	-0.31	-0.29	-0.15	-0.23	-0.8	-0.27	0.2	-0.51	-0.97	-0.56	-0.26	0.2	-0.07	-0.09	-0.64	-0.25	-0.43	-0.4	-0.39	0.25	-0.09	-0.67	-0.07	0.16	0.98	0.98	0.65	1.03
21727	lu KCNH2 potassium voltage-gated channel, subfamily H (eag-related), member 2 | LCP:7470	1	KCNH2	-0.77	-1.53	-1.96	-1.83	-1.95	-1.61		-0.78	-0.89	-1.04	-1.08	-1.94		-1.51	-0.81	-1.71			-1.49	-1.88	-1.83	-0.75	-0.52	-1.35	-1.16	-0.19	-0.36	-0.41
21728	l Unknown | LCP:7471	1	LCP:7471	-0.2	0.17	-0.6	-0.81		-0.32	0.63	-0.11	-0.69	-0.53	-0.32	-0.65	0.27	-0.02	-0.82	-0.84	-0.26	-0.83	-0.32	-0.32	-0.27	-0.76	0.22	-0.51	-0.5	0.34	-0.81	0.4
21729	le CDH2 cadherin 2, type 1, N-cadherin (neuronal) | LCP:7495	1	CDH2	-2.54	-2.54	-2.52	-2.65	-2.22	-2.22	-1.5	-2.51	-2.46	-2.74	-2.04	-2.84	-1.59	-1.99	-2.23	-2.91	-2.11	-2.77	-1.99	-2.59	-2	-1.95	-1.38	-2.4	-2.5	-1.72	-2.03	-1.76
21730	l Unknown | LCP:7496	1	LCP:7496	-1.07	-0.64	-0.7	-0.54		-0.53	-0.17	-0.7	-0.31	-0.41	0.03	-0.87	-0.13	-0.76	-0.65	-0.59	-0.89	-1	-0.71	-1.02	0.78	1.32	0.9	0.07	0.51	-0.13	-0.12	-0.42
21731	l Unknown | LCP:7502	1	LCP:7502	-2.04	-1.56	-1.26	-1.69	-1.44	-1.42	-1.03	-0.82	-1.44	-1.47	-1	-1.44	-1.57	-1.44	-1.82	-2.01	-1.22	-1.82	-1.3	-1.97	-1.67	-1.21	-1.36	-1.86	-2.16	-1.18	-1.08	-1.64
21732	l Unknown | LCP:7504	1	LCP:7504	-3.32	-3.06	-3.01	-2.85	-3.47	-3.06	-2.67	-2.36	-3.45	-2.98	-2.59	-2.6	-2.65	-2.44	-2.9	-3.41	-1.85	-2.67	-3.52		-3.15	-2.58	-2.56	-3.45	-3.02	-2.3	-2.14	-1.82
21733	lu PRKCM protein kinase C, mu | LCP:7505	1	PRKCM	-2	-1.97	-2.78	-2.08	-2.42	-2.38	-1.96	-2.53	-1.57	-2.72	-2.45	-3.48	-2.58	-2.68	-2.24	-2.92	-2.28	-3.16	-1.73	-3.22	-2.1	-2.42	-1.87	-2.56	-1.59	-1.33	-1.66	-2.07
21734	l Unknown | LCP:7550	1	LCP:7550		-0.31	0.09	-0.91	-1.3	-1.29	-0.63	-0.87	-0.78	-0.94	-0.81	-1.04	-1.68	-1.49	-0.66	-0.51	-1.11	-0.79	-0.76	-1.32		-1.24			-1.71	-1.13	-1.44	-1.34
21735	l FOXM1 forkhead box M1 | LCP:7557	1	FOXM1	-0.31	-0.55	-0.79	-0.4	-0.25	-0.45	0.04	-0.41	-0.85	-0.86	-0.28	-0.42	0.35	-0.35	-0.44	-0.12	0.01	-0.99	-0.09	-0.48	0.25	-0.12	0.46	-0.06	-0.36		-0.13	0.8
21736	l Unknown | LCP:7558	1	LCP:7558	-0.83	-1.25	-0.6			-0.49	-0.15	-0.56	-0.7	-1.1	-0.33	-0.98	-1.04		-0.81	-0.79	-0.28	-2	0.16	-1.14	-0.04	-0.62	-0.36	-0.54	-0.86	-0.21		-0.8
28166	lu4 FEZ1 fasciculation and elongation protein zeta 1 (zygin I) | IMAGE:20079	1	FEZ1	0.18	1.23	1.06	0.85	1.69	0.41	0.86	1.08	0.62	0.86	0.56	1.45	-0.64	-0.23	0.46	0.92	0.55	1.04	1.19	0.38		0.48	-0.02	0.5	-0.61	-0.94	-0.23	-0.99
4210	lu4 TNFRSF1A tumor necrosis factor receptor superfamily, member 1A | IMAGE:21533	1	TNFRSF1A	0.07	-0.14	0.57	-0.12	0.42	0.08	0.88	0.65	0.51	0.56	0.59	-0.2	0.21	-0.29	0.79	0.4	0.91	0.69	0.72		-0.05	1.26	0.4	-0.18	0.26	0.44	0.6	-0.19
26913	le CCNG2 cyclin G2 | IMAGE:21610	1	CCNG2	-0.88	0.72	0.87	0.51	-0.65	0.84	0.06	0.5	1.15	-0.55	-1.53	-1.22	-2.69	-2.61	-0.74	-0.84	-0.92	-0.76	-1.27	-2.49	-0.8	0.32	-0.68	-2.43	-2.38	-2.64	-1.47	-2.21
26912	le NT5 5' nucleotidase (CD73) | IMAGE:21655	1	NT5E	-3.01	-0.18	-1.8	-2.77	-2.65	-0.93	-2.33	-1.32	-0.93	-2.96	-3.14	-3.33	-3.53	-3.38	-1.22	-1.51	-2.91	-1.08	-2.42	-3.49	-3.83	-2.7	-2.59	-3.97	-3.13	-3.6	-3.59	-3.42
19334	le CD24 CD24 antigen (small cell lung carcinoma cluster 4 antigen) | IMAGE:21822	1	CD24	-1.77	-0.66	-0.9	-1.2	-1.28	-1.41	-1.33	-0.93	-0.51	-3.29	-3.3	-1.99	-1.84	-1.86	-2.46	-2.73	-2.44	-2.8	-2.76	-2.13	-1.88	-2.62	-2.57	-1.98	-2.36	-2.62	-2.17	-1.64
24266	le CD24 CD24 antigen (small cell lung carcinoma cluster 4 antigen) | IMAGE:21822	1	CD24	-1.42	0.15	-1.28	-0.93	-1.19	-1.01	-0.75	-1.1	-1.97	-2.13	-1.89	-2.02	-1.47	-0.59	-1.81	-2.45	-1.28	-2.05	-1.62	-1.43	-2.18	-2.6	-1.54	-1.98	-1.35	-1.43	-1.68	-1.17
4222	le CD24 CD24 antigen (small cell lung carcinoma cluster 4 antigen) | IMAGE:21822	1	CD24	-1.56	-1.45	-0.83	-0.54	-0.88	-1.05	-0.95	-1.11	-0.63	-1.98		-1.4	-1.94	-1.37	-1.54	-1.89	-1.46	-1.58	-1.79	-1.3	-1.47	-1.86	-1.23	-1.65	-1.68	-1.58		-1.44
4251	lu SAS sarcoma amplified sequence | IMAGE:21934	1	SAS	0.32	0.62	0.7	0.46	2.55	0.35	0.43	0.26	0.67	-0.89	0.48	-0.65	-0.89	-0.6	-0.57	-0.56	-0.72	-1.26	-0.84	-1.06		-0.29	0.06	-0.6	0.05	0.48	1.2
28154	lu RYK RYK receptor-like tyrosine kinase | IMAGE:22438	1	RYK	0.1	-6.71E-10	0.51	-0.02	-0.25	0.44		-0.03	-0.13	-0.06	0.11	0.61	0.63	0.31	-0.05	0.11	-0.23	-0.17	0.15	0.72	0.19	0.46	0.55	0.35	0.11	-0.3	-0.6	-0.11
26314	le PLAUR plasminogen activator, urokinase receptor | IMAGE:22790	1	PLAUR	-1.76	-1.31	-2.16	-1.13		-0.61	-1.77	-1.93	-2.06	-2.07	-1.25	-1.98	-1.34	-1.53	-1.68	-2.16	-0.15	-2.35	-1.57	-1.13	0.91	0.66	0.29	-0.3	0.43	0.98	0.2	-1.18
26915	lu3 CCNA1 cyclin A1 | IMAGE:23522	1	CCNA1	-0.26	0.01	-0.34	-0.09		0.58		-0.47	0.04	4.47E-10	-0.21	0.02	0.19	0.36	-0.56	-0.23	-0.03	-0.23	0.14	0.28	0.07	-0.26	0.02	0.22	0.15	-0.04	0.3	0.14
26916	lu2 GPR17 G protein-coupled receptor 17 | IMAGE:23659	1	GPR17	0.6	0.29	0.86	0.37	0.12	0.62	-0.01	0.24	-0.26	0.71	0.2	0.55	0.67	0.47	0.37	0.43	0.26	0.4	0.46	0.57	0.45	0.56	0.54	0.57	0.81	0.77	0.34	0.74
26315	lu2 PIASY protein inhibitor of activated STAT protein PIASy | IMAGE:23661	1	PIAS4	-0.73	-1.12	-1.06	-0.63	-0.78	-0.3	-0.59	-0.41	-0.78	-1.1	-0.13	-0.88	-1.17	-1.37	-0.84	-1.72	-0.34	-0.54	-0.72	-1.1	0.59	1.05	1.08	0.14	0.43	0.98	0.83	-0.68
26918	lu4 MMP17 matrix metalloproteinase 17 (membrane-inserted) | IMAGE:23715	1	MMP17	-1.27	0.2	-0.71	-0.86	-0.69	-1.23	-0.78	-1.15	-0.8	0.08	-0.4	0.28	-0.63	-0.32	0.25	-0.12	-0.19	0.12	0.07	-0.52	-0.74	0.36	-0.16	-0.55	-0.8	-0.64	-0.26	-1.17
26917	le PSCD1 pleckstrin homology, Sec7 and coiled/coil domains 1(cytohesin 1) | IMAGE:23796	1	PSCD1	0.72	0.84	1.15	0.96	0.94	0.65	0.56	1.04	1.33	0.98	1.12	1.54	-5.96E-10	0.04	1.05	0.72	1.12	1.1	1.04	0.66	0.26	1.27	0.35	0.71	0.75	0.19	0.44	-0.7
26919	lu FUT8 fucosyltransferase 8 (alpha (1,6) fucosyltransferase) | IMAGE:23830	1	FUT8	-1.71	-0.38	-0.31	-0.61	-0.04	-0.79	-0.69	-0.63	0.2	-0.41		-0.02	-1.92	-1.43	-0.83	-0.52	-1.57	-0.52	-1.67	-1.47	-1.72	-2	-1.99	-1.9	-2.18	-2.17	-1.05	-2.28
26920	lu6 MARK3 MAP/microtubule affinity-regulating kinase 3 | IMAGE:24337	1	MARK3	0.13	-0.07	0.52	0.46	0.01	0.12	-0.21	-0.22	0.37	0.61	-0.05	0.35	-0.76	-0.71	0.24	0.34	0.33	0.76	0.49	0.33	0.32	0.01	0.05	0.69	-0.3	-0.68	0.1	-1.67
29350	lu3 RGS6 regulator of G-protein signalling 6 | IMAGE:25570	1	RGS6	-2.7	-0.75	-2	-2.1		-1.71	-2.09	-1.99	-2.09	-2.14	-2.29	-1.07	-1.83	-1.86	-1.75	-1.59	-2.13	-1.01	-2	-0.98	-0.5	-0.78	-1.49	-1.49	-2	-2.1	-2.01	-1.81
26957	lu6 EMK1 ELKL motif kinase | IMAGE:25665	1	MARK2	1.13	0.84	1.24	0.96	0.85	1.4	1.07	0.87	1.56	1.45	0.84	1.19	0.61	0.32	1.53	0.93	1.1	1.66	1.1	1.41	0.76	1.19	1.17	1.37	1.07	0.33	0.76	0.19
28161	lu2 REQ requiem, apoptosis response zinc finger gene | IMAGE:25695	1	DPF2		-0.12	0.16	0.09	0.16	0.35	-0.01	0.01	0.5	0.5	0.36	0.11	-1.16	-1.13	0.01	-0.04	-0.36	-0.03	-0.1	-0.49	-1.13	-0.51	-1.13	-1.02	-1.16	-1.68	-0.25	-1.83
29089	lu3 GNAI1 guanine nucleotide binding protein (G protein), alpha inhibiting activity polypeptide 1 | IMAGE:26339	1	GNAI1	-1.03	0.03	-0.95	-0.05	-1.93	0.39	-0.77	-1.31	-0.63	-1.05	-0.77	-0.41	-0.51	0.27	-1.21	-1		0.06	-0.71	0.35	0.02	0.02	-0.27	-0.63	-0.16	-1.04	-0.43	-1.05
26323	le FOS v-fos FBJ murine osteosarcoma viral oncogene homolog | IMAGE:26474	1	FOS	-0.05	2.27	0.39	1.14	2.91	-2.39	3.02	1.28	2.41	1.71	3.23	3.79	-0.55	1.81	1.1	-0.27	2.47	3.9	1.48	3.48	-0.1	0.38	-0.55	3.21	2.87	2.21	2.39	-0.77
4202	le STAT1 signal transducer and activator of transcription 1, 91kD | IMAGE:26599	1	STAT1	2.59	2.11	2.65	1.6	1.93	1.96	3.04	3.21	2.71	2.39	2.33	1.91	1.57	0.04	2.78	1.79	2.61	2.81	2.38	1.53	1.04	3.81	2.45	1.21	1.29	1.76	2.3	0.79
26324	lu MXI1 MAX-interacting protein 1 | IMAGE:26677	1	SDC3	-0.32	0.74	0.17	-0.04		0.07	-0.18	-0.33		-0.36	0.14	1	0.16	0.21	0.16	0.09	0.07	-0.06	0.38	0.45	2.09	1.1	1.05	0.47	0.45	0.22		0.21
26958	le IL13RA1 interleukin 13 receptor, alpha 1 | IMAGE:26784	1	IL13RA1	-1.5	-0.49	-0.31	-0.42	-0.31	0.15	-1.2	-0.72	-0.87	-2.59		-2.65	-2.71	-2.34	-3.37	-3.57	-1.55	-2.75	-3.1	-2.81	0.05	1.31	0.26	-0.94	-1.33	-2.07	-1.46	-2.34
28162	lu2 CYP1A1 cytochrome P450, subfamily I (aromatic compound-inducible), polypeptide 1 | IMAGE:27429	1	CYP1A1	-1.09	-0.2	-0.12	-0.06	-0.05	0.43	-0.03	-0.08	-0.13	0.38	0.04	0.08	-1.48	-1.44	0.11	-0.16	0.05	-0.08	-0.25	-0.68	-1.35	-0.46	-1.48	-1.16	-1.29	-1.83	-0.26	-2.45
26959	lu4 CTNND2 catenin (cadherin-associated protein), delta 2 (neural plakophilin-related arm-repeat protein) | IMAGE:27485	1	CTNND2	-0.36	-0.17	-0.43	-0.21	-1.03	0.17	-0.36	-0.05	-0.26	-0.47	0.07	0.11	0.46	0.36	-0.45	-0.22	-0.23	-0.32	-0.08	-0.01	0.42	-0.11	0.52	0.04	0.1		8.94E-10	-0.09
26960	le FADS1 fatty acid desaturase 1 | IMAGE:27836	1	FADS1	-2.62	-1.58	-2.96	-3.1	-2.75	-1.4	-2.2	-2.91	-3.04	-2.98	-2.57	-3.13	-1.77	-2.22	-2.64	-3.17	-2.66	-2.9	-2.34	-2.55	-2.82	-2.03	-2.45	-2.34	-1.41	-2.66	-3.38	-2.67
26325	le GEM GTP-binding protein overexpressed in skeletal muscle | IMAGE:27899	1	GEM		-2.44	-3.31	-1.53	-3.31	-2.49	-2.27	-1.7	-3.66	-3.78	-3.16	-2.57	-2.71	-1.88	-3.23	-2.8	-1.82	-3.15	-2.89	-2.75	-2.02	-3.03	-3.29	-1.7	-2.79	-3.01	-2.85	-2.43
28163	l DUSP7 dual specificity phosphatase 7 | IMAGE:28140	1	DUSP7	1.95	1.45	1.97	1.65	2.61	2.15	1.97	2.24	2.69	1.68	1.55	1.27		-0.12	1.54	0.92	1.18	1.87	1.14	0.69	-0.64	0.53	-0.05	0.76	0.64	0.13	1.55	-0.62
19343	lu MAP3K5 mitogen-activated protein kinase kinase kinase 5 | IMAGE:28450	1	MAP3K5	-1.84	-0.91	-1.54	-0.78		-0.92	-1.68		-1.3	-2.12	-1.51	-1.14	-1.16	-0.7	-1.76	-0.96	-0.43	-1.5	-1.94	-1.17	-0.75	-0.96	-1.14	-1.18	-1.34	-1.44	-1.21	-1.22
26326	lu MAP3K5 mitogen-activated protein kinase kinase kinase 5 | IMAGE:28450	1	MAP3K5	1.27	0.82	1.2	0.69	1.23	0.68	1.31	0.14	0.46	2.45	1.57	1.92	1.08	2.64	1.82	2.09	1.57	1.17	1.28	1.97	1.7	1.24	0.41	1.51	1.19	0.76	1.61	0.19
26961	le MAX MAX protein | IMAGE:28553	1	MAX	0.7	1.68	2.17	1.77	1.64	1.67	1.62	1.67	2.19	2.33	2.21	2.55	0.92	0.39	2.5	1.94	2.19	2.31	1.73	1.41	1.73	2.03	1.53	1.21	0.77	-0.11	1.92	-0.25
26327	l NOTCH1 Notch (Drosophila) homolog 1 (translocation-associated) | IMAGE:28941	1	NOTCH1	0.11	-0.43	0.64		0.39	-0.79	0.05	0.16	0.16	2.45	2.01	1.61	0.43	1.2	1.99	1.2	0.09	3.33	1.26	0.81	0.88	1.54	1.86	0.54	0.71	0.62	0.93	0.65
26962	lu MIG2 mitogen inducible 2 | IMAGE:29205	1	PLEKHC1	-4.05	-3.27	-3.68	-3.22	-4.03	-2.38	-3.47	-3.32	-4.33	-3.22	-3.09	-2.68	-2.62	-2.84	-3.68	-3.51	-3.53	-3.85	-3.31	-2.84	-2.78	-3.72	-3.17	-3.13	-2.88	-3.78	-3.72	-2.88
26963	l EPHA7 EphA7 | IMAGE:29543	1	EPHA7	-1.19	-0.22	-0.18	0.08	-0.46	-0.07	-0.61	-0.18	0.04	-0.33	0.17	0.27	-0.21	0.41	-0.15	-0.5	-0.76	-0.04	-0.15	0.04	0.28	0.08	-0.07	-0.12	-0.28	-1.5	-0.91	-0.77
26965	lu MAP1B microtubule-associated protein 1B | IMAGE:29706	1	MAP1B	1.7	1.53	2.01	1.27	2	0.95	1.13	1.66	2.32	1.26	0.27	1.55	1.42	0.59	1.41	0.99	0.91	0.98	0.86	2.07	0.36	0.21		2.36	0.96	0.41		0.68
26964	lu E2F4 E2F transcription factor 4, p107/p130-binding | IMAGE:29763	1	E2F4	-1.28	-0.18	-0.23	-0.07	-0.87	-0.04	-1.01	-0.09	-0.43	-0.22	-0.65	0.11	-0.71	-0.5	-0.48	-0.68	-0.62	-0.16	-0.56	-0.31	-0.07	0.09	-0.6	-0.4	-0.67	-1.53	-1.27	-1.27
26328	lu2 DEDD death effector domain-containing | IMAGE:29873	1	DEDD	-0.06	-0.1	0.26	8.94E-10	-0.15	-0.03	-0.56	0.09	0.8	0.24	0.51	-0.01	-1.55	-0.71	0.45	0.07	-0.36	0.16	-0.81	-0.25	-0.07	0.9	0.26		-0.85	-0.18	-0.41	-1.39
4207	lu5 FASTK Fas-activated serine/threonine kinase | IMAGE:30177	1	FASTK	1.04	0.36	0.23	0.22	0.65	0.26	1.11	0.74	0.76	0.4	0.4	0.41	0.97	-0.18	0.8	-0.04	0.44	0.07	-0.01	0.52	-1.02	0.95	-0.16	0.74	0.51	-0.18	-0.07
26966	lu PRKCA protein kinase C, alpha | IMAGE:30209	1	PRKCA	-1.11	0.14	-0.81	-0.56	-0.14	-0.69	-0.83	-1.05	-0.81	-0.33	-0.67	0.24	-1.18	-1.25	-0.28	-0.82	-0.94	-0.6	-0.31	-0.26	-1.16	-1.17	-1.66	-0.04	-0.78	-1.32	-0.95	-1.63
26329	lu2 LOC64174 putative dipeptidase | IMAGE:30414	1	DPEP2	0.15	0.87	-0.03	0.24	-0.19	0.61	-0.29	0.17	0.41	0.17		0.62	-0.06	-0.11	-0.05	0.18	-0.14		-0.3	0.25	0.15	-0.21	-0.37	0.36	0.04	-0.7	8.94E-10	-0.39
26330	l KIAA0937 #KIAA0937 protein OR KIAA0888 #KIAA0888 protein | IMAGE:30647	1	KIAA0937	0.79	0.71	0.82	0.89	0.8	0.68	0.32	0.44	0.76	-0.18	0.4	0.23	0.63	0.61	-0.05	0.21	0.08	-0.22	0.01	1.07	1.08	0.49	0.87	0.71	0.66	0.46	0.39	0.78
26331	l KLHL4 kelch (Drosophila)-like 4 | IMAGE:30916	1	KLHL4		0.65	0.12	0.36		0.76		-0.41	-0.52	0.01	-0.04	0.75	0.84	0.44	-0.18	0.38		0.09	-0.24	0.46	1	0.15	0.6	0.75	0.3	0.38	0.17	0.62
26332	lu2 GCK glucokinase (hexokinase 4, maturity onset diabetes of the young 2) | IMAGE:30981	1	GCK	0.39	0.44	0.48	0.13	-0.18	0.71	0.08	0.06	0.27	0.56	0.52	0.65	0.75	0.69	0.55	0.37	1.02	0.21	0.45	0.58	0.53	0.39	0.37	0.58	0.55	0.44	0.48	0.56
26333	lu3 RALGDS ral guanine nucleotide dissociation stimulator | IMAGE:31298	1	RALGDS	0.75	0.6	0.78	0.3	0.43	0.81	0.38	0.55	0.8	0.39	0.76	0.6	0.55	0.55	0.48		0.59	0.99	0.73	0.55	1.32	1.02	1.39	0.69	0.66	0.79	0.79	0.7
28164	lu3 TIE tyrosine kinase with immunoglobulin and epidermal growth factor homology domains | IMAGE:31577	1	TIE1	-0.9	-0.88	-0.67		-1.33	-0.9	-0.14	-0.17	-0.21	0.15	-0.58	-0.53	-2.27	-1.28	-0.05	-0.69	-0.95	1.01	-0.89	-1.42	-2.16	-0.64	-0.76	-2.24	-1.68	-1.41	-0.84	-1.37
28165	lu ZNF220 zinc finger protein 220 | IMAGE:31887	1	MYST3	-0.84	-0.58	-1.15	-0.44		-0.61	-0.56	-1.19	0.04	-0.72	-1.49	-0.44	-0.6	-0.81	-1.07	-0.58	-0.6	-1.1	-0.48	-0.79	-0.05	-0.82	-0.22	-0.23	-0.57			-0.77
26334	lu2 RHO6 GTP-binding protein | IMAGE:32064	1	RND1	0.61	0.69	0.5	0.58	0.74	0.51		0.1	-0.4	-0.31	-0.02	0.72	-0.09	0.39	0.23	0.09	0.38	0.31		0.89	0.18	-0.58	-0.1	0.23	0.34	0.59	0.43	0.36
29090	lu2 ADRA2A adrenergic, alpha-2A-, receptor | IMAGE:32484	1	ADRA2A	0.14	0.81	0.37	0.52	-6.71E-10	0.98		0.24	0.24	-0.15	-0.08	0.79	0.88	1.25	0.39	0.49	0.26	-0.14	0.08	0.58	2.1	1.7	2.12	0.78	0.59	1.37	0.38	1.44
26967	lu2 DKFZP434K2235 DKFZP434K2235 protein | IMAGE:32983	1	SIN3A	-4.72	-4.77	-5.66	-4.66	-5.39	-4.89	-4.99	-3.84	-6.08	-5.14		-5.62	-3.19	-4.32	-5.04	-4.75	-4.57	-4.23	-5.75	-5.07		-4.66	-5.14	-5.45	-4.94	-4.21	-4.97	-3.92
26969	lu4 PNOC prepronociceptin | IMAGE:34783	1	PNOC	-2.4	-1.1	-1.42	-0.77	-2.35	-0.86	-1.81	-1.25	-1.55	-0.98	-1.22	-1.89	-2.62	-1.74	-1.36	-0.97	-1.34	-2.1	-2.36	-2.12	-1.83	-1.89	-2.42	-2.44	-2.11	-2.73	-2.46	-2.95
26968	le ERCC5 excision repair cross-complementing rodent repair deficiency, complementation group 5 (xeroderma pigmentosum, complementation group G (Cockayne syndrome)) | IMAGE:34982	1	ERCC5	0.77	1.11	1.18	1.07	0.71	0.89	0.65	0.48	1.04	1.7	1.05	1.27	0.47	0.23	1.73	1.55	0.98	2.14	1.62	1.24	-0.19	0.39	0.44	1.42	0.69	0.7	1.41	-0.46
28167	lu3 PDGFRB platelet-derived growth factor receptor, beta polypeptide | IMAGE:35369	1	PDGFRB		-2.19	-2.48	-1.92	-2.95	-2.33	-2.38	-2.27	-2.41	-1.42	-2.36	-2.14	-2.45	-2.01	-1.64	-1.82	-2.28	-1.56	-2.36	-2.26	-2.47	-2.4	-2.88	-2.81	-2.86	-2.38	-1.96	-3.03
26335	l Hs.7415 ESTs | IMAGE:35655	1	IMAGE:35655	0.96	1.02	0.53	0.59	0.42	0.58	0.45	0.46	0.69	0.06	-0.15	0.87	0.9	0.68	0.54	0.3	0.53		0.49	1	1.5	0.4	0.6	1.1	0.73	0.51	0.9	0.74
26336	l #Hs.144029 ESTs, Highly similar to SOX1_HUMAN SOX-1 PROTEIN [H.sapiens] OR #Hs.202526 ESTs | IMAGE:36134	1	SOX1	1.87	2.57	2.92	2.13	2.24	2.01	1.98	2.84	2.87	2.75	2.51	2.29	0.66	1.34	2.93	2.46	2.3	2.55	2.61	1.72	1.52	2.68	1.9	1.02	1.13	0.79	1.15	0.33
26972	lu5 NFKBIE nuclear factor of kappa light polypeptide gene enhancer in B-cells inhibitor, epsilon | IMAGE:36215	1	NFKBIE	-2.28	0.68	-0.77	-0.66		-1.34	-0.92	-0.84	-0.38	-2.41	-2.9	-3.18	-2.81	-3.16	-3.64	-3.16	-1.3	-3.76	-3.01	-2.83	-0.21	0.72	0.08	-1.7	-1.73	-2.28		-2.43
29091	le RGS5 regulator of G-protein signalling 5 | IMAGE:37225	1	RGS5	-1.55	-0.81	-0.79	-0.45	-1.5	-0.39	-0.13	-0.57	-0.89	-1	-0.95	-1.33	-1.1	0.12	-0.89	-1.56	-1.25	-0.9	-1.31	-1.53	0.3	0.51	0.23	-1.38	-1.31	-1.27	-1.46	0.37
26243	l Cbln1 cerebellin 1 precursor protein | IMAGE:38721	1	CBLN1	-0.78	-1.05	-0.95	-0.84	-0.12	-0.85		-0.86		-0.75	-0.65	-1.59	-0.03	-0.1	-0.87	-0.45	-0.62	-0.93	-0.8	-0.73	-0.46	-1.13	-0.42	-0.3	-0.37	0.43	-0.36	0.47
26337	lu3 DDXBP1 DEAD/H (Asp-Glu-Ala-Asp/His) box binding protein 1 | IMAGE:38789	1	PIAS1	0.26	0.5	1.17	0.58	1.08	0.83	0.68	0.54	0.53	1.32	1.08	0.84	0.09	0.15	0.71	0.78	0.83	1.04	0.81	0.33	0.57	0.84	0.69	0.78	-0.06	-0.28	0.5	-0.83
26973	lu3 PTPRR protein tyrosine phosphatase, receptor type, R | IMAGE:38829	1	PTPRR	-1.64	-0.4	-0.36	-0.19	-0.64	-0.51	-0.78	-0.65	-0.36	-0.04		0.14	-1.26	-0.9	-0.41	-0.13	-0.96		-0.66	-1.06	-0.2	-0.2	-0.61	-0.88	-0.94	-1.43	-1.65	-0.9
28169	lu FAF1 Fas (TNFRSF6) associated factor 1 | IMAGE:39144	1	FAF1	2.06	2.11	2.3	0.39	2.13	0.87	0.97	0.48	1.31	1.93	0.72	1.94	1	0.41	2.21	1.45	1.26	1.94	1.58	2.05	0.56	0.79	0.34	2.2	1.63	0.53	0.91	0.65
4208	le FAF1 Fas (TNFRSF6) associated factor 1 | IMAGE:39144	1	FAF1	-1.53	-0.64	-0.78	-1.14	-1.94	-0.79	-0.66	-0.82	-1.08	-1.11	-1.56	-0.64	-0.81	-1.2	-0.82	-1.28	-0.96	-0.91	-1.33	-1.24	-1.26	-1.04		-1.25	-1.32	-1.56	-1.67	-1.15
4240	le CD1D CD1D antigen, d polypeptide | IMAGE:39686	1	CD1D	1.21	1.29	1.42	0.94	1.27		0.96	1.18	1.85	-2.29	-2.24	-1.99	-1.29	-0.69	-1.66	-1.81	-0.22	-2.3	-1.54	-1.34	0.29	1.62	0.67	1.5	0.09	-0.63		-0.42
26974	lu DYRK1A dual-specificity tyrosine-(Y)-phosphorylation regulated kinase 1A | IMAGE:39905	1	DYRK1A	0.1	1.27	1.16	1.02	1.04	1.13	0.7	0.44	1.64	1.78	1.03	1.43	-0.39	0.2	1.63	2.14	0.97	2.83	1.29	0.27	0.43	0.39	0.37	0.53	0.07	-0.12	0.33	-0.89
29092	le GNAQ guanine nucleotide binding protein (G protein), q polypeptide | IMAGE:40367	1	GNAQ	-1.21	-1.43	-0.92	-0.25	-1.76	-0.28	0.51	-1.1	-0.85	0.11	-0.31	-0.6	-1.25	0.54	0.2	-0.1	-0.13	0.83	0.19	-0.54	0.04	1.34	0.3	-0.32	0.33	-0.91	0.37	0.21
26976	lu7 PTK2 PTK2 protein tyrosine kinase 2 | IMAGE:40799	1	PTK2	-1.21	-0.63	-0.81		-1.06	-0.11	-1.37	-0.21	-0.97	-1.43	-0.68	-1.57	-2.98	-2.12	-2.43	-2.27	-0.71	-1.88	-1.19	-2.53	-2.44	-0.98	-1.82	-2.23	-1.57	-1.37	-1.38	-2.55
26975	le DUSP6 dual specificity phosphatase 6 | IMAGE:40851	1	DUSP6	0.68	1.28	1.27	0.39	0.6	0.21	0.96	0.52	1.14	0.01	0.02	0.07	0.14	0.27	0.13	-0.25	0.34	-0.35	-0.58	0.46	2.91	3.16	2.94	2.14	1.81	0.2	0.79	0.33
28170	lu2 PTPRK protein tyrosine phosphatase, receptor type, K | IMAGE:42062	1	PTPRK	-1.81	-2.3	-2.26	-0.41	-2.2	-0.6	-0.62	-0.74	-0.28	-1.17	-0.54	-1.97	-2.47	-1.66	-1.73	-1.97	0.06	-1.79	-1.98	-2.12	-0.94	0.39	-0.69	-1.99	-0.54	-0.22	0.19	-1.64
26338	lu2 C6ORF9 chromosome 6 open reading frame 9 | IMAGE:42119	1	GPSM3	1.12	0.38	1.05	0.84		0.62	1.16	0.01	0.53	2.6	2.31	1.08	1.17	1.94	1.76	1.76	2.81	0.77	1.8	1.5	1.41	1.15	0.89	1.35	0.76	0.89	2.38	0.49
4230	lu SYK spleen tyrosine kinase | IMAGE:42214	1	SYK	0.83	0.49	0.56	1	1.24	0.14	-0.11	0.65	0.63	0.61	-0.26	-0.47	1.04	-2.05	0.36	0.07	0.47	0.45	-0.36	-0.31		-0.68	0.2	0.45	1.29	2.39		1.83
28171	lu FANCA Fanconi anemia, complementation group A | IMAGE:42402	1	FANCA	-0.07	0.9	0.12	0.21	0.08	0.06	-0.23	0.42	0.44	-0.01	0.05	0.48	0.45	0.14	0.07	0.32	0.08	-0.03	0.13	0.4	2.63	2.54	2.37	0.46	0.33	0.47	-0.21	0.51
26244	le PPP6C protein phosphatase 6, catalytic subunit | IMAGE:42464	1	DUSP6	0.88	0.05	0.44	-0.05	0.02	0.1	0.27	0.08	0.34	0.1	0.65	-0.41	0.23	0.06	-4.47E-10	-0.03	0.73	0.07	0.02	-0.03	0.54	0.48	1.63	1.42	0.91	0.89	1.16	0.57
26977	lu3 NEO1 neogenin (chicken) homolog 1 | IMAGE:42502	1	NEO1	-2.52	-1.72	-2.12	-1.53	-2.68	-1.16	-2.2	-2.81	-1	-1.55	-2.35	-0.91	-2.02		-2.63	-2.14	-2.33	-1.59	-2.08	-2.12	-2.02	-2.5	-2.28	-2.78	-1.22	-2.56	-2.14	-2.2
4254	le C12orf2 chromosome 12 open reading frame | IMAGE:42535	1	C12orf22	-0.1	-0.13	-0.02	-0.08	-0.16	-0.25	-0.77	-0.43	-0.22	0.21	-0.75	-0.68	-1.54	-0.28	-0.04	0.09	-0.09	-0.44	-0.34	-0.63		-0.46	0.06	-0.36	-0.52	-0.83		-0.53
29093	le CD4 CD4 antigen (p55) | IMAGE:43115	1	CD4	-0.33	-0.25	-0.31	0.06		0.34	0.02	-0.13	-0.33	1.17	1.04	0.73	0.77	0.05	0.26	-0.18	-0.19	-0.45	0.25	0.04	0.56	1.11	1.07	0.47	1.05	0.85	0.69	0.53
29095	l RGS7 regulator of G-protein signalling 7 | IMAGE:43419	1	RGS7	0.5	0.87	0.49	0.45	-0.04	0.22	0.76	0.4	0.49	0.01	0.45	0.09	0.16	0.68	0.27	-0.06		-0.06	0.07	0.41	0.82	1.35	1.57	0.02	0.24	0.36	0.46	0.37
27037	lu2 PRKCG protein kinase C, gamma | IMAGE:43516	1	PRKCG	0.29	-0.21	0.69	-0.3	0.85	-0.38	0.01	0.36	1.1	0.2	0.01	0.41	0.73	0.65	0.25	0.34	0.32	0.76	0.42	0.71	0.67	0.63	0.73	0.36	0.63	0.56	0.19	0.87
27038	lu4 AKAP10 A kinase (PRKA) anchor protein 10 | IMAGE:43630	1	AKAP10	-0.44	0.77	0.05	-0.6	-0.12	-0.36	-0.44	0.48	0.88	0.31	-0.57	0.32	0.19	0.27	0.33	0.41	0.18	0.8	-0.24	0.08	0.49	0.21	-0.47	0.02	-1.49E-09	-0.56		0.43
27039	lu4 BCAT2 branched chain aminotransferase 2, mitochondrial | IMAGE:43773	1	BCAT2	-0.33	0.28	0.18	-0.66		0.5	-0.4	0.25	-0.22	-0.04	0.27	-0.07	-0.58	-0.16	-0.06	0.13	-0.78	0.03	-0.7	-0.26	-0.5	0.19	-0.98	-0.17	-0.86	-1.67	-0.94	-0.6
27041	lu CD1D CD1D antigen, d polypeptide | IMAGE:44099	1	CD1D	0.51	-0.05	-0.58	-0.3	0.17	0.18		-0.11	0.35	0.08	0.01	0.02	0.22	-0.08	-0.19	0.08	-0.21	0.34	-0.27	0.09	-0.17	-0.12	-0.35	0.39	0.51	0.03	-0.24	0.53
27040	le A2M alpha-2-macroglobulin | IMAGE:44180	1	A2M	-4.41	-2.85	-4.49	-4.01	-4.25	-4.08	-4.76	-4.74	-4.92	-4.49	-3.1	-3.19	-3.21	-2.13	-3.64	-3.53	-3.29	-4.72	-2.97	-2.22	-3.02	-3.62	-3.45	-2.52	-3.38	-3.98	-2.78	-2.52
28201	lu HPRT1 hypoxanthine phosphoribosyltransferase 1 (Lesch-Nyhan syndrome) | IMAGE:44296	1	HPRT1	-3.33	-1.01	-2.8	-1.84	-3	-1.16	-1.43	-2.66	-1.97	-1.96	-3.02	-1.68	-2.94	-3.19	-2.24	-2.2	-2.29	-1.51	-3.05	-2.77	-1.97	-0.75	-2.31	-1.7	-1.6	-2.28	-2.16	-3.42
26363	l Unknown | IMAGE:44910	1	IMAGE:44910	-0.04	-0.33	0.78	0.09	0.27	-0.64	0.19	0.17	0.16	2.2	1.25	1.97	0.47	0.71	2.1	1.37	0.2	2.73	1.34	1.19	1.35	0.82	1.95	0.94	0.56	0.72	1.02	0.63
26364	lu4 TCF7L2 transcription factor 7-like 2 (T-cell specific, HMG-box) | IMAGE:45075	1	TCF7L2	0.47	-0.07	-0.69	-0.37	-0.16	-0.16			-0.35	-0.86	-0.27	-0.2	-0.35	0.51	-0.53	-0.13	-0.38	-0.44		-0.26	-0.22	-0.7		0.32	0.29	0.41	0.21	0.78
26366	lu CD59 CD59 antigen p18-20 (antigen identified by monoclonal antibodies 16.3A5, EJ16, EJ30, EL32 and G344) | IMAGE:45720	1	CD59		0.24	-1.75	-1.52	-0.75	-1.11	-2.06	-0.3	-0.39	-0.99	-1.7	-0.87	-1.33	-1.02	-1.25	-1.48	-2.01	-1.52		-1.1	-1.13	-1.06	-1.44	-1.19	-1.76	-1.85	-1.57	-1.14
4231	le CD59 CD59 antigen p18-20 (antigen identified by monoclonal antibodies 16.3A5, EJ16, EJ30, EL32 and G344) | IMAGE:45720	1	CD59	-1.93	-1.19	-1.64	-1.65	-2.35	-1.45	-0.98	-0.79	-0.68	-1.13	-1.73	-1.63	-2.1	-2.5	-2.02	-2.1	-2.05	-1.71	-1.48	-2.26	-2.18	-1.57	-1.61	-1.89	-1.35	-1.91	-1.77	-2.32
28202	lu DNMT1 DNA (cytosine-5-)-methyltransferase 1 | IMAGE:45941	1	DNMT1	0.8	0.65	0.46	0.82	0.49	1.12	0.31	0.22	0.27	0.11	0.42	0.94	1.04	0.96	0.25	0.4	0.27	0.21	0.27	1.23	0.68	0.53	0.87		0.72	0.28	0.13	0.68
28203	lu2 ROR1 receptor tyrosine kinase-like orphan receptor 1 | IMAGE:46342	1	ROR1	-1.43	-0.44	-0.51	-0.39	-0.79	-0.18	0.1	-0.52	-0.69	0.73	0.45	1.03	0.39	0.04	-0.62	-1.06	-0.58	-0.58	-0.41	-0.1	0.89	0.77	0.86	0.55	-0.23	-0.56	-0.1	-0.82
29096	le GNAI2 guanine nucleotide binding protein (G protein), alpha inhibiting activity polypeptide 2 | IMAGE:46574	1	GNAI2	1.36	2.23	1.81	0.81	1.5	1.66	1.57	1.7	1.32	1.14	0.72	1.52	1.29	0.96	1.75	1.04	1.02	1.51	0.95	1.26	1.28	1.8	1.94	1.73	2.1	0.49	0.47	0.57
4229	lu PTPRC protein tyrosine phosphatase, receptor type, C | IMAGE:46644	1	PTPRC	-0.2	0.68	0.91	0.51	0.37	0.75	0.73	0.68	0.8	0.84	0.7	0.21	0.15	-0.17	0.73	0.28	0.42	0.2	0.9	0.42	-0.33	-0.01	-0.84	-0.26	-0.46	-1.07	-0.31	-1.33
26367	le RPS6KA5 ribosomal protein S6 kinase, 90kD, polypeptide 5 | IMAGE:46705	1	RPS6KA5	0.62	0.88	0.91	0.58	1.01	1.6	1.21	0.87	1.22	1.57	1.43	1.26	-0.51	-0.04	0.96	1.62	0.82	0.89		0.49	0.92	2.32	0.83	-0.03	-0.2	-0.57	0.53	-0.53
27043	lu BCL2L1 BCL2-like 1 | IMAGE:46778	1	BCL2L1	-2.55	-2.51	-2.4	-3.07	-2.97	-2.76	-2.87	-2.33	-2.17	-2.75	-2.08	-2.76	-2.15	-2.33	-2.24	-2.52	-2.1	-2.42	-1.99	-2.27	-2.29		-2.13	-1.73	-1.78	-2.2	-2.46	-1.31
29097	l RFX1 regulatory factor X, 1 (influences HLA class II expression) | IMAGE:46831	1	RFX1	-1.03	-0.83	-0.24	-0.21	-0.49	-0.19	-0.25	-0.25	-0.52	-0.04	-0.07	-0.2	0.3	1.34	-0.16	0.05	-0.61	0.46	-0.39	-0.29	0.57	1.74	1.28	-0.5	-0.13	3.58E-09	-0.46	0.53
27042	lu KIT v-kit Hardy-Zuckerman 4 feline sarcoma viral oncogene homolog | IMAGE:46871	1	KIT	-0.01	-0.83	-0.12	-0.67	-0.51	-0.6	-0.18	0.21	-0.55	-0.28	0.46	-0.15	-0.34	0.88	0.26	-0.3	0.08	0.7	0.21	0.17	-0.04	0.24	0.35	-0.16	0.18	0.29	0.27	0.36
4243	lu KIT v-kit Hardy-Zuckerman 4 feline sarcoma viral oncogene homolog | IMAGE:46871	1	KIT	-1.63	-0.91	-1.65	-2.11	-1.65	-2.37	-2.49	-0.91		-1.46	-1.47	-2.17	-1.95	-1.71	-1.77	-1.5	-1.96	-2.3	-1.69	-2.34	-1.81	-1.69	-1.34	-2.44	-2.3	-1.99	-2.46	-1.33
26368	lu8 FLT1 fms-related tyrosine kinase 1 (vascular endothelial growth factor/vascular permeability factor receptor) | IMAGE:47424	1	FLT1	0.17	-0.18	0.48	-0.01	0.33	0.29	-6.71E-10	0.1	0.46	0.02	-0.59	0.46	0.34	0.24	0.03	0.42	0.07	0.74	-0.06	0.74	0.08	0.12	-0.12	0.53	0.21	0.1		0.32
4232	lu8 FLT1 fms-related tyrosine kinase 1 (vascular endothelial growth factor/vascular permeability factor receptor) | IMAGE:47424	1	FLT1	-0.51	-0.14	-0.73	-0.66		-0.74			-1.19	-0.86	-0.69	-0.87	-0.47	-0.38		-0.82	-0.89	-0.84	-1.15	-1.11	-0.49	-0.87	0.09	-0.64	-0.62			-0.34
27044	lu MIF macrophage migration inhibitory factor (glycosylation-inhibiting factor) | IMAGE:47884	1	MIF	0.11	2.21	1.09	0.27		0.64		0.85	1.89	1.18	0.15	1.14	-0.39	-0.66	1.29	1.36	0.77			0.22	0.25	0.75	0.58	0.29	0.2	-0.57	1.2	-0.61
27046	le STK18 serine/threonine kinase 18 | IMAGE:48174	1	PLK4	-1.97	-0.97	-2	-1.72	-1.66	-1.63		-1.64	-2.7	-2.17	-1.83	-1.54	-1.62	-0.98	-1.81	-1.62	-2.36	-2.5	-1.87	-1.52	-1.76	-2.18	-1.18	-1.54	-1.69	-1.8	-1.9	-0.66
27045	lu ELK1 ELK1, member of ETS oncogene family | IMAGE:48213	1	ELK1	-0.92	-0.76	-0.92	-1.15		-0.54	-1.41	-0.28	-0.89	-0.29	-0.09	-0.44	-0.19	0.84	-0.09	-0.25	-0.82	0.45	-0.86	-0.47	-0.2	0.09	-0.63	-0.4	-0.33	-0.68	-1.18
27047	lu3 NPY1R neuropeptide Y receptor Y1 | IMAGE:49328	1	NPY1R	-2.51	-2.76	-2.75	-2.9	-2.61	-2.67	-3.11	-2.32	-2.91	-3.7	-2.57	-2.79	-2.48	-1.71	-2.29	-3.1	-2.78	-2.79		-2.58	-2.6	-2.85	-2.34	-2.25	-2.48	-2.47	-2.81	-1.8
27048	l RAB35 RAB35, member RAS oncogene family | IMAGE:49576	1	RAB35	0.66	0.21	-0.19	0.3	0.83	0.39	-0.07	0.07	0.43	0.84	0.77	0.81	0.69	1.2	0.83	0.79	0.43		-0.22	0.96	0.88	0.54	0.26	0.65	1.14	0.27	0.58	1.04
4220	lu CASP3 caspase 3, apoptosis-related cysteine protease | IMAGE:49729	1	CASP3	0.73	2.19	2.08	1.69	1.92	1.32	1.99	1.85	1.61	2.07	1.96		1.17	0.87	1.99	2.13	1.97	2.43	1.95	1.48	1.18	1.7	1.6		1.28	1.08	1.24	0.36
27050	le UBL1 ubiquitin-like 1 (sentrin) | IMAGE:49768	1	SUMO1	-0.62	1.16	0.27	0.26	0.54	-0.28	0.11	0.33	1.01	0.57	0.06	0.78	-0.24	0.03	0.46	0.17	-0.06	0.44	0.09	-0.12	0.14	-0.25	-0.47	-0.18	0.05	-1.21	-0.46	-0.47
29098	lu2 IGBP1 immunoglobulin (CD79A) binding protein 1 | IMAGE:49932	1	IGBP1	-1.51	0.11	0.31	0.19	1.09	0.5	-0.12	0.45	0.17	0.8	0.18	0.24	-1.05	0.11	0.37	-0.31	-1.35	0.72	0.1	-0.98	-1.7	-0.61	-0.67	-1.19	-1.02	-1.73	-1.19	-2.01
27049	le FEN1 flap structure-specific endonuclease 1 | IMAGE:49950	1	FEN1	-2.92	-2.47	-2.7	-2.31	-2.81	-2.48	-3.29	-2.71	-1.71	-2.66	-3.09	-2.59	-3.32	-3.73	-3.19	-2.85	-3.67	-2.71	-3.98	-3.41	-2.9	-2.3	-3.23	-3.62	-2.37	-3.95	-2.91	-3.56
27051	le MCL1 myeloid cell leukemia sequence 1 (BCL2-related) | IMAGE:50437	1	MCL1	-0.77	-0.1	0.11	-0.01	-0.81	-0.48		-1.22	0.5	1.37	0.45	0.41	-1.11	-1.21	0.75	0.48	-8.94E-10	0.23	-0.33			1.1	-0.05		-0.53	-0.77	-0.17	-2.03
27052	le ITGB2 integrin, beta 2 (antigen CD18 (p95), lymphocyte function-associated antigen 1; macrophage antigen 1 (mac-1) beta subunit) | IMAGE:50503	1	ITGB2	1.84	2.19	2.37	1.85	1.53	1.99	2.82	2.23	2.41	3.38	2.74	2.73	2.35	2.03	3.33	2.68	2.61	3.26		2.86	3.04	4	3.62	2.85	2.56	2.71	2.64	2.14
27053	lu3 SCYD1 small inducible cytokine subfamily D (Cys-X3-Cys), member 1 (fractalkine, neurotactin) | IMAGE:50865	1	CX3CL1	-1.26	-1.06	-1.46	-0.01	-0.83	0.13	-1	-0.67	-1.64	-1.29	-0.96	-1.02	-0.55	-1.04	-1.49	-0.77	-0.93	-1.79	-1.2	-0.89	-0.89	-0.87	-1.3	-0.79	-0.31	-0.53	-0.68	-0.47
26369	lu2 GADD45G growth arrest and DNA-damage-inducible, gamma | IMAGE:50992	1	GADD45G	-0.96	-0.94	-0.55	-1.18	-0.43	-0.99	-0.93	-0.67	-0.38	-0.62	-0.14	-0.91	-1.56	-0.63	-0.31	-0.9	-0.16	0.1	-0.98	-1.32	-0.46	0.45	-0.53	-0.84	-1.04	-0.26	-0.02	-1.4
27054	le E2F4 E2F transcription factor 4, p107/p130-binding | IMAGE:51058	1	E2F4	-0.78	-0.71	-0.42	0.28	-0.5	-0.24	-0.91	0.29	-0.36	-0.37	-0.37	-0.4	-1.59	-0.6	-0.44	-1.13	-0.7	0.02	-0.15	-0.67	-0.23	0.07	-0.12	-0.86	-0.71	-1.14	-0.74	-1.67
26370	lu2 LILRB2 leukocyte immunoglobulin-like receptor, subfamily B (with TM and ITIM domains), member 2 | IMAGE:51402	1	LILRB2	-0.62	-0.12	-0.49	-0.58	-0.25	0.04	-1.19	-0.25	0.57	0.29		0.22	-1.73	-1.1	0.59	0.46	-0.47	0.83	-0.6	-0.3	-1.5	-0.71	-1.41	-0.76	-0.84	-1.17	-0.83	-1.79
26371	lu3 PCDH9 protocadherin 9 | IMAGE:51439	1	PCDH9	1.2	1.41	0.16	-0.18	0.5	0.65	0.76	0.64		3.52	1.62	2.75	1.16	0.67	1.12	2.95	2.38	2.86	1.06	1.55	0.7	1.84	0.69	1.54	1.83	1.37	1.47	0.77
27055	l LOC51285 Ris | IMAGE:51825	1	RASL12	-0.3	-0.45	-0.23	-0.08	-6.71E-10	-0.36	0.52	-0.83	0.41	-0.05	-0.64	0.05	-0.34	-0.77	-0.11	-0.35	-0.46	-0.52	0.14	-0.16	-0.39	-0.15	-0.56	-0.29	-0.38	-0.87	-0.13	-0.42
26373	lu2 TRRAP transformation/transcription domain-associated protein | IMAGE:51882	1	TRRAP	-1.28	-0.53	-0.79	-0.82	-0.46	-0.42	-1.29	-0.85	-0.82	-0.38	-0.56	-0.58	-1.66	-1.39	-0.42	-0.24	-0.88	-1.14		-0.59	-2.28	-1.44	-2.45	-0.89	-1.42	-2.16	-1.82	-1.59
27057	le RAN RAN, member RAS oncogene family | IMAGE:51894	1	RAN	-2.64	-1.16	-1	-1.15	-1.36	-1.36		-0.97	-0.45	-0.56	-1.24	-1.17	-2.6	-3.14	-0.86	-1.19	-1.98	-0.87	-1.21	-1.85	-2.57	-2.18	-1.98	-3.02	-2.95	-3.1	-2.32	-3.21
4209	le B2M beta-2-microglobulin | IMAGE:51940	1	B2M	2	2.67	3.48	2.61	3.12	2.86	3.35	3.62	3.34	3.4	3.48	2.82	2.27	1.71	4.03	3.24	3.24	4.04	3.83	2.47	1.33	3.41	3.36	1.4	2.33	2.22	2.98	0.94
26372	lu4 BID BH3 interacting domain death agonist | IMAGE:52055	1	BID	3.65	4.54	4.13	2.95		3.73	3.83	4.07	4.1	2.82	2.2	2.76	2.12	0.69	2.55	3.09	3.2	3.48	3.24	2.36	2.25	3.84	2.23	2.46	2.97	2.34	1.61	2.41
27058	lu TCEB2 transcription elongation factor B (SIII), polypeptide 2 (18kD, elongin B) | IMAGE:52162	1	TCEB2	-2.17	-2.4	-1.62	-1.49	-2.32	-2	-1.55	-1.55	-1.16	-1.41	-1.71	-2.38	-2.51	-2.47	-1.46	-1.96	-1.92	-1.78	-1.51	-2.76	-2.59	-1.92	-2.45	-2.7	-2.57	-1.84	-1.87	-2.42
28205	lu ABR active BCR-related gene | IMAGE:52408	1	ABR	1.33	0.98	1.03	0.92	2.29	0.1	2.3	1.5	1.75	1.77	2.55	3.03	0.2	2.2	1.22	-0.55	2.39	2.85	1.16	2.27	-1.13	-1.3	-1.42	1.51	1.27	2.15	2.79	-0.41
27059	lu FGF9 fibroblast growth factor 9 (glia-activating factor) | IMAGE:52489	1	FGF9	1.85	0.72	1.24	0.98	1.5	1.48	2.07	1.58	1	0.94	0.57	0.38	2.93	-0.86	1	0.92	2	0.7	1.18	0.77	-1.77	-1.25	-0.84	1.55	2.26	3.03	2.07	3.12
19385	le SLA Src-like-adapter | IMAGE:52564	1	SLA	3.48	3.57	4.21	2.58	2.79	3.3	3.62	2.85	3.81	4.14	3.2	3.88	2.39	2.3	4.3	4.05	3.1	5.3	3.9	3.61	4.94	5.16	4.58	3.06	3.44	2.29	2.26	1.71
28136	lu RLF rearranged L-myc fusion sequence | IMAGE:53251	1	RLF	-1.08	0.39	0.51	0.51	0.38	0.62	-0.65	0.21	0.76	0.98	0.33	1.42	-0.73	-1.08	0.81	0.81	0.05	0.7	0.28	0.22	-1.08	-0.08	-0.81	-0.75	-0.89	-1.2	-0.74	-1.71
26881	l #Human DNA sequence from cosmid U237H1 contains Ras like GTPase and ESTs OR SEC4L #GTP-binding protein homologous to Saccharomyces cerevisiae SEC4 OR #Hs.332112 EST | IMAGE:60298	1	RAB40B	0.54	0.29	-0.28	0.41	-1.15	0.05	-0.26	0.13	-0.22	-0.26	-0.18	0.93	1.06	0.49	-0.15	0.01	-0.29	-0.96	-0.66	0.66	0.09	-0.23	0.13	0.47	0.4	0.56	0.11	0.58
26882	lu SH3BP2 SH3-domain binding protein 2 | IMAGE:60694	1	SH3BP2	0.71	-0.22	-0.42	-0.65	-0.38	-0.13	-0.92	-0.08	-1.23	-0.67	-0.18	-0.43	0.92	0.33	-0.29	-0.52		-0.74	-0.19	0.44	0.27	-0.45	-0.25	-2.98E-10	0.3	0.73	-0.6	0.44
26883	lu GATA2 GATA-binding protein 2 | IMAGE:60874	1	GATA2	-1.23	-0.1	-0.02	-0.19	-0.32	8.94E-10	-0.35	-0.08	0.05	-0.05	-0.33	-0.24	-0.61	-2.12	-0.17	0.15	-0.73	-0.08	-0.34	-0.54	-0.32	0.05	-0.27	-0.88	-0.46	-1.55	-1.27	-1.67
26305	lu IFNGR1 interferon gamma receptor 1 | IMAGE:61446	1	IFNGR1	-1.19	-1.38	-2.43	-1.59	-1.83	-0.96	-2.4	-1.82	-2.04	-1.67	-2.05	-2.3	-1.4	-1.45	-2.27	-2.12	-1.64	-1.66	-2.33	-1.38	-1.08	-1.04	-1.3	-1.78	-1.52	-1.31	-1.84	-1.2
26885	lu NCK1 NCK adaptor protein 1 | IMAGE:61510	1	NCK1	-1.55	-0.55	-0.31	-0.52		-0.39	-0.54	-0.31	0.07	0.72	-0.21	-0.1	-0.77	-0.31	0.5	0.29	-0.25	0.49	-0.08	-1.11	-0.6	-0.47	-1.03	-1.31	-1.09	-1.57	-1.02	-0.77
26886	l CYP3A4 cytochrome P450, subfamily IIIA (niphedipine oxidase), polypeptide 4 | IMAGE:61616	1	CYP3A4	0.9	0.72	0.49	0.58	-0.05	0.84		0.18		0.57	0.31	0.7	0.66	0.5	0.34	0.71	0.79	0.14	0.44	0.83	0.47	0.12	0.02	0.94	0.73	0.85	0.47	0.7
26921	le RELB v-rel avian reticuloendotheliosis viral oncogene homolog B (nuclear factor of kappa light polypeptide gene enhancer in B-cells 3) | IMAGE:66969	1	RELB	1.1	1.87	2.29	0.99	1.51	1.16		0.64	1.38	0.76	0.63	0.88	0.56	0.38	0.78	0.44	0.32	1.2	0.27	0.71	1.1	1.15	1.37	0.97	0.81	0.55	-0.02	0.19
26888	lu PRG4 proteoglycan 4, (megakaryocyte stimulating factor, articular superficial zone protein) | IMAGE:68370	1	PRG4	-1.03	0.55	-0.17	-0.76	-1.02	-0.21	-1.04	0.04	-0.18	-0.47	-0.12	-0.8	-1.11	-1.44	-0.08	-0.37	-1.04	-0.49	-1.27	-0.79	-1.05	-0.32	-0.78	-1.62	-1.12	-1.7	-1.5	-1.88
4245	lu CASP1 caspase 1, apoptosis-related cysteine protease (interleukin 1, beta, convertase) | IMAGE:70224	1	CASP1	-0.62	-6.71E-10	0.91	0.13	1.14	-0.55	0.1	1.63	0.72	-3.4	-3.55	-3.26	-2.57	-2.07	-3.44	-2.39	-0.94	-3.19	-3.33	-2.64	0.04	0.19	0.1	-2.46	-2.51	-2.89	-2.8	-2.45
26891	lu3 SEMA3B sema domain, immunoglobulin domain (Ig), short basic domain, secreted, (semaphorin) 3B | IMAGE:70457	1	SEMA3B	-0.07	0.08	-0.48	0.09	-0.36	0.49	-0.06	-0.17	-0.31	-0.04	0.23	-0.18	0.55	-0.27	-0.44	-0.21	0.03	-0.31	-0.67	0.04	0.52	0.34	0.7	0.16	0.29	0.93	-0.26	0.58
26307	l Unknown | IMAGE:70982	1	IMAGE:70982	-0.46	-0.12	-0.13	0.2	-0.21	0.2	-0.7	-0.2	-0.75	0.72	0.37	0.36	0.41	-0.14	0.64	0.3	-0.21	0.92	0.38	1.24		0.2	-0.1	0.6	0.1	-0.38	-0.49	-0.43
26308	l Unknown | IMAGE:72465	1	IMAGE:72465		0.43	0.34	0.45	0.2	0.85	0.47			-0.07	0.44	-0.16	1.03	0.57	0.12	0.16	0.92	-0.05	0.09	1.22	1.11	0.43	0.85	0.6	0.63	0.88	0.73	0.58
28138	lu3 KIAA0022 KIAA0022 gene product | IMAGE:73635	1	DCL-1	2.55	1.85	1.03	1.67		1.39	1.65	0.54	1.27	-0.59	-0.13	0.74	0.75	-0.32	0.3	0.01	0.66	-0.63	0.31	0.37	2.45	3.22	2.57	2.67	2.54	1.93	2.08	2.04
26309	l WIT-1 Wilms tumor associated protein | IMAGE:73831	1	WIT-1	0.38	-0.05	0.14	0.06	0.07	0.52	0.18	0.28	-0.42	-0.3	0.29	0.24	0.6	-0.27	-0.2	-0.14	0.49	0.1	0.33	0.4	0.44	0.12	0.6	0.16	0.52	1.08	0.31	0.67
26310	l Hs.152571 ESTs, Highly similar to IGF-II mRNA-binding protein 2 [H.sapiens] | IMAGE:73944	1	IMP-2	-1.3	-1.18	-1.68	-0.38	-2.12	-0.78	-0.98	-0.76	-1.69	-1.31	-1.31	-1.16	-1.18	-1.24	-1.96	-1.6	-0.72	-1.49	-1.3	-1.1	-1.41	-0.95	-1.3	-1.03	-0.64	0.13	-0.73	-0.24
26894	lu3 CYP2B7 cytochrome P450, subfamily IIB (phenobarbital-inducible), polypeptide 7 | IMAGE:77978	1	CYP2B7	0.13	-0.41	-0.3	-0.15	-6.71E-10	-0.25	-0.17	-0.16	-0.28	-0.4	-0.12	0.34	0.56	0.1	-0.35	0.04	-0.13	-0.26	-0.59	0.33	0.27	-0.12	-0.25	0.42	0.19	0.61	-0.21	0.66
26895	le FTL ferritin, light polypeptide | IMAGE:78039	1	FTL	-2.21	-1.22	-0.89	-1.13	-1.09	-1.51	-1.5	-0.9	-1.09	-1.78	-1.32	-1.18	-2.36	-3.72	-1.41	-1.63	-1.93	-0.99	-1.83	-2.08	0.05	-0.12	-0.28	-1.89	-1.02	-1.87	-2.96	-2.44
26896	lu3 TM4SF1 transmembrane 4 superfamily member 1 | IMAGE:78113	1	TM4SF1	-1.73	-1.13	-0.6	-0.93	-1.1	-1.24	-1.25	-1	-0.81	-1.33	-1.1	-1.49	-2.13	-3.61	-1.14	-1.62	-1.63		-1.67	-2		0.17	0.1	-1.41	-0.86	-2	-2.82	-2.35
26311	l ERBB4 v-erb-a avian erythroblastic leukemia viral oncogene homolog-like 4 | IMAGE:79829	1	ERBB4	-1.24	-1.45	-2.3	-0.93	-1.15	-0.24	-1.63	-1.98	-1.64	-1.63	-1.64	-1.04	-0.73	-0.25	-2.12	-1.74	-1.55	-1.8	-2.1	-0.13	-0.24	-1.25	-1.48	-1.03	-0.71	-1.35	-1.27	-0.76
26900	lu SDC1 syndecan 1 | IMAGE:80592	1	SDC1	-0.52	0.65	-0.54	0.43	-0.11	-0.05	0.22	-0.49	0.11	0.04	0.01	0.2	-0.09	0.32	-0.19	0.01	0.12	-0.71	-0.02	0.51	0.62	-0.06	-0.12	0.33	0.34	-0.12	0.24	-0.32
4248	le GRO2 GRO2 oncogene | IMAGE:80971	1	CXCL2	-0.94	-0.62	-1.75	-0.22	-0.64	-0.42	-0.43	-0.38		-1.67	-1.18	-0.85	-0.73	-0.73	-1.13	-0.96	-0.8	-2.04	-1.64	-0.68	-0.47	-0.49	-0.82	-0.14	-0.34	0.29	0.45	-0.26
4250	lu2 Hs.35092 ESTs, Weakly similar to A46010 X-linked retinopathy protein [H.sapiens] | IMAGE:81335	1	MSRB3	-0.39	0.37	-0.13	-0.58	-0.38	-0.63	-0.43	-0.07	-0.23	-0.67	-1.37	-1.44	-0.93	-1.5	-0.69	-0.93	-1.27	-1.15	-0.59	-1.4	-0.78	-1.41	-0.98	-1.48	-1.38	-1.04	-1.17	-0.73
26312	lu4 ALOX12 arachidonate 12-lipoxygenase | IMAGE:81434	1	ALOX12	-0.5	-0.06	0.55	0.29	-0.22	-0.27	0.24	0.17	0.07	2.34	2	2.36	0.64	1.19	2.09	1.4	0.65	2.54	1.7	1.35		2.3	2.06	1.23	0.62	0.95	1.22	0.77
26901	le HLA-A major histocompatibility complex, class I, A | IMAGE:81466	1	HLA-A	1.8	2.22	1.88	1	2.41	2.49	2.04	2.99	2.48	2.67		3.11	1.88	0.96	2.67	2.56	1.59	3.02	2.81	2.56	1.3	3.99	2.36	2.2	0.88	1.41	1.86	1.04
26904	le ANPEP alanyl (membrane) aminopeptidase (aminopeptidase N, aminopeptidase M, microsomal aminopeptidase, CD13, p150) | IMAGE:82676	1	ANPEP	-0.27	-0.66	-0.59	0.19	-0.6	0.1	-0.41	0.02	-0.69	-0.89	0.31	-0.39	-0.58	-0.27	-0.69	-0.67	-0.24	-0.55	-0.08	-0.28	0.91	0.68	0.61	1.32	1.16	0.76	-0.22	-0.15
26905	lu3 EFNA1 ephrin-A1 | IMAGE:83034	1	EFNA1	0.56	0.79	0.7	0.77	-0.45	0.49	-0.03	0.89		0.24	0.44	1.14	0.13	0.36	0.41	0.3	-0.26	0.07	-0.15	0.45	0.18	0.01	-0.1	0.76	0.17	-0.81	-0.14	-0.8
26907	lu2 MAPK11 mitogen-activated protein kinase 11 | IMAGE:84148	1	MAPK11	-1.38	-0.31	0.02	-0.49	-0.45	-0.37	-0.36	-0.33	0.13	-0.56	-0.97	-0.29	-1.6	-1.65	-0.58	-0.85	-1.26	-0.62	-1.14	-1.42	-1.59	-1.91	-1.68	-1.57	-1.92	-2.19	-1	-2.1
26909	l CYP2C18 cytochrome P450, subfamily IIC (mephenytoin 4-hydroxylase), polypeptide 18 | IMAGE:85438	1	CYP2C18	0.27	-0.12	0.09	0.16	0.32	0.39	-0.03	0.1	-0.25	0.14	0.42	0.29	0.84	0.63	-0.1	-0.08	-0.18	0.07	0.03	0.51	0.38	0.42	0.22	0.27	0.4	0.89	0.05	0.8
24268	le ICAM1 intercellular adhesion molecule 1 (CD54), human rhinovirus receptor | IMAGE:86017	1	ICAM1	-1.53	-1.17	-0.75	-0.9	-1.06	-0.19	-0.53	-1	-1.2	-1.69	-0.95	-1.26	-5.96E-10	-1.13	-1.39	-1.5	-0.86	-1.53	-0.96	-0.59	-0.13	-0.4	-0.3	-0.45	-0.37	-0.22	-0.78	-0.55
26313	lu ICAM1 intercellular adhesion molecule 1 (CD54), human rhinovirus receptor | IMAGE:86017	1	ICAM1	-0.81	-0.04	0.14	0.26	-0.37	0.45	-0.54	-0.23	-0.52	0.49	0.1	0.97	0.62	-0.1	0.67	0.49	-0.29	0.79	0.55	1.06	0.27	0.48	0.88	0.88	0.35	-0.44	-0.27	-0.22
4236	lu ICAM1 intercellular adhesion molecule 1 (CD54), human rhinovirus receptor | IMAGE:86017	1	ICAM1	1.13	1.44	1.48	0.65	1.91	0.63	0.71	0.6	1.04	1.61	1.13	2.21	0.54	0.67	1.18	1.14	1.13	2.5	0.75	0.86		-0.24		0.07		1.03		0.07
26910	l CYP1A2 cytochrome P450, subfamily I (aromatic compound-inducible), polypeptide 2 | IMAGE:86040	1	CYP1A2	0.74	-6.71E-10	0.65	0.17	-0.03	0.56	0.39	-0.04	-0.34	-0.01	0.68	0.38	0.98	0.52	-0.16	0.24	0.59	-0.23	-0.06	0.7	0.19	0.33	0.16	0.69	0.99	0.92	0.43	0.96
26922	lu FANCG Fanconi anemia, complementation group G | IMAGE:108294	1	FANCG	-0.11	-0.5	-0.23	0.22	-0.31	0.3	-0.42	0.43	-0.26	-0.36	1.01	-0.35	-1.11	-0.47	-0.38	-0.28	0.25	-0.07	0.12	-0.4	-0.89	0.52	-0.24	-0.5	-0.12	0.18	-0.11	-0.98
26923	le IL1RAP interleukin 1 receptor accessory protein | IMAGE:108335	1	IL1RAP	0.8	0.84	0.91	0.63	0.63	0.51	0.72	0.93	0.86	0.53	0.61	1.02	1.02	0.65	0.81	0.73	0.72	0.73	0.74	1.25	0.77	0.72	0.95	1.18	1.05	0.59	0.66	0.93
28152	lu5 PPP4C protein phosphatase 4 (formerly X), catalytic subunit | IMAGE:109819	1	PPP4C	-0.43	-0.25	-0.85	0.42	-0.68	0.38			0.37	-0.49	-0.73	0.09	-0.48	0.13	-0.48	-0.06	-0.31	-0.76	-0.72	-0.08	-0.1	-0.4	-0.99	-0.33	0.44	0.29	-0.24	-0.11
4129	le CD3G CD3G antigen, gamma polypeptide (TiT3 complex) | IMAGE:110938	1	CD3G		0.66	0.9	0.09	0.37	0.14	1.18	0.89	1.33	2.28	2.08	1.82		0.42	2.4	2.12	2.12		1.9	1.37	0.63	1.4	1.52	1.37	0.74	0.92	2.1	0.7
4130	l Unknown | IMAGE:111106	1	TGFBR3	-1.22	-0.41	-0.44	-0.84	-1.33	-0.68	-1.09	0.02	-0.81	-0.22	-0.68	-0.61	-0.55	-1.31	-0.03	-0.46	-1.1	-0.44	-0.38	-0.71	-0.31	0.82	0.81	-0.61	-0.86	-1.03	-1.16	-1.21
28153	lu ITPKB inositol 1,4,5-trisphosphate 3-kinase B | IMAGE:111314	1	ITPKB	0.11		-0.19		-0.33	0.23	-0.53	2.98E-10	-0.24	1.38	0.57	0.39	0.18	-0.69	0.59	0.56	-0.05	-0.09	-0.16	0.25	0.25	1.12	0.03	-0.71	0.17	-0.05	-0.07	-0.82
26924	lu2 GATA4 GATA-binding protein 4 | IMAGE:111589	1	GATA4	-0.74	0.74	-0.39	-0.1	-0.24	-0.07	-0.39	-0.62	-0.13	-0.61	-0.12	0.06	0.04	0.23	-0.3	-0.24	-0.33	-0.66	-0.02	0.25	0.11	-0.04	0.4	0.48	0.46	-0.03		0.18
26925	lu3 SIAT4A sialyltransferase 4A (beta-galactosidase alpha-2,3-sialytransferase) | IMAGE:111753	1	SIAT4A	0.27	0.64	0.8	0.31	-0.2	0.57	0.48	0.5	0.55	1.36	1.18	1.29	0.04	-0.02	1.3	1.66	0.4	1.51	0.69	0.61	0.64	0.87	0.44	0.11	-0.01	-0.27	-0.18	-0.52
26316	l Hs.310235 ESTs, Weakly similar to I78885 serine/threonine-specific protein kinase [H.sapiens] | IMAGE:112148	1	STK38	1.71	0.48	0.82	0.71	0.51	0.55	1.49	0.14	-0.13	1	1.57	1.22	0.68	2.01	1.46	1.88	1.91	0.56	1.03	1.56	0.82	0.79	1.01	1.37	0.83	0.79	1.95	0.71
26317	l Hs.12320 ESTs | IMAGE:113786	1	MGC45562	-1.16	0.46	-0.87	-0.53	-0.68	-1.04	-1.12	-0.84	-0.37	-0.39	-1.08	-0.19	-0.69	-1.2	-0.69	-1.03	-1.05	-0.89	-0.6	-0.19	-1	-1.54	-1.83	-0.18	-0.56	-1.4	-0.74	-1.33
26928	lu4 EPOR erythropoietin receptor | IMAGE:114048	1	EPOR	0.87	0.65	0.7		0.58	0.67	0.25	0.31	0.14	0.5	0.92	0.84	0.53	1.06	0.66	0.58	0.65	0.84	0.38	1.08	0.56	0.7	0.8	0.91	1.04	0.47	0.42	0.8
26929	lu BNIP1 BCL2/adenovirus E1B 19kD-interacting protein 1 | IMAGE:114075	1	BNIP1	1.9	2.19	2.33	1.55	1.79	1.88	1.82	3.06	2.87	2.63	2.53	2.84	2.01	2.93	2.73	2.13	1.95	2.84	1.73	2.35	-0.62	-0.37	-0.42	1.23	1.71	0.48	2.43	0.14
26930	lu4 POU2F1 POU domain, class 2, transcription factor 1 | IMAGE:114174	1	POU2F1	-0.23	1.16	0.53	0.03	0.08	0.2	0.13	-0.11	0.27	0.16	0.3	0.58	-0.07	-0.24	0.76	0.04	-0.56	-0.09	0.61	0.19	-0.46	-0.26	-0.56	0.13	0.05	-0.62	-0.08	-0.35
26931	lu3 GAB1 GRB2-associated binding protein 1 | IMAGE:114305	1	GAB1	-1.35	-0.83	-1.01	-0.69	-1.62	-0.51	-0.32	-1.18	-1.45	-0.05	0.11	-0.04	0.37	-0.15	-0.23	-0.52	-0.82	-0.46	0.24	0.23	-0.11	0.7	0.69	0.98	0.41	-0.12	-0.91	0.03
26932	lu9 H2AFX H2A histone family, member X | IMAGE:114416	1	H2AFX	-1.21	-0.64	-0.76	-0.47	-1.57	0.15	-0.71	-0.84	-1.33	0.44	0.14	0.17	0.46	-0.07	0.07	0.1	-0.43	-0.16	0.2	0.67	0.2	0.51	0.67	1.1	1.01	-0.42	-0.76	-5.96E-09
26933	lu TCF3 transcription factor 3 (E2A immunoglobulin enhancer binding factors E12/E47) | IMAGE:114639	1	TCF3	-3.58	-2.73	-3.3	-2.4	-3.35	-1.5	-3.12	-2.26	-3.46	-2.5	-2.04	-2.52	-2.43	-2.79	-3.36	-3.37	-2.85	-3.04	-3.18	-2.61	-2.67	-2.12	-2.34	-2.84	-2.85	-3.37	-2.87
26318	lu2 CYP4F3 cytochrome P450, subfamily IVF, polypeptide 3 (leukotriene B4 omega hydroxylase) | IMAGE:114735	1	CYP4F3	0.37	1.02	0.05	0.24		0.17		-0.16		0.01	0.39	0.59	0.68	0.59	-0.41	0.41	0.21	1.49E-09	0.36	0.74	0.87	0.49	0.25	0.98	0.36	0.63	0.27	0.66
26934	lu DDB2 damage-specific DNA binding protein 2 (48kD) | IMAGE:115295	1	DDB2	-0.28	-0.29	0.41	-0.09	-0.45	-0.12	-0.28	-0.23	-0.38	0.35	0.58	0.09	-0.61	-1.29	-0.07	-0.51	-0.06	-0.31	-0.1	0.06	-1.69	-0.61	-1.34	-0.09	-0.41	-1.24	-0.57	-1.55
4141	lu SIAT1 sialyltransferase 1 (beta-galactoside alpha-2,6-sialytransferase) | IMAGE:115336	1	SIAT1	0.1	0.83	0.15	0.05		-0.33		0.21		0.38		0.24	0.75	0.13	0.26	0.72	0.61	0.09	0.76	0.36	0.31	0.02	0.94	0.3	0.38	0.47		0.27
26935	lu DUSP6 dual specificity phosphatase 6 | IMAGE:115675	1	DUSP6	0.8	-0.16	0.19	-0.01	0.21	-0.23	-0.68	0.58	0.39	0.24	-0.17	0.34	0.01	-0.2	-0.14	-0.42	-0.23	-0.49	-0.12	-0.08	-0.88	-0.34	-0.29	0.33	0.02	-0.59	-0.39	-0.79
26936	lu4 CRHBP corticotropin releasing hormone-binding protein | IMAGE:116411	1	CRHBP	-1.11	1.1	0.19	-0.19	-0.63	0.67	-0.15	0.19	0.14	-0.41	-0.83	0.2	-0.67	-1.22	-0.24	-0.61	-0.91	-0.67	-0.78	-0.81	-1.03	-0.53	-1.27	-1.35	-0.76	-2.22	-1.18	-1.38
26937	lu FADS1 fatty acid desaturase 1 | IMAGE:116743	1	FADS1	-5.06	-4.37	-4.82	-3.87	-5.17	-3.21	-3.17	-4.69	-5.01	-5.53	-4.31	-4.24	-3.68	-3.61	-4.69	-4.64	-4.63	-4.81	-4.69	-3.94	-3.97	-4.48		-4.27	-3.87	-4.37	-4.44	-3.54
26939	lu5 CCNF cyclin F | IMAGE:116801	1	CCNF	-0.12	-0.05	-0.02	0.24	-6.71E-10	0.49	0.37	-0.55	-0.14	-0.53	0.1	0.05	1.05	0.32	-0.34	-0.14	-0.01	-0.94	0.46	0.88	-0.24	-0.1	-0.19	0.96	0.91	3.58E-09	0.53	0.3
26940	le HLA-DRA major histocompatibility complex, class II, DR alpha | IMAGE:117411	1	HLA-DRA	4.85	5.12	5.01	4.39	4.55	4.81	5.28	4.99	4.87	2.37	2.97	2.93	3	2.26	2.24	1.99	4.49	3.43	2.1	2.97	4.64	5.24	4.62	3.91	4.32	4.13	4.35	4.17
26941	lu IGJ immunoglobulin J polypeptide, linker protein for immunoglobulin alpha and mu polypeptides | IMAGE:117806	1	IGJ	1.7	3.77	3.79	1.64	1.99	2.2	2.86	3.76	3.09	1.23	0.77	1.35	0.72	0.5	3.11	2.5	1.93	2.23	2.17	2.14	3.78	3.3	3.01	2.71	1.37	0.46	0.57	1.48
26319	lu MD-1 MD-1, RP105-associated | IMAGE:118361	1	LY86		-0.04	7.45E-10	0.36	0.29	0.39	0.96	-0.33	-0.25	-0.28	0.03	0.39	0.69	0.47	0.04	0.41	0.48	-0.18	0.42	0.68	0.93	0.54	0.1	0.9	0.66	0.91	0.34	0.54
4144	lu CD44 CD44 antigen (homing function and Indian blood group system) | IMAGE:118372	1	CD44	-1.84	-0.64	-0.18	-0.27	-0.51		-0.49	-0.13	0.21	-1.05	-1.54	-0.91	-2.37	-2.91	-0.51	-1.12	-1.46	-1.12	-0.45	-1.99		-1.01	-1.37	-2.39	-2.32	-2.66		-2.62
26942	lu2 GPR4 G protein-coupled receptor 4 | IMAGE:119199	1	GPR4	-0.04	0.85	-0.23	-0.44	-0.15	-0.3	0.05	-0.23	-0.43	-0.68	0.23	0.48	0.87	0.39	-0.32	-0.07	0.05	-0.95	-0.1	0.44	1.77	0.39		0.41	0.3	0.96	-0.07	0.73
26943	lu3 LIG3 ligase III, DNA, ATP-dependent | IMAGE:120368	1	LIG3	-1.29	0.52	0.69	0.38	0.76	0.61	0.7	0.03	0.96	1.43		1.2	-1.84	-0.84	1	1.43	0.2	0.93	-0.15	-0.58	-0.14	0.57	-0.27	-1.79	-1.34	-1.89	-0.51	-2.14
26320	l Unknown | IMAGE:120386	1	IMAGE:120386	-4.07	-2.65	-3.85	-1.77	-3.71	-2.31		-2.42	-3.44	-4.26	-3.1	-2.72	-2.33	-1.14	-3.69	-2.89	-2.78	-3.85	-3.5	-2.27	-1.44	-3.23	-3.33	-2.31	-2.44	-2.26	-2.8	-2.01
4133	lu3 CD2 CD2 antigen (p50), sheep red blood cell receptor | IMAGE:120649	1	CD2	-0.63	0.07	-0.24	-0.17		0.32	-0.35	0.39	-0.61	0.8	1.21	0.57	0.57	0.18	0.81	0.38	0.38	0.93	1.31	0.5	-0.06	1.02	0.89	0.44	0.07	0.13	0.55	-0.37
26944	le CDC25C cell division cycle 25C | IMAGE:121066	1	CDC25C	-1.91	-0.93	-2.04	-0.04	-1.99	-0.27	-0.4	-0.85	-2.22	-1.81	-1.81	-1.14	-0.86	-0.66	-1.53	-0.63	-0.56	-1.53	-1.37	-0.59	-0.33	-1.69	-1.28	-0.37	-0.6	-1.64	-0.88	-0.81
26321	l KIAA1533 KIAA1533 protein | IMAGE:121145	1	KIAA1533	-0.27	-6.71E-10	-0.06		-0.09	0.42	-0.67	-0.23	-0.06	0.69	0.14	1.04	0.2	0.33	0.83	0.63	0.17	0.65		0.95	0.2	0.29	-0.51		0.66	-0.29	-0.08	-0.13
26945	lu4 POU2F1 POU domain, class 2, transcription factor 1 | IMAGE:121351	1	POU2F1	0.21	0.17	-0.08	0.24		0.32	-0.05	-0.2	-0.43	-0.25	-0.4	-0.37	-0.21	-0.33	-0.33	-0.19	0.16	-0.79	-0.53	0.04	-0.5	-0.29	-0.48	-0.07	0.26	-0.33	-0.39	-0.4
26946	lu3 TOP3A topoisomerase (DNA) III alpha | IMAGE:122240	1	TOP3A	0.45	-0.58	0.52		0.72	-0.54	-0.32	0.32	-0.07	0.25	1.15	0.1	0.38	1.37	0.25	0.08	-0.18	0.82	0.16	0.34	0.58	0.48	0.62	-0.19	0.73	0.76	0.49	1.32
26947	lu RUNX3 runt-related transcription factor 3 | IMAGE:122874	1	RUNX3	1.27	1.8	2.06	0.67	1.32	0.52	1.62	1.57	0.98	1.38	0.79	1.7	1.99	1.71	1.82	1.53	1.14	1.61	1.17	2.04	1.57	0.88	1.28	2.55	1.04	0.63	0.92	1.23
26948	le GMPS guanine monphosphate synthetase | IMAGE:123498	1	GMPS	-2.81	-0.26	-1.69	-0.41	-1.1	-0.68	-0.87	-2.13	-1.32	-1.39	-1.67	-0.5	-0.87	-0.67	-1.57	-0.99	-1.93	-1.56	-1.18	-0.9	-1.27	-2.29	-2.29	-0.95	0.04	-2.67	-0.1	-1.23
26949	lu BNIP1 BCL2/adenovirus E1B 19kD-interacting protein 1 | IMAGE:123732	1	BNIP1	-2.15	-1.18	-1.07	-0.8	-0.38	-1.01	-1.35	-0.83	-0.92	-0.72		0.03	-1.16	-2.12	-0.84	-0.78	-1.75	1.49E-09	-1.31	-1.06	-1.26	-1.98	-1.44	-1.85	-1.31	-1.65	-1.79	-1.5
4142	lu ITK IL2-inducible T-cell kinase | IMAGE:123871	1	ITK	0.58	0.59	0.11	-0.14	0.14	-0.52	0.12	-0.38	-0.72	0.02	0.27	-0.42	0.36	-0.22	-0.53	-0.36	0.87	-0.48	-0.11	0.14	-0.42	-0.06	-0.28	0.66	0.42	0.56	-0.17	-0.06
4134	lu3 IFNAR2 interferon (alpha, beta and omega) receptor 2 | IMAGE:123950	1	IFNAR2	-1.66	-1.09	-0.78	-1.07	-1.25	-0.93	-1.13	-0.57	-1.14	-0.33	-0.51	-0.62	-1.46	-1.16	-0.67	-0.76	-0.83	-0.45	-0.7	-1.46	-1.58	-0.83	-0.7	-1.36	-1.71	-1.72	-1.43	-1.44
26238	le IL11RA interleukin 11 receptor, alpha | IMAGE:124086	1	IL11RA	2.4		1.49	1.38	1.41	1.33	1.66	1.82	1	2.43	2.97	1.52	2.36	1.47	1.76	1.7	2.61	2.33	2.3	1.77	0.56	1.77	1.1	2.01	2.14	2.93	2.82	1.14
4136	lu IL11RA interleukin 11 receptor, alpha | IMAGE:124086	1	IL11RA	-0.21	-0.14	0.37	-0.66	-0.14	-0.47	-0.77	0.69	0.1	0.74	0.53	-0.05	-0.48	-1.14	0.74	-0.37	-0.55	0.32	0.44	-0.55	-1.74	-0.73	-0.64	-1.09	-0.89	-1.15	-0.72	-1.35
26950	le CENPF centromere protein F (350/400kD, mitosin) | IMAGE:124345	1	CENPF	-3.79	-3.2	-3.42	-2.04	-3.23	-2.8	-2.73	-3.23	-3.55	-2.67	-3	-2.8	-2.97	-2.96	-3.13	-3.05	-2.79	-3.56	-3.31	-3.17	-3.28	-3.68	-3.04	-2.67	-3.3	-3.56	-3.31	-3.53
26239	le CSF1 colony stimulating factor 1 (macrophage) | IMAGE:124554	1	CSF1	-0.65	-0.57	-0.87	0.23	-0.45	0.23	-0.2	-0.51	-0.26	-0.46	-0.3	0.19	0.17	0.21	-1.14	0.26	-0.97	-0.9	-0.42	0.06	0.81	-0.56	0.24	-0.07	0.42	-0.32	0.08	-0.52
26951	le TSC22 transforming growth factor beta-stimulated protein TSC-22 | IMAGE:124732	1	TGFB1I4	-3.1	-2.5	-2.22	-1.52		-1.75	-2.91	-2.35	-1.94	-1.9	-2	-1.67	-3.26	-3.04	-1.76	-1.77	-0.57	-1.37	-2.17	-2.26	-2.43	-2.03	-3.04	-3.05	-2.2	-3.54	-0.66	-3.47
26952	le RPS6KA3 ribosomal protein S6 kinase, 90kD, polypeptide 3 | IMAGE:125028	1	RPS6KA3	-0.01	-0.05	0.43	0.45	-0.1	0.62	0.07	0.6	0.15	0.62	0.79	0.91	-0.92	0.03	0.83	0.55	0.52	1.34	1.02	0.46		0.9	0.51	-0.4	0.68		0.18	-0.7
28155	lu3 GSTT1 glutathione S-transferase theta 1 | IMAGE:125180	1	GSTT1	0.83	0.62	1.29	0.98	1.21	1.14	0.37	0.46	1.07	1.58	1.37	1.59	0.61	0.02	1.31	1.06	0.41	1.52	1.01	0.98	0.13	0.63	0.41	0.75	0.65	0.11	0.77	0.1
28156	lu5 APC adenomatosis polyposis coli | IMAGE:125294	1	APC	-0.54	-0.28	-0.6	-0.32	-0.22	0.28	0.26	-0.76	-1	-0.31	-0.14	0.33	0.03	-0.16	-0.43	-0.26	0.09	-0.51	-0.4	0.03	-0.18	-0.37	0.36	-0.29	-0.11	-0.06	0.06	-0.12
4137	le IL10RA interleukin 10 receptor, alpha | IMAGE:126768	1	IL10RA	2.15	2.28	3.03	2.27	3.79	2.73	3.07	2.95	3.28	3.95	3.74	3.22	3.07	2.16	4.8	3.45	3.87	3.98	3.78	2.74	2.36	4.05	3.74	3.22	3.08	3.06	3.16	1.75
26322	l Hs.92955 ESTs, Weakly similar to T2D3_HUMAN TRANSCRIPTION INITIATION FACTOR TFIID 135 KDA SUBUNIT [H.sapiens] | IMAGE:127475	1	LOC92162		0.65	-0.43	0.3	0.13	0.73	-2.12		0.53	-0.05	-0.2	0.58	0.09	0.6	0.06	0.32	-0.18	0.34		0.8	0.86	-0.05	0.13	-0.16	0.98	0.77		0.47
28157	lu5 FASTK Fas-activated serine/threonine kinase | IMAGE:127525	1	FASTK	-1.24	-0.92	-1.3	-1.21		-0.23	-0.76	-0.64	-1.3	-1.6	-0.95	-1.19	-1.19	-1.13	-1.26	-1.36	-1.34	-1.51	-1.63	-0.76	-0.74	-0.59	-0.42	-0.81	-0.18	-1.01	-0.87	-0.92
26955	lu3 PMI putative receptor protein | IMAGE:127920	1	C17orf35	-0.79	0.4	0.69		-0.13	0.68	0.4	0.48	0.06	0.22	0.44	0.72	-0.26	-0.25	0.39	0.09	-0.55	0.27	0.24	0.15	0.13	0.07	-0.03	0.53	-0.27	-1.32	-0.65	-0.94
28158	lu DDX18 DEAD/H (Asp-Glu-Ala-Asp/His) box polypeptide 18 (Myc-regulated) | IMAGE:128031	1	DDX18	-1.96	-1.51	-1.4	-1.36	-1.76	-1.2	-1.69	-1.09	-1.57	-1.11	-1.46	-0.82	-2.75	-1.44	-1.32	-1.67	-1.8	-0.64	-1.46	-1.73	-2.3	-1.79	-1.81	-2.23	-2.17	-2.33	-1.8	-1.58
28159	lu ZNF173 zinc finger protein 173 | IMAGE:128853	1	TRIM26	-0.73	0.3	-0.29	-0.71	-1.48	-0.21	-1.31	-0.48	0.02	-1.82	-2.22	-2.54	-2.03	-2.82	-1.59	-1.41	-1.41	-1.29	-2.23	-2.62	-2.81	-1.77	-1.89	-2.75	-1.79	-2.56	-2.82	-2.14
4253	lu2 SOAT2 sterol O-acyltransferase 2 | IMAGE:128921	1	SOAT2	-0.22	-0.48	-0.42	-0.12	-1.19	0.21			-0.95	-0.47	-0.18	-0.13	-5.96E-10	-0.5	-0.15	-0.53	-0.09		-8.94E-10	0.44		-0.63	-0.08	-0.24	-0.31	-0.36	-0.01	-0.44
4149	le IL7R interleukin 7 receptor | IMAGE:129059	1	IL7R	1.59	0.26	2.73	-0.21	-0.07	-0.31	0.15	0.68	-0.29	3.62	3.6	2.33	3.47	2.64	3.52	3.34	3.45	3.58	3.28	2.53	2.09	2.4	2.82	2.68	2.41	3.28	2.03	2.09
28160	lu PHKB phosphorylase kinase, beta | IMAGE:129900	1	PHKB	-0.29	-0.14	0.22	-0.1	-0.35	0.29	-0.44	0.31	-0.18	-0.28	0	-0.19	-0.01	-0.21	-0.13	-0.4	-0.58	-0.64	-0.23	0.28	-0.99	0.1	-0.48	0.23	-0.22	-1.13	-1.16	-0.73
28168	lu5 ATRX alpha thalassemia/mental retardation syndrome X-linked (RAD54 (S. cerevisiae) homolog) | IMAGE:130202	1	ATRX	0.09	0.3	0.74	0.54	0.69	0.16	0.08		0.73	-0.74	-1.18	-0.81	-1.46	-1.32	-0.69	-0.82	-0.8	-0.62	-0.99	-1.28		-0.06	-0.78		-1.32	-1.48	-0.57	-1.76
26339	le FLJ20727 hypothetical protein FLJ20727 | IMAGE:130482	1	FLJ20727	0.22	0.7	0.94	0.66	0.64	0.8	0.83	0.92	0.87	0.75	1.1	0.98	-0.66	-0.21	0.82		0.94	1.02	0.65	0.33	1.13	1.64	1.36	0.51	0.2	-0.12	0.48	-1.01
26979	le SDC1 syndecan 1 | IMAGE:130613	1	SDC1	-2.18	-1.88	-1.84	-1.21	-2.34	-0.75	-1.09	-1.65	-2.58	-2.41	-2.71	-2.79	-1.03	-0.3	-2.54	-1.86	-1.45	-2.46	-2.19	-2.35		-2.19	-2.29		-1.53	-2.21	-1.95	-0.72
26980	le CSNK2B casein kinase 2, beta polypeptide | IMAGE:130741	1	CSNK2B	-1.86	-1.4	-1.55	-1.09	-1.7	-0.89	-1.81	-0.88	-1.62	-1.58	-1.87	-1.46	-1.44	-2.15	-1.67	-1.79	-1.7	-1.89	-1.72	-1.18		-1.5	-1.46	-2.17	-1.51	-2.31	-2.48	-1.78
26981	le RAD23B RAD23 (S. cerevisiae) homolog B | IMAGE:130784	1	RAD23B	-2.38	-0.93	-0.55	-0.57	-1.12	-0.47	-1.23	-0.94	-0.02	-0.67	-0.69	-0.73	-1.64	-1.24	-0.35	-1.3	-1.39	-0.78	-1.28	-1.78	-1.23	-1.18	-1.64	-1.45	-1.37	-2.01	-1.08	-1.53
26982	le PTB polypyrimidine tract binding protein (heterogeneous nuclear ribonucleoprotein I) | IMAGE:131047	1	PTBP1	-1.59	-0.35	0.02	-0.21	-0.05	-0.14	-0.55	0.19	-0.02	-0.01	-0.58	0.49	-2.29	-1.3	0.06	-0.54	-0.95	0.79	-0.25	-0.7	-2.01	-0.7	-1.8	-1.3	-1.33	-1.76	-1.77	-2.47
26983	lu3 NFATC4 nuclear factor of activated T-cells, cytoplasmic, calcineurin-dependent 4 | IMAGE:131577	1	NFATC4	0.22	-0.48	0.14	0.41	-0.35	0.05	-0.25	-0.69	0.45	-0.23	0.12	-0.13	0.48	0.52	-0.49	-0.29	-0.21	0.21	-0.23	-0.02	-0.5	0.07	0.04	-0.38	0.69	-0.17	0.28	-0.25
28172	lu4 EXT2 exostoses (multiple) 2 | IMAGE:131633	1	EXT2	1.88	3.13	2.91		2.7	2.03	2.11	2.39	2.5	-1.11	-0.79	-0.29	0.13	-2.98E-10	-0.49	-0.23	0.15	-0.63		-0.14	2.5	2.38	2.41	0.22	-0.09	0.32		0.81
26984	lu2 PRDM1 PR domain containing 1, with ZNF domain | IMAGE:132453	1	PRDM1	0.94	1.41	1.41	0.08	0.39	-0.34	1.66	0.98	0.5	1.52	1	0.8	0.66	0.13	2.07	1.7	1.75	1.78	1.91	1.18		1.53	1.3	0.65	0.85	0.84	1.11	0.12
4146	lu2 PRDM1 PR domain containing 1, with ZNF domain | IMAGE:132453	1	PRDM1	0.23	-0.31	0.35	0.27	0.16	-0.1	0.3	0.61	0.49	0.27	0.38	-0.12	-0.47	-0.92	0.57	0.12	0.69	0.55	0.06	0.07	-0.23	0.59	0.24	-0.93	-0.02	0.39	0.28	-0.81
28173	lu SP100 nuclear antigen Sp100 | IMAGE:132558	1	SP100		-0.7	-1.08	-0.71	-0.57	-0.7	-1.16	-1.2	-0.8	-0.75	-1.38	-0.95	-2.2	-1.64	-0.79	-0.79	-1.18	-0.19	-1.63	-1.61	-1.19	-1.34	-2.37	-2.28	-2.46	-2.47	-1.75	-2.52
26340	le DKFZP564A032 DKFZP564A032 protein | IMAGE:133090	1	SAMHD1	-0.14	-0.69	0.6	0.02	0.11	-0.38	0.76	0.24	0.28	2.41	1.9	1.78	0.23	1.17	2.27	1.79	1.49	3.12		1.15	0.73	2.28	1.75	0.92	0.66	1.11	1.55	1.42
26985	lu MAZ MYC-associated zinc finger protein (purine-binding transcription factor) | IMAGE:133288	1	MAZ	-0.48	-0.89	-0.7	-0.89	-0.97	-0.57	-0.09	-0.65		-0.41	-0.77	-1.13	-0.65	-0.21	-0.92	-0.69	-0.78	-0.84	-0.83	-0.36		-0.78	-1.08	-0.06	-0.63	-1.14	-0.54	-0.99
26986	lu KSR kinase suppressor of ras | IMAGE:133457	1	KSR	0.74	1.79	2.28	2.29	4.18	0.29	3.69	2.66	2.85	2.76	3.56	3.52	0.62	1.67	2.51	1.13	3.14	4.3	2.82	3.55	0.93	2.29	1.39	2.01	2.42	1.76	3.3	-0.62
28174	lu3 TAX1BP1 Tax1 (human T-cell leukemia virus type I) binding protein 1 | IMAGE:133496	1	TAX1BP1	-1.17	-0.38	-0.05	-0.01	-0.13	-0.48	-0.95	-0.76	0.02	-0.81	-0.94	-1.23	-1.6	-1.12	-0.62	-0.82	-0.8	-1.15	-1.45	-1.28	-1.31	-1.11	-2.44	-1.47	-1.27	-1.81		-2.13
26987	le DUSP1 dual specificity phosphatase 1 | IMAGE:133909	1	DUSP1	0.79	1.96	2.51	2.56	4.18	0.67	3.84	2.66	3.36	2.81	3.47	3.76	0.68	1.69	2.81	1.34	3.46	4.45	2.86	3.49	1.04	2.42	1.27	2.36	2.61	1.67	3.88	-0.54
26341	lu2 NOTCH4 Notch (Drosophila) homolog 4 | IMAGE:134246	1	NOTCH4	0.61	1.13	0.43	0.24	0.68	0.22	0.62		0.67	0.24	0.82	0.95	0.67	0.91	0.35	0.27	0.58		0.76	1.48	0.42	0.18	0.18	1.23	1.29	1.03	0.33	0.62
26988	lu ARAF1 v-raf murine sarcoma 3611 viral oncogene homolog 1 | IMAGE:134296	1	RAF1	0.24	-0.41	0.48	0.14	0.21	0.01	0.1	0.51	0.63	0.35	0.45	0.45	-0.97	0.23	0.51	0.12	0.28	0.98	0.57	0.13	-0.16	0.98	0.63	0.11	-0.31	-0.34	0.05	-0.81
4131	le CSF3R colony stimulating factor 3 receptor (granulocyte) | IMAGE:134369	1	CSF3R	-0.9	0.02	0.52	0.01	-0.41	0.3	-0.18	0.3	-0.05	0.2	-0.15	-0.28	0.1	-1.2	0.37	0.24	-0.59	0.07	0.27	-0.26	1.37	2.52	2.28	1.08	0.27	0.06	-0.3	-0.31
28175	lu CDC10 CDC10 (cell division cycle 10, S. cerevisiae, homolog) | IMAGE:134396	1	SEPT7	0.18	-0.31	0.24	0.21	0.34	-0.14	-0.12	0.12	0.11	0.27	0.2	-0.03	-0.16	-0.28	0.1	-0.12	0.2	-0.04	0.32	-0.13	0.4	0.91	0.82	-0.25	0.25	0.4	0.47	-0.03
26989	le WEE1 wee1+ (S. pombe) homolog | IMAGE:134451	1	WEE1	-2.44	-0.43	-1.04	-0.52	-1.25	-1.01	-1.52	-1.67	-0.2	-3.17	-3.73	-2.09	-2.69	-2.27	-3.02	-2.53	-2.36	-3.7	-1.96	-2.23	-2.35	-3.04	-3.55	-2.37	-2.11	-3.84	-1.55	-2.49
26991	lu4 UP uridine phosphorylase | IMAGE:135057	1	UPP1	-2.31	-2.26	-1.76	-1.48	-2.43	-2.23	-1.72	-2.27	-2.37	0.08	0.56	0.41	-0.63	-0.71	0.17	-0.52	-0.61		0.03	-0.42	-0.26	0.09	-0.86	-0.22	0.4	-0.93	-1.55	-1.26
28177	lu RRM1 ribonucleotide reductase M1 polypeptide | IMAGE:135084	1	RRM1	2.17	1.21	1.34	1.01	1.1	1.63	1.9	1.49	1.59	-0.06	-0.25	-0.98	0.16	-0.97	-0.89	-0.29	0.7		-0.72	-0.72	0.24	1.68	0.99	-0.47	0.7	-0.51	0.29	-0.12
28178	lu3 CREBBP CREB binding protein (Rubinstein-Taybi syndrome) | IMAGE:135178	1	CREBBP	4.16	3	4.04	3.34	3.57	3.17	2.34	4.27	4.1	0.25	0.87	0.47	0.96	0.41	0.95	0.11	1.45	0.73	0.79	0.75	1.16	2.86	2.94	1.63	1.26	1.16	2.33	1.71
26342	lu3 OGDH oxoglutarate dehydrogenase (lipoamide) | IMAGE:135213	1	OGDH	-0.86	0.62	-0.37	-0.12		-0.43	-0.39	-0.15	-0.81	-0.61	-0.3	0.34	-0.08	0.05	-0.37	-0.16	-0.22	-0.25	0.02	0.24	-0.54	-0.42	-0.93	0.59	0.09	-0.18	-0.65	-0.45
28176	lu2 NEDD4 neural precursor cell expressed, developmentally down-regulated 4 | IMAGE:135343	1	NEDD4	-1.09	-0.76	-0.55	-0.03	-0.68	-0.18	-0.18	-0.02	0.53	0.52	0.11	-0.11	-2.2	-1.35	0.13	-0.53	-0.61	0.55	-0.31	-1.29	-1.82	-0.07	-1.2	-2.18	-0.97	-0.02	-0.13	-2.26
28179	lu2 GADD34 growth arrest and DNA-damage-inducible 34 | IMAGE:135381	1	PPP1R15A	-0.47	-0.14	-0.05	-0.07	-0.2	0.15	-0.21	0.81	0.01	-0.29	-0.41	-0.14	-1.04	-1.28	-0.37	-0.76	-0.72	0.21	-0.75	-0.81	-0.43	0.13	-0.27	-0.67	-0.68	-1.38	-0.45	-1.12
28180	lu5 UBE1L ubiquitin-activating enzyme E1-like | IMAGE:135479	1	UBE1L	0.01	0.16	0.68	0.31	-0.2	0.75	0.24	0.42	0.13	0.41	0.23	-0.17	-0.32	-0.23	0.33	-0.08	0.55	-0.27	0.01	-0.15	-0.18	0.25	0.11	-0.18	-0.13	-0.78	-0.7	-0.7
26992	le TSC22 transforming growth factor beta-stimulated protein TSC-22 | IMAGE:135738	1	TGFB1I4	-3.33	-2.26	-2.31	-1.86	-3.16	-2.19	-2.79	-2.51	-2.29	-2.04	-2.59	-1.43	-3.12	-2.47	-1.73	-1.58	-0.64	-1.38	-2.07	-2.04	-1.98	-1.48	-3.23	-2.28	-2.34	-3.05	-0.85	-2.92
26993	le ZFP36 zinc finger protein homologous to Zfp-36 in mouse | IMAGE:135880	1	ZFP36	0.99	2.25	2.34	2.28	3.86	2.09	2.86	2.26	2.32	2.01	2.31	3.52	-0.32	1.59	2.07	1.27	2.26	4.25	1.61	2.25	2.2	2.63	0.9	1.87	2.42	3.44	3.15	-0.32
28181	lu4 ID3 inhibitor of DNA binding 3, dominant negative helix-loop-helix protein | IMAGE:136523	1	ID3	-0.35	0.16	0.11	-0.11	-0.57	0.55	-0.31	0.27	0.11	-0.34	-0.02	0.43	-0.1	0.25	-0.34	-0.24	-0.46	-0.1	-0.52	0.21	0.71	0.22	-0.01	0.2	-0.15	-0.54	-0.18	-0.5
28182	lu2 F3 coagulation factor III (thromboplastin, tissue factor) | IMAGE:136590	1	F3	1.73		1.2	1.09	1.38	1.29	1.71	0.89	1.03	0.59	0.63	0.5	0.2	0.26	1.36	1	1	0.83	0.43	1.06	-0.29	0.18	0.1	0.58	0.73	0.23	0.73	0.25
28183	lu3 DAB2 disabled (Drosophila) homolog 2 (mitogen-responsive phosphoprotein) | IMAGE:137231	1	DAB2	-0.36	1.32	0.68	0.43	0.05	0.59	1.38	0.64	1.07	1.23	0.74	1.04	-0.21	-0.42	0.74	0.38	-0.1	0.67	0.1	-0.13	1.27	1.34	1.29	0.02	-1.49E-09	-0.69	-0.11	-0.88
28184	lu2 IL1R2 interleukin 1 receptor, type II | IMAGE:137575	1	IL1R2	0.8	0.71	0.81	0.85	0.19	1.21	0.22	0.45	0.42	0.28	0.53	0.98	0.75	0.78	0.24	0.27	0.27	0.5	0.1	1.04	0.47	0.48	0.33	1.17	0.37	0.3	0.36	0.17
4143	l Unknown | IMAGE:138002	1	IMAGE:138002	1.52	1.36	2.3	1.17		1.08	1.41	1.76	2.06	1.99	1.78	1.35	1.46	0.74	2.39	1.65	1.36	2.24	2.32	0.89		2.68	2.92	1.13	0.99	1.23	0.73	0.36
4135	le IL1R1 interleukin 1 receptor, type I | IMAGE:138265	1	IL1R1	-0.88	-0.99	-0.79	-1.54		-0.48		-2		-0.49	-0.3	-0.51		-1.08	-1.46	-1.35	-1.19			-1.03	-0.52	0.28	-0.26	-1.09	-1.08	-1.28	-0.9	-1.3
26994	lu3 CTSW cathepsin W (lymphopain) | IMAGE:138300	1	CTSW	1.34	0.46	1.55	0.73	1.02	0.4	0.97	0.51	0.35	1.31	0.32	1.6	1.13	1.25	2.41	2	1.2	2.95	1.87	2.3	1.58	1.52	1.63	1.82	2.33	0.99	0.91	1.55
26344	le CCNG2 cyclin G2 | IMAGE:138460	1	CCNG2	-1.49	0.66	0.44	0.32	-0.52	0.3	-0.11	0.37	1.21	-1.04	-1.78	-0.87	-3.19	-2.36	-1.03	-0.85	-0.99	-0.95	-1.61	-2.23	-0.7	0.05	-1.36	-2.42	-2.34	-2.57	-1.39	-2.57
28185	lu MADH2 MAD (mothers against decapentaplegic, Drosophila) homolog 2 | IMAGE:138604	1	SMAD2	-3.6	-1.83	-2.06	-2.31	-2.31	-1.65	-2.23	-2.1	-1.6	-1.48	-2.03	-1.83	-2.79	-2.9	-1.57	-1.83	-2.73	-1.39	-2.02	-2.53	-2.76	-2.24	-2.27	-2.56	-2.85	-3.47	-2.96	-3.02
26995	le FCGR2B Fc fragment of IgG, low affinity IIb, receptor for (CD32) | IMAGE:138623	1	FCGR2B	1.57	2.46	2.63	1.37	2.03	1.62	2.29	2.72	2.69	-0.24	0.01	0.12	-0.07	0.07	0.23	-0.39	0.96	0.03	0.38	0.32	1.89	1.84	1.41	0.56	0.27	0.3	-0.03	0.59
28186	lu SIAH1 seven in absentia (Drosophila) homolog 1 | IMAGE:138998	1	SIAH1	-1.35	-0.93	-0.65	-1.03	-1.56	-0.61	-0.43	-0.92	-1.06	1.24	0.93	0.92	-0.91	-0.88	0.53	0.31	0.1	0.55	0.44	0.13	-2.04	-0.61	-1.18	-2.98E-10	-1.07	-1.76	0.05	-2.51
26345	le H2AFL H2A histone family, member L | IMAGE:140283	1	HIST1H2AC	-0.84	0.61	0.97	0.43	-0.53	0.26	-0.54	0.52	1.15	-0.76	0.71	-0.4	-1.7	-1.1	-0.52	-0.25	1.93	-0.09	-0.38	-1.13	1.62	1.93	1.25	-1.2	0.15	-0.24	1.66	-0.93
26346	lu3 CSF2RA colony stimulating factor 2 receptor, alpha, low-affinity (granulocyte-macrophage) | IMAGE:140352	1	CSF2RA	0.46	0.14	-0.44	8.94E-10	-0.23	0.37		-0.48	-0.17	-0.51	-0.33	0.38	0.39	0.62	-0.29	0.22	-0.24	-0.02	-1.58	0.57	0.67	0.15	-0.36	-0.25	0.86	0.51	0.19	0.67
4132	lu3 CSF2RA colony stimulating factor 2 receptor, alpha, low-affinity (granulocyte-macrophage) | IMAGE:140352	1	CSF2RA	-0.88	-0.48	-0.61	-0.15	-0.81	-0.2	-0.49	-0.58	-0.46	0.31	0.19	-0.05	0.34	-0.73	0.26	-0.25	-0.22	0.32	0.39	-0.24	0.31	1.56	1.04	0.13	-0.05	3.58E-09	0.13	-0.5
28187	lu PHKB phosphorylase kinase, beta | IMAGE:140647	1	PHKB	-0.81	-1.04		-0.84	-1.14	-0.47	-0.23	-0.69	-0.57	-0.46	-0.57	-0.72	-1.02	-1.23	-0.69	-0.71	-0.7	-0.29	-0.53	-1.03	-0.93	-1	-1.06	-1.08	-1.12	-0.95	-0.55	-1.35
26996	le ITGA6 integrin, alpha 6 | IMAGE:141395	1	ITGA6	-2.74	-1.14	-1.62	-0.67		-1.5	-0.53	-3.03	-1.31	0.99	0.62	1.56	-0.75	-0.4	0.8	1.26	-0.23	1.04	0.79	0.11	-1.25	-1.69	-2	-0.36	-0.57	-1.53	0.52	-1.81
26997	lu3 CYP11A cytochrome P450, subfamily XIA (cholesterol side chain cleavage) | IMAGE:141520	1	CYP11A1	0.37	0.67	0.55	0.47	0.69	0.36	0.3	0.45	0.27	0.92	0.78	0.95	0.39	0.62	1.09	1.15	0.71		0.73	0.96	0.86	1.56	0.84	1.43	1.01	-0.22	0.53	-0.46
26998	lu PPP2CA protein phosphatase 2 (formerly 2A), catalytic subunit, alpha isoform | IMAGE:141688	1	PPP2CA	-1.78	-0.95	-0.66	-0.64	-0.05	-1.08	-1.13	-0.55	-0.74	-0.15	-1.32	-0.37	-2.3	-1.73	-0.12	-0.33	-1.2	0.07	-0.72	-1.02	-0.76	-0.09	-0.78	-1.61	-2.06	-1.75	-1.44	-2.18
4138	le CD36 CD36 antigen (collagen type I receptor, thrombospondin receptor) | IMAGE:141953	1	CD36	0.2	-0.04	-0.23	0.04		0.23		-0.33	0.18	-0.12	-0.22	-0.32	0.33	-0.34	-0.49	-0.15	0.43	-0.36		-0.15	0.38	1.33	1.13	0.57	0.52	0.93	0.63	0.36
26999	lu FCGR2B Fc fragment of IgG, low affinity IIb, receptor for (CD32) | IMAGE:142168	1	FCGR2B	1.69	1.84	2.69	1.28	2.55	0.97	1.99	1.45	2.57	-0.34	0.47	-0.15	-0.2	0.64	-0.06	-0.54	0.45	-0.05	0.25	0.01	2.42	2.15	2.14	0.64	0.4	0.45	-0.05	0.63
26347	le Hs.23853 ESTs, Weakly similar to A34615 profilaggrin - rat [R.norvegicus] | IMAGE:142383	1	FLJ35036	-2.15	0.65	-0.74	-0.76	-1.39	-0.91		-0.74	-0.1	-0.25	-0.85	-0.64		-1.6	0.01	-0.11	-1.24	-0.64	-0.21	-1.17	-1.67	-1.69	-2.21	-1.35	-1.3	-2.11	-1.35
27000	le LSP1 lymphocyte-specific protein 1 | IMAGE:143751	1	LSP1	1.71	1.7	1.9	1.26	1.81	1.14	0.89	0.89	1.8	1.53	0.63	1.34	0.73	1.21	1.92	1.01	0.81	2.08	1.32	1.24	1.62	2.21	1.85	1.14	1.92	0.55	0.91	0.55
4150	le SCYA2 small inducible cytokine A2 (monocyte chemotactic protein 1, homologous to mouse Sig-je) | IMAGE:143842	1	CCL2	-1.26	-1.33	-1.42	-0.36		-0.65			-1.24	-1.53	-1.09	-0.82	-1.44	-1.21	-1.5	-1.4		-1.6		-1.25	-0.41	-0.99	-0.73	-1.27	-0.96	-0.34		-0.82
26348	le HRB2 HIV-1 rev binding protein 2 | IMAGE:143985	1	GLIPR1	-1.05	0.91	0.14	0.01	-0.06	0.01		0.55	0.25	-0.15	-0.63	0.29	-0.55	-0.28	-0.21	-0.12	-0.48	-0.14	0.44	-0.65	0.48	0.81	-0.5	-0.11	-0.54	-0.39		-0.29
26349	l Homo sapiens clone 24775 mRNA sequence | IMAGE:144018	1	KCTD12		0.74	0.02	0.29	-0.3	-0.17	0.43	-0.62	0.4	0.48	0.07	-0.1	-0.45	-0.66	0.24	0.82	-0.09	0.19	-0.44	-0.48	2.94		2.03	2.74	1.93	0.63	0.74	0.38
26350	le CXCR4 chemokine (C-X-C motif), receptor 4 (fusin) | IMAGE:144944	1	CXCR4	2.47	2.91	3.63	3.23	4.86	3.22	3.01	3.63	3.91	3.01	3.3	4.05	1.59	2.31	2.87	2.5	3.52	4.84	3.38	3.19	1.77	2.87	1.52	2.02	3.23	4.5	3.83	1.22
26351	le MCL1 myeloid cell leukemia sequence 1 (BCL2-related) | IMAGE:145093	1	MCL1	-1.96	-0.87	-0.79	-0.46	-1.66	-0.96	-1.59	-0.33	-0.61	-0.44	-0.11	-0.55	-2.58	-2.06	-0.6	-0.85	-0.7	0.15	-1.05	-2.03	0.16	1.31	0.48	-2.34	-1.78	-0.87	-0.83	-2.74
27002	le TRG@ T cell receptor gamma locus | IMAGE:145105	1	TARP	2.69	2.72	3.39	0.31	0.65	0.08	1.36	2.23	0.79	3.1	2.65	2.13	2.58	1.2	3.79	3.46	3.33	2.88	3.27	3.04		2.25	3.41	3	2.07	2.79	2.9	2.22
26352	le FCGR2B Fc fragment of IgG, low affinity IIb, receptor for (CD32) | IMAGE:145409	1	FCGR2B	1.65	2.84	2.24	1.1	2.12	1.89		0.91	2.58	-0.3	0.05	0.04	-0.47	0.44	0.06	-0.32	0.44	0.06	-0.25	0.05	2.36	1.48	1.72	0.33	0.64	0.69	0.56	0.49
4139	lu FCGR2B Fc fragment of IgG, low affinity IIb, receptor for (CD32) | IMAGE:145409	1	FCGR2B	-1.4	-0.43	-0.38	-0.72	-1.15	-0.43	-0.68	-0.12	-0.07	-0.37	-0.91	-1.28	-1.4	-1.64	-1.03	-0.85	-1.2	-0.55	-1.27	-1.55	-0.86	-0.58	-0.61	-1.68	-1.74	-1.81	-1.39	-1.67
27003	lu4 KLRD1 killer cell lectin-like receptor subfamily D, member 1 | IMAGE:145696	1	KLRD1	0.37	-0.99	0.06	-0.59	-0.07	-0.6	0.21	0.08	-0.28	-0.2	-0.18	-0.34	0.39	1.25	1.16	0.2	0.07	0.37	0.69	0.09	0.65	1.03	0.83	0.13	0.18	0.92	0.47	1.11
27004	lu BCL7B B-cell CLL/lymphoma 7B | IMAGE:145700	1	BCL7B	-1.07	-1.27	-0.88	-0.89	-0.81	-1.07	-0.33	-0.29	-0.85	-0.21	-0.53	-1.54	-2.03	-2.33	-0.79	-1.49	-1.41	-1.07	-0.76	-1.53	-1.91	-0.56	-1.06	-1.54	-1.83	-2.07	-1.46	-2.55
28188	lu3 CDH5 cadherin 5, type 2, VE-cadherin (vascular epithelium) | IMAGE:145843	1	CDH5	0.24	-0.47	-0.4	-0.47	-0.32	-0.13	-0.14	-0.2	-0.45	0.15	0.58	-0.34	-1.03	-0.78	-0.62	-0.51	-0.29	-0.53	-0.66	-0.08	-0.96	0.38	0.02	-0.43	-0.47	-0.96	-0.26
19368	le FCER1G Fc fragment of IgE, high affinity I, receptor for; gamma polypeptide | IMAGE:145932	1	FCER1G	1.48	1.35	1.52	1.03	1.48	0.84	2.28	0.41	0.91	0.18	0.04	0.43	0.5	0.67	1.24	0.59	1.26	1.71		1.15		3.41	2.75	1.78	2.82	1.49	0.94	1.8
27005	lu5 MADH4 MAD (mothers against decapentaplegic, Drosophila) homolog 4 | IMAGE:146227	1	SMAD4	-1.32	-1.52	-0.66	-0.94	-0.65	-0.98	-0.84	-0.29	-0.38	-0.11	-0.13	-1.14	-1.21	-0.41	-0.35	-0.59	-0.95	-0.43	-0.86	-1.46	-0.93	-0.34	-0.4	-1.46		-0.78	-0.79	-0.83
28189	lu2 CYP19 cytochrome P450, subfamily XIX (aromatization of androgens) | IMAGE:146768	1	CYP19A1	-0.44	0.36	0.06	0.06		-0.28	-0.44	0.68	1.18	-1.3	-1.26	-1.18	-1.71	-2.05	-1.3	-1.17	-0.33	-1.32	-1.2	-1.41	-0.3	-0.47	-1.36	-1.13	-0.68	-1.61	-1.02	-1.28
27006	le WEE1 wee1+ (S. pombe) homolog | IMAGE:146858	1	WEE1	-1.88	-1.13	-0.77	-0.67	-1.32	-0.93	-0.88	-0.69	-0.39	-2.24	-1.03	-2.08	-2.56	-0.98	-2.61	-2.46	-1.48	-1.52	-1.6	-2.59	-2.15	-1.41	-1.76	-3.01	-2.16	-1.94	-2.08	-1.89
27007	lu NPAT nuclear protein, ataxia-telangiectasia locus | IMAGE:146987	1	NPAT	0.68	-0.21	1	0.11	0.97	-0.79	1.17	0.79	1.31	1.64	1.42	0.47	0.71	0.98	1.94	0.57	1.11	0.63	0.71	0.23	0.15	0.33	1.09	0.84	0.25	0.62	0.9	0.82
27008	lu3 PPAT phosphoribosyl pyrophosphate amidotransferase | IMAGE:147056	1	PPAT	-0.98	0.49	-0.45	-1	-1.28	-1.14	-0.06	-0.63	-0.31	-0.57	-0.41	-1.14	-1.66	-1.56	0.01	-0.38	-0.39	-0.65	-1.01	-1.39	-1.91	-1.2	-1.19	-1.82	-1.48	-1.99	-1.21	-2.26
28190	lu3 EGFR epidermal growth factor receptor (avian erythroblastic leukemia viral (v-erb-b) oncogene homolog) | IMAGE:147097	1	EGFR	0.13	0.82	0.77	0.69	1.3	0.84	0.68	0.85	0.88	0.72	0.93	1.2	0.82	0.29	0.55	0.74	1.94	0.83		0.98	1.32	1.56	1.31	0.78	1.13	0.57	0.41	1.11
27009	l H-plk Krueppel-related zinc finger protein | IMAGE:147251	1	H-plk	0.26	-0.54	0.01	-0.25	-0.34	-0.19	0.3	-0.11	-0.02	4.47E-10	-0.13	-0.67	-0.16	-0.47	-0.13	-0.33	0.11	0.11	0.1	-0.48	0.31	0.99	0.97	-0.52	-0.26	0.09	0.23	0.11
27010	lu3 SERF1A small EDRK-rich factor 1A (telomeric) | IMAGE:147738	1	SERF1A	-0.54	-1.19	-0.71	-0.59	-1.08	-0.77	-0.08	-0.3	-0.26	-0.22	-0.07	-1.38	-0.74	-0.94	-0.63	-0.9	0.04	-0.53	-0.62	-1.11	-1.4	0.19	-0.34	-0.92	-0.92	-0.48	-0.56	-0.63
28191	lu HLA-DMB major histocompatibility complex, class II, DM beta | IMAGE:148231	1	HLA-DMB		0.52	0.4	0.14	-0.04	0.21	-0.08	1.19	0.18	-0.92	-1.15	-0.62	-1.49	-1.65	-1.13	-0.89	-0.68	-0.78	-1.64	-1.46	-0.52	-0.66	-1.09	-1.54	-1.42	-1.66	-1.49	-1.89
27012	lu RSN restin (Reed-Steinberg cell-expressed intermediate filament-associated protein) | IMAGE:148576	1	RSN	1.6	1.38	2.08	1.39	1.81	1.36	1.81	1.57	1.61	1.17	1.06	1.11	0.42	0.05	1.8	0.87	1.46	1.72	1.34	0.77	1.31	2.14	2.12	0.77	1.4	1.19	1.5	0.25
27013	lu2 SULT1A1 sulfotransferase family, cytosolic, 1A, phenol-preferring, member 1 | IMAGE:148669	1	SULT1A1	0.33	0.61	0.86	0.47	0.39	0.6	0.37	0.55	0.69	-0.06	0.18	0.81	1.05	0.57	0.5	0.21	0.34	0.73	0.72	1.21	0.65	0.82	0.91	0.96	1.09	0.6	0.08	1.04
26353	le CCNE2 cyclin E2 | IMAGE:148877	1	CCNE2	-1.29	-0.75	-2.07	-1.13		-0.47	-1.31		-1.17	-1.2	-1.85	-1.64	-1.63	-0.05	-1.91	-1.1	-1.73	-1.55	-1.83	-1.77	-1.59	-1.73	-1.45	-1.43	-0.76	-2.09		-1.77
19324	lu7 TFRC transferrin receptor (p90, CD71) | IMAGE:149015	1	TFRC	-0.77	-0.88	-0.1	-0.36	0.2	-0.82	0.72	-0.21		-0.58	0.03	-0.16	0.13	0.47	-0.16	-0.5	-0.32	0.11	-0.22	-0.01		-0.52	0.46	0.04	-0.15	1.15	0.38	1.02
4140	lu7 TFRC transferrin receptor (p90, CD71) | IMAGE:149015	1	TFRC	-1	-0.29	-0.25	-0.34	-1.02	-0.38	-0.43	-0.47	-0.79	-0.29	-0.63	-0.23	-1.29	-0.42	-0.75	-0.49	-0.52	-0.42	-1.32	-0.79	-0.94	-0.57	-0.68	-0.93	-1.11	-0.93	-0.64	-0.49
27014	l CCBP2 chemokine binding protein 2 | IMAGE:149079	1	CCBP2	0.56	0.76	0.38	0.15	0.29	-0.08	0.03	-0.01	0.28	0.11	0.07	0.36	0.63	0.08	0.18	0.31	0.31	0.49	0.29	0.58	0.45	0.25	-0.11	0.66	0.47	0.56	0.14	0.56
27015	le ISG15 interferon-stimulated protein, 15 kDa | IMAGE:149319	1	G1P2	-0.45	-0.28	-0.15	-0.34	-0.41	-0.76	-0.1	0.14	-0.49	-0.23	0.88	-0.14	-0.3	0.15	0.11	-0.1	-0.2	-0.48	-8.94E-10	0.13	-0.29	-0.26	-0.74	0.4		-0.05	-0.52	-0.42
28193	lu2 TNFAIP1 tumor necrosis factor, alpha-induced protein 1 (endothelial) | IMAGE:149994	1	TNFAIP1	-0.67	-0.42	-0.48	0.12	-0.54	-0.02	-0.71	-0.6	-0.38	-0.3	-0.39	-0.36	-0.92	-1.29	0.05	-0.03	-0.11	-0.29	-0.27	-0.14	-1.39	-0.67	-1.71	0.12	-0.41	-1.28	-0.67	-1.77
27016	lu PPP2R2A protein phosphatase 2 (formerly 2A), regulatory subunit B (PR 52), alpha isoform | IMAGE:150556	1	PPP2R2A	-1.62	-1.34	-0.87	-0.73	-0.83	-1.59	-1.13	-0.52	-0.42	-0.68	-0.54	-1.78	-2.49	-2.11	-0.82	-1.39	-1.4	-1.22	-0.84	-1.86	-1.69	-0.51	-1.71	-1.55	-2.18	-1.72	-1.8	-2.5
26354	l Hs.13905 ESTs | IMAGE:150692	1	SMURF1	-0.83	-0.46	-1.28	-0.15	-0.36	-0.34		-1.05	-0.61	-1.31	-0.57	-0.4	-0.58	-0.6	-1.26	-1.1	-0.69	-1.2	-0.91	0.11	-0.65	-0.64	-0.68	-0.39	-0.64	-0.71	-0.4	-0.72
27017	lu SC5DL sterol-C5-desaturase (fungal ERG3, delta-5-desaturase)-like | IMAGE:150804	1	SC5DL	-1.47	-1.08	-0.53	-0.22	0.01	-0.48	-0.39		-0.69	-0.57	-1.04	0.17	-1.71	-1.46	-0.44	-0.49	-0.74	0.49	-0.74	-1.16	-1.54	-1.34	-2.02	-1.21		-0.37	-0.31	-1.8
4152	lu3 SLC3A2 solute carrier family 3 (activators of dibasic and neutral amino acid transport), member 2 | IMAGE:151130	1	SLC3A2	-0.84	-1.31	-1.21	-0.63		-0.91	-1.31		-1.68	-1.2	-0.98	-0.86	-1.64	-0.42	-0.71	-0.93	-0.67	-1.05	-1.29	-1.16	-1.22	-1.23		-1.55	-1.17	-1.1	-1.23	-1.21
27018	le IL10RA interleukin 10 receptor, alpha | IMAGE:151740	1	IL10RA	1.85	1.44	2.33	0.96	3.08	0.73	1.74	1.04	2.84	3.62	2.73	2.39	1.81	1.78	3.75	2.21	2.76	3.48	2.57	2.11	1.73	2.28	2.29	2.11	2.17	1.41	1.61	1.03
4153	lu TNFRSF6 tumor necrosis factor receptor superfamily, member 6 | IMAGE:151767	1	FAS	1.73	1.25	1.38	0.85	1.86	0.97	2.59	2.24	2.4	2.78	2.25	2.07	1.77	0.92	2.85	2.47	2.45	1.79	2.08	1.69	0.74	2.06	2.05	1.76	1.21	1.66	2.36	1.27
29094	le IL1RAP interleukin 1 receptor accessory protein | IMAGE:152269	1	IL1RAP	-0.66	-0.28	-0.72	-0.74	-0.62	-0.87		-0.69	-0.92	-0.03	-0.02	-0.68	-0.52	1.79	-0.42	-0.24	-0.5	-0.07		-0.74	0.28	1.14	0.6	-1.1	-0.46	0.07	-0.72	0.27
27019	lu MTHFD1 methylenetetrahydrofolate dehydrogenase (NADP+ dependent), methenyltetrahydrofolate cyclohydrolase, formyltetrahydrofolate synthetase | IMAGE:152653	1	MTHFD1	-0.75	-0.63	-0.29	-0.1	-0.89	-0.76	-1.18	-0.43	-0.05	-1.46	-0.82	-1.41	-1.79	-1.66	-1.16	-1.57	-1	-1.1	-0.52	-1.27	-1.81	-1.12	-0.97	-1.34	-1.16	-1.52	-1.29	-1.91
24270	le CD37 CD37 antigen | IMAGE:152762	1	CD37	1.44	1.92	2.14	1.56	2.1	1.64	2.02	1.87	1.44	0.58	0.75	1.12	0.33	0.23	1.13	1.15	0.34	1.13	0.74	1.08	0.83	1.26	1.37	0.63	0.85	0.01	0.41	0.94
26356	lu CD37 CD37 antigen | IMAGE:152762	1	CD37	-0.03	0.77	0.16	0.44	0.45	0.62	0.01	0.23	-0.15	1.2	0.84	1.52	1.35	0.74	0.93	1.19	0.66	1.07	0.9	1.59	0.99	0.28	0.45	1.9	1.04	0.99	0.5	1.05
4165	le CD37 CD37 antigen | IMAGE:152762	1	CD37	2.83	4.18	3.76	2.59	3.61	2.44	3.5	3.64		2	1.56	1.9	1.84	0.98	2.5	1.99	2.33	2.09	1.99	1.64	2.33	2.82	2.75	1.8	1.39	1.43	1.05	2.23
26357	le TRAF1 TNF receptor-associated factor 1 | IMAGE:152844	1	TRAF1	0.92	0.63	0.85		0.75	0.84	0.7	0.68	0.37	1.06	1.04	1.44	0.89	1.01	1.29	1	1.19	1.2	1.13	1.54	1.17	1.08	1.25	1.65	0.91	0.66	0.96	0.53
4154	lu CD72 CD72 antigen | IMAGE:152868	1	CD72	1.34	0.72	1.52	0.42	0.38	0.38	0.34	1.86	1.08	1.6	0.97	0.52	1.09	-0.21	1.68	0.78	0.89	1.27	1.25	0.27	0.64	1.94	1.96	0.59		0.93	0.15	0.24
27020	le PRKCL1 protein kinase C-like 1 | IMAGE:153010	1	PKN1	-0.43	-1.08	-0.48	-0.65	-0.51	-1.13	-0.57		-0.52	-0.68	-1	-1.03	-0.7	-0.92	-0.4	-0.69	-0.77	-0.09	-0.49	-1.17	-1.13	-0.44	-0.77	-0.73	-0.79		-0.99	-0.32
28194	lu2 KAI1 kangai 1 (suppression of tumorigenicity 6, prostate; CD82 antigen (R2 leukocyte antigen, antigen detected by monoclonal and antibody IA4)) | IMAGE:153398	1	KAI1	-0.58	1.05	0.72	0.7	0.54	0.8	0.07	0.6	1.49	0.45	0.47	0.69	-1.52	-1.41	0.31	0.5	-0.27	0.71	-0.63	-0.61	-0.19	0.18	-0.71	-1.53	-0.57	-0.96	-0.99	-1.99
4155	le ITGB4 integrin, beta 4 | IMAGE:153737	1	ITGB4	0.51	0.27	0.79	-0.01	0.41	0.44	0.4	0.5	0.19	0.23	0.3	0.16	1.25	0.23	0.35	0.35	0.48	0.53	0.67	0.25	0.8	0.88	1.18	0.47	0.79	0.68	0.15	0.9
27021	lu3 SSI-3 STAT induced STAT inhibitor 3 | IMAGE:153768	1	SOCS3	1.94	1.58	2.22	1.53	2.02	1.05	2.61	2.11	1.93	-0.66	0.67	-1.01	-0.43	-0.83	-0.42	-1.03	1.59	0.69	-8.94E-10	-0.41	1.3	1.58	1.38	0.25	0.37	1.13	0.3	1.1
4167	lu TRADD TNFRSF1A-associated via death domain | IMAGE:154194	1	TRADD	-0.14	-0.05	0.34	0.17	0.16	0.02	0.06	0.46	0.1	0.38	-0.66	0.38	0.33	0.25	0.15	0.27	0.15	0.22	-0.09	-0.31	0.36	-0.25	-1.34E-09	0.11	-0.1	-0.3	-0.25	-0.08
19369	le LOC51160 VPS28 protein | IMAGE:154441	1	VPS28	2.99	3.19	4.87	3.69	3.92	2.01	3.86	5.29	4.84	-0.18	0.97	0.91	0.91	0.48	0.09	0.02	2.76	0.64	0.4	1.1	2.04	1.06	2.42	1.16	0.96	0.89	0.04	0.78
28195	lu4 PML promyelocytic leukemia | IMAGE:154763	1	PML	-0.38	1.58	1.35	0.46	1.05	0.25	0.68	1.22	1.75	0.84	0.72	0.91	-1.24	-1.73	0.93	0.33	-0.01	0.93	0.69	-1	1.25	1.04	0.46	-1.26	-0.87	-1.26	-0.52	-2.31
27022	le FCGRT Fc fragment of IgG, receptor, transporter, alpha | IMAGE:155157	1	FCGRT	0.53	0.34	0.28	0.63	0.09	0.37	0.02	0.46	0.2	0.16	0.01	-0.16	-0.07	-0.39	0.16	0.06	-0.35	0.45	0.15	-0.08	2.04	2.44	2.21	1.76	0.98	0.61	0.04	0.27
27023	le AK1 adenylate kinase 1 | IMAGE:155172	1	AK1	-0.18	-0.83	-0.46	0.27	-0.31	-0.27	-0.36	0.09	-0.56	-0.22	0.19	-0.46	0.09	0.26	-0.1	-0.31	0.21	-0.44	0.6	0.12	0.05	0.29	-0.62	0.17	0.49	-0.07	0.08	-0.21
28196	l SLC9A3R2 solute carrier family 9 (sodium/hydrogen exchanger), isoform 3 regulatory factor 2 | IMAGE:155467	1	SLC9A3R2	-3.4	-2.26	-2.88	-1.65	-1.98	-2.34	-1.82	-2.68	-2.68	-2.79	-2.14	-3.12	-2.66	-3.04	-3.04	-2.74	-1.28	-3.43		-2.78	-1.26	-1.73	-2.68	-2.68	-2.25	-2.94	-1.91	-2.69
27024	l MC1R melanocortin 1 receptor (alpha melanocyte stimulating hormone receptor) | IMAGE:155691	1	MC1R	-0.71	-1.47	-1.02	-0.53	-0.34	-1.08	-0.39	-0.75	-0.32	-0.61	-0.81	-1.56	-1.28	-0.74	-0.62	-1.29	-0.63	-0.52	-0.46	-1.53	-1.44	-0.77	-0.97	-1.49	-1.08	-0.46	-0.67	-0.76
26358	l Unknown | IMAGE:155766	1	IMAGE:155766	0.4	0.56	-0.02	0.22	0.46	0.4		-0.24	-0.1	0.05		0.74	0.04	0.56	0.43	0.38	-0.06	0.51	-0.11	0.64	0.77	0.16		-0.2	0.73	0.58	0.36	0.94
28197	l PRDM2 PR domain containing 2, with ZNF domain | IMAGE:156111	1	PRDM2		5.07	5.19	4.02	4.83	4.47	4.69	4.3	5.21	3.05	1.67	2.59	2.48	0.84	2.98	2.84	2.97	4.63	2.91	2.25	4.48	4.93	3.76	2.91	3.21	2.81	2.23	4.16
4156	le ICAM3 intercellular adhesion molecule 3 | IMAGE:156183	1	ICAM3	2.15	1.68	2.71	1.73	2.41	1.85	2.43	2.55	2.65	2.95	2.37	1.52	2.2	0.75	2.54	1.79	1.91	2.95	2.65	1.23	2.11	3.65	3.03	1.4	1.94	1.82	1.75	0.81
28198	lu2 TNFAIP6 tumor necrosis factor, alpha-induced protein 6 | IMAGE:156520	1	TNFAIP6	-1.44	-0.94	-0.89	-0.01	-0.98	0.03	-0.98	-0.53	-1.33	-1.3	-0.68	-1.06	-0.47	-0.38	-1.06	-0.86	-0.2	-1.55	-0.94	-0.65	1.79	0.14	0.19	-0.14	-0.12	-0.66		-0.45
27025	lu PPP1R2 protein phosphatase 1, regulatory (inhibitor) subunit 2 | IMAGE:156636	1	PPP1R2	-0.21	-0.67	-0.41	-0.41	-0.48	-0.63	-0.56	-0.48		-0.01	-0.05	8.94E-10	-0.8	-1.09	0.21	-0.34	-0.46	-0.19	-0.79		-1.1	-0.54	-0.68	-1.13	-0.64	-0.63		-1.48
27026	lu3 GPRK6 G protein-coupled receptor kinase 6 | IMAGE:156872	1	GRK6	0.18	0.89	-0.33	0.27	-0.58	0.29	0.45	-0.22	-0.14	-0.08	-0.47	-0.3	-0.21	0.19	-0.26	-0.32	-0.07	-0.32	0.14	0.37	0.21	-0.74	-0.35	0.39	0.33	-0.57	0.21	-0.33
28199	lu RUNX1 runt-related transcription factor 1 (acute myeloid leukemia 1; aml1 oncogene) | IMAGE:157828	1	RUNX1	-1.89	-2.4	-2.36	0.1	-1.65	-0.01	-0.63	-0.36	-1.31	-1.64	-0.45	-1.07	-2.6	-2.3	-1.78	-1.88	-0.19	-0.73	-0.7	-1.52	-1.89	-0.21	-1.51	-2.25	-0.76	-1.11	-0.36	-2.38
27027	lu CDK10 cyclin-dependent kinase (CDC2-like) 10 | IMAGE:157868	1	CDK10	-1.26	-0.65	-0.86	-0.32	-0.99	-0.27		-1.11	-1.45	-0.96	-0.73	-0.68	-0.73	-0.28	-1.29	-0.85	-0.92	-2.15	-1.31	-0.1	-0.5	-1.63	-1.2	-0.28	-0.89	-1.11	-0.95	-0.49
27029	le PSMB9 proteasome (prosome, macropain) subunit, beta type, 9 (large multifunctional protease 2) | IMAGE:158368	1	PSMB9	0.93	1.39	2.4	0.78	1.82	0.13	1.34	1.8	2.07	2.11	1.62	1.27	0.93	0.35	2.28	1.02	0.89	1.76	1.66	0.99	1.39	2.32	2.18	0.8	0.88	0.55	0.56	0.21
27030	lu3 EIF2B1 eukaryotic translation initiation factor 2B, subunit 1 (alpha, 26kD) | IMAGE:158434	1	EIF2B1	-0.36	-0.45	0.13	0.17	0.08	-0.11	-0.32	0.43	0.74	0.24	0.36	8.94E-10	-1.71	-0.24	0.23	-0.26	-0.12	0.76	0.21	-0.78	-1.42	-0.13	-0.86	-0.51	-0.59	-1.04	0.21	-2.21
27031	lu3 POR P450 (cytochrome) oxidoreductase | IMAGE:158946	1	POR	0.57	0.02	0.4	0.83	-0.1	0.47	-0.01	0.4	0.33	0.17	0.74	0.58	0.28	-0.07	0.19	0.26	0.37	0.14	0.55	0.66	0.21	0.7	0.69	0.78	0.66	0.05	0.16	-0.31
27032	le IGKC immunoglobulin kappa constant | IMAGE:159142	1	IGKV1-5	4.09	4.74	4.77	3.55	4.31	2.79	3.41	4.49	4.42	0.22	2.05	0.23	0.37	0.26	0.16	-0.52	3.39	1.7	0.92	1.68		2.77	3.77	1.53	1.13	1.87	1.28	2.45
4160	le ITGA6 integrin, alpha 6 | IMAGE:159512	1	ITGA6	-1.57	-0.78	-0.99	-1.28	-1.87	-0.85	-1.45	-0.47	-1.01	-0.11	-0.95	-0.84	-0.54	-0.85	-0.04	-0.67	-0.72	-0.58	-0.72	-1.02	-1	-0.59	-0.31	-1.05	-1.02	-1.21	-0.97	-0.92
4166	le LTBR lymphotoxin beta receptor (TNFR superfamily, member 3) | IMAGE:159583	1	LTBR	0.29	0.85	-0.55	0.11	0.44	-0.03	0.09	-0.62	-0.91	-0.22	0.09	0.49	1.02	0.45	-0.23	0.11	0.97	-0.33	-0.19	0.82	0.57	-0.07	-0.13	1.16	0.39	0.38	-0.07	0.37
26360	l FLJ22635 hypothetical protein FLJ22635 | IMAGE:160263	1	FLJ2263	-0.92	-0.27	-0.12	0.02	-0.19	-0.6	0.18	-0.34	0.39	-0.55	-0.57	-0.25	-0.79	-0.34	-0.14	-0.53	-0.56	-0.43	0.13	-0.39	-0.33	-0.64	-0.47	-0.6	-0.65	-0.38	-0.51	-0.36
19370	le IGJ immunoglobulin J polypeptide, linker protein for immunoglobulin alpha and mu polypeptides | IMAGE:161023	1	IGJ	0.47	2.84	2.03	1.56	1.63	0.21	2.18	2.73	2.33	-3.91	-0.6	-3.51	-2.85	-2.44	-3.46	-3.73	0.92	-2.53	-3.1	-2.48	-1.3	-2.53	-1.72	-2.51	-2.08	-1.72	-2	-2.77
26361	le IGJ immunoglobulin J polypeptide, linker protein for immunoglobulin alpha and mu polypeptides | IMAGE:161023	1	IGJ		2.09	2.01	1.88		0.82	2.06	2.49	2.53	-4.16	-2.42	-3.41	-2.56	-2.59		-3.31	1.06	-2.58	-3.15	-1.95	-0.96	-2.62	-1.94	-1.4	-2.13	-1.8	-1.57	-2.33
27034	lu2 TEK TEK tyrosine kinase, endothelial (venous malformations, multiple cutaneous and mucosal) | IMAGE:162165	1	TEK	-0.29	-1.3	-0.54	-0.58	-0.62	-1.12	-0.56	0.31	-0.64	-0.43	0.32	-0.9	-0.08	0.1	-0.64	-0.78		-0.42	-0.58	-0.58	0.06	0.48	0.92	-0.64	-0.43	0.34	-0.44	0.34
27035	lu HLA-DMA major histocompatibility complex, class II, DM alpha | IMAGE:162174	1	HLA-DMA	-0.81	-1.26	-0.66	-0.46	-0.38	-0.78	-0.29	-0.14	-0.39	-0.19	-0.41	-1.12	-1.12	-1.67	-0.26	-1.09	-0.63	-0.48	-0.12	-1.43	-0.83	-0.11	-0.51	-1.11	-0.91	-0.65	-0.88	-1.13
19371	le EGR1 early growth response 1 | IMAGE:162772	1	EGR1	-0.69	-0.09	0.67	0.26		-0.66	0.62	1.44	0.6	-4.16	-3.36	-4	-3.16	-2.99	-4.42	-3.88	-1.01	-3.25		-2.44		-2.68	-2.03	-2.54	-1.36	-1.76	-2.02	-2.39
26362	le EGR1 early growth response 1 | IMAGE:162772	1	EGR1	-1.93	-0.63	-1.17	-0.38	-0.19	-0.46	1.13	-0.58	-0.5	-2.47	-1.44	-2.03	-2.2	-1.68	-3.31	-2.72	-0.99	-2.18	-2.73	-1.55	-1.91	-1.84	-2.46	-1.11	1.03	-0.64	0.48	-1.67
27036	le CD24 CD24 antigen (small cell lung carcinoma cluster 4 antigen) | IMAGE:163189	1	CD24	-1.08	-0.14	-0.07	0.49	-0.28	0.36	-0.42	0.48	0.12	-1.17	-0.18	-2.05	-3.09	-1.49	-2.29	-2.46	-0.3	-1.34	-0.35	-2.23	-2.04	0.03	-1.41	-2.31	-0.86	-1.3	-0.41	-2.43
27061	lu2 PRKCG protein kinase C, gamma | IMAGE:163838	1	PRKCG	-0.42	0.73	1.04	-0.12	0.91	0.01	0.76	1.06	1.63	1.18	-0.01	0.71	-0.94	-1.14	1	0.26	0.51	1.22	0.33	-0.61	0.45	1.1	0.53	-0.63	-0.81	-1.31	-0.55	-1.63
29099	lu2 GNAO1 guanine nucleotide binding protein (G protein), alpha activating activity polypeptide O | IMAGE:166094	1	GNAO1	-0.58	0.04	-0.53	-0.4		-0.58	-0.88	-0.33	-0.68	-0.54	-0.39	-0.98	-0.81	-0.66	-1.45	-0.81	-0.49	-0.39	-0.52	-1.02	-0.87	-0.97	-0.35		-1.03	-1.07	-1.17	-1.1
27063	lu2 ERG v-ets avian erythroblastosis virus E26 oncogene related | IMAGE:166138	1	ERG	-0.41	-0.37	0.04	-0.87		0.02	-0.51	0.17	-0.9	-0.86	-0.43	-0.18	0.08	0.58	-0.25	-0.11	-0.12	0.53	-0.47	0.22	0.14	0.27	0.26	0.16	0.04	-0.1	-0.35	0.34
28204	lu VEGFB vascular endothelial growth factor B | IMAGE:167296	1	VEGFB	-0.04	-0.2	-0.04	-0.36	-0.13	0.29	0.36	-0.13	-0.61	0.15	0.28	0.3	-0.2	-0.65	0.11	-0.15	0.13	0.18	-0.02	-0.11	-0.83	-0.31	-0.67	0.43	-0.26	-0.84	-0.05	-1.34
4172	le JAK1 Janus kinase 1 (a protein tyrosine kinase) | IMAGE:171569	1	JAK1	1.73	2.1	1.62	0.56	1.47	0.55	1.12	1.09	1.15	1.05	0.49	1.02	1.74	0.34	1.08	0.73	1.62	1.35	0.68	0.75		-2.24E-10	0.17	1.36	1.32	2.28	1.13	2.19
27064	le LY117 lymphocyte antigen 117 | IMAGE:171693	1	LST1	1.07	-0.78	0.61	-0.84		-0.32	0.34	0.73	0.19	0.41		-0.25	0.22	0.66	0.16	-0.07	0.22	0.12	0.77	-0.04	0.6	2.55	1.24	-2.98E-10	0.93	1.36	0.6	1.09
27065	lu ERCC5 excision repair cross-complementing rodent repair deficiency, complementation group 5 (xeroderma pigmentosum, complementation group G (Cockayne syndrome)) | IMAGE:171893	1	ERCC5	-1.16	-1.06	-1.26	-1.19	-1.12	-0.7	-1.14	-1.12	-1.09	-1.56	-0.4	-0.7	-0.3	-0.33	-0.78	-0.61	-0.63	-0.97		-0.56	-1.13	-0.86	-1.15	-0.32	-0.63	-1.1	-0.85	-5.96E-09
26374	l Unknown | IMAGE:172012	1	ATP8A2	0.77	-0.07	0.62	-0.43	0.89	0.68	0.65	0.32	0.6	0.64	-0.14	0.98	0.57	0.44	0.98	0.4	0.99	0.76	0.5	1	1.2	1.03	0.66	0.92	0.57	0.39	0.96	0.35
27067	le SRPK1 SFRS protein kinase 1 | IMAGE:173406	1	SRPK1	-0.78	-0.37	0.28	-0.77	-0.71	-0.64	-0.61	-0.26	0.34	-0.03	-0.26	-0.14	-1.19	-0.98	0.31	-0.57	0.18	0.05	-0.4	-0.49	0.2	0.18	0.21	-0.24	-1.4	-1.23	-0.47	-0.66
4168	le CD81 CD81 antigen (target of antiproliferative antibody 1) | IMAGE:174515	1	CD81	-2	-0.68	-0.08	-0.11	-0.37	-0.9	-0.41	-0.25	-0.05	-1.07	-1.93	-0.9	-2.49	-2.6	-0.48	-1.39	-1.45	-0.92	-0.63	-1.87		-0.91	-2		-2.52	-2.83		-2.56
26375	le MAP1B microtubule-associated protein 1B | IMAGE:174835	1	MAP1B	0.35	0.57	0.18	0.16	0.97	0.48	0.41	0.17	0.53	0.56	-0.09	0.72	0.5	0.28	0.49	0.51	0.52	1.06	0.54	0.78	0.64	0.81	0.32	0.52	0.85	0.27	0.86	0.73
27068	le S100A1 S100 calcium-binding protein A1 | IMAGE:175772	1	S100A1	0.18	0.89	-0.77	-0.87	-0.48	-0.72	-0.4	-0.16	-0.23	-1.07	-1.14	-0.37	0.01	-0.44	-0.58	-0.48	-0.65	0.1		-0.25	0.09	-0.21	-0.7	-0.18	-0.31	-0.04	-0.07	0.13
26376	l Hs.33067 ESTs | IMAGE:176198	1	A2BP1		0.31	0.87	0.82	1.08	0.69	0.8		0.79	2.17		1.12	0.61	2.24	1.39	1.88	2.69		1.45	1.38	0.72			0.98	1.08		1.52	0.14
27069	le NME1 non-metastatic cells 1, protein (NM23A) expressed in | IMAGE:176482	1	NME1	-2.48	-1.38	-1.53	-1.96		-1.67	-2.51	-1.26	-1.53	-2.38	-2.58	-2.35	-2.15	-1.95	-1.81	-2.11	-1.98	-1.4	-1.85	-2.05	-1.8	-2.72	-2.66	-2.11	-1.94	-2.36	-2.25	-2.03
27070	le MAL mal, T-cell differentiation protein | IMAGE:176940	1	MAL	-3.6	-3.47	-3.72	-3.12	-3.47		-3.9	-3.97	-4.81	0.87		0.86	-0.28	-0.67	0.36	0.22	-0.8	0.75	0.18	-0.66	-1.09	-0.9	-2.04	-1.06	-1	-1.23	-0.84	-2.22
27071	lu2 NDUFB7 NADH dehydrogenase (ubiquinone) 1 beta subcomplex, 7 (18kD, B18) | IMAGE:178222	1	NDUFB7	-0.63	-1.04	-0.56	-1.09	-0.37	-0.97	-1.11	-0.17		-1.01	-0.1	-0.64	-0.23	0.62	-0.3	-0.78	-0.43	0.22		-0.47	-0.26	-0.44	-0.41	-0.56	-1.49E-09	-0.66	-0.95	0.26
26377	l Hs.31540 ESTs | IMAGE:178257	1	IMAGE:178257	0.9	1.13	0.34	0.36		0.66	0.11	0.32	-0.31	0.41	0.15	1.28	0.65	0.1	0.2	0.01	0.17	-0.11	0.44	0.67	1.35	0.85	0.39	1.21	0.44	0.49	0.34	0.79
27072	lu3 GABBR1 gamma-aminobutyric acid (GABA) B receptor, 1 | IMAGE:179453	1	GABBR1	-0.23	-0.52	-0.92	-0.34	-0.24	-0.38	-0.31	-0.52	0.02	-0.75	-1.72	-1.31	1.02	-1.4	-0.63	-1.04	-0.9	-0.87	-0.69	-0.37	-2.46	-1.19	-2.19	0.19	0.45	0.96	-0.03	2.2
28206	lu SELP selectin P (granule membrane protein 140kD, antigen CD62) | IMAGE:182264	1	SELP	-1.33	-0.83	-0.82	-0.75	-1.28	-0.92	-1.35	-0.54	-0.94	-1.87	-1.72	-1.57	-2.27	-1.91	-1.9	-1.23	-1.94	-1.55	-2.5	-1.99	-2.61	-2.16	-2.33	-2.72	-2.44	-2.76	-2.4
4161	le SELP selectin P (granule membrane protein 140kD, antigen CD62) | IMAGE:182264	1	SELP	0.89	0.43	1.18	0.64	0.3	0.66	0.5	0.66	0.69	1.4	1.12	0.85	1.43	0.64	1.35	0.71	2.87	1.13	1.23	0.9	0.79	1.42	1.33	0.99	1.13	1.3	1.55	1.08
4158	le IFNGR1 interferon gamma receptor 1 | IMAGE:186584	1	IFNGR1	0.7	0.63	1.09	0.6	0.94	0.95	1.11	1.37	1.37	0.78	0.59	-0.11	-0.57	0.14	0.85	0.72	1.05	0.67	0.38	0.27	1.47	2.13	1.65	0.99	0.36	0.38	1.88	0.42
29351	lu ATM ataxia telangiectasia mutated (includes complementation groups A, C and D) | IMAGE:186945	1	ATM	-2.87	-2.76	-3.09	-3.05	-2.76	-1.41	-3.14	-2.41	-3.23	-1.74	-2.56	-1.69	-1.52	-1.43	-2.65	-1.33	-2.27	-2.96	-3.13	-2.2	-1.65	-2.22	-0.8	-1.51	-0.82	-2.49	-2.45	-1.92
26378	lu3 SCAND2 SCAN domain-containing 2 | IMAGE:190711	1	SCAND2	-0.64		-0.62	-0.18	-0.54	-0.2	0.13	-0.57	-0.53	-0.48	-0.51	-0.58	-0.22	-0.2	-0.44	-0.41	-0.07	-0.87	-0.11	0.31	0.05	0.05	-0.48	0.32	-0.2	-0.63	-0.35	-0.58
26379	lu2 NXPH3 neurexophilin 3 | IMAGE:191070	1	NXPH3		-1.18	-0.54	-0.85		-0.94	-1.09	-1.31	-0.75	-0.55	-1.6	-0.5	-2.22	-2.18	-1.24		-0.84	-0.44	-1.49	-1.38	2.56	1.71	1.66	-1.21	-1.07	-0.86	-1.9	-2.36
4170	le GATA3 GATA-binding protein 3 | IMAGE:192196	1	GATA3	-3.01	-3.77	-2.99	-1	-3.8	-1.9	-2.13	-1.66	-3.09	-0.81	-0.65	-1.25	-2.64	-1.76	-1.1	-1.84	-1.15	-1.16	-0.87	-1.5	-2.9	-2.21	-2.97	-2.53	-1.63	-1.36	-2.64	-2.98
4259	lu2 KIAA0167 KIAA0167 gene product | IMAGE:192793	1	CENTG1	0.43	-0.01	0.07	0.2	-0.01	0.25	0.07	-0.08	-0.21	1.03	1.26	1.11	1.23	0.06	0.43	0.29	0.46	0.21	0.47	0.72		0.65	1.25	1.36	0.83	1.09	0.65	0.49
4162	lu HLA-DRA major histocompatibility complex, class II, DR alpha | IMAGE:193323	1	HLA-DRA	-0.42	-0.68	-0.22	-0.45	-0.69	-0.13	-0.03	-0.03	-0.47	-0.96	-0.85	-1.26	0.16	-1.26	-1.36	-1.31	-0.64	-0.96	-1.36	-1.33	-1.04	-0.68	-0.7	-1.01	-0.49	-0.36	-0.09	0.28
4171	le DKFZP564A032 DKFZP564A032 protein | IMAGE:193722	1	SAMHD1	0.14	1.08	-0.07	0.11	-0.06	-0.12	-0.03	-0.22	0.16	-0.32	-0.27	-0.03	0.35	0.22	-0.48	0.37	0.04	-0.28		0.06	0.59	-0.18	0.3	0.26	0.22			0.43
24481	le CSNK2A1 casein kinase 2, alpha 1 polypeptide | IMAGE:194147	1	CSNK2A1		0.81	-0.89	0.12	-1.44	0.31	-0.18	-0.41	-0.63	-0.61	-1.06	-0.31	-0.28	-0.62	-1.04	-0.58	-1.28	-0.75	-0.75	-0.59	-0.63	-0.79	-1.2	-0.91	-0.16	-1.85	-1.08	-0.83
4163	le CSNK2A1 casein kinase 2, alpha 1 polypeptide | IMAGE:194147	1	CSNK2A1	-2.14	-0.85	-0.67	-0.83	-1.22	-0.66		-0.36	-0.4	-0.4	-0.85	-1.06	-1.61	-1.48	-1.05	-0.86	-1.19	-0.49	-1.2	-1.38	-1.07	-0.88	-1.01	-1.81	-2	-2.29	-1.59	-1.95
28208	l CYP3A5 cytochrome P450, subfamily IIIA (niphedipine oxidase), polypeptide 5 | IMAGE:196296	1	CYP3A4	-0.57	0.1	7.45E-10	0.23	-0.51	0.55	-0.36	-0.17	-0.12	-0.89	-0.72	-0.63	-0.41	-0.55	-0.56	-0.73	-0.53	-0.82	-0.94	-0.29	-0.87	-0.29	-0.35	-0.44	-1.14	-1.31	-1.42	-0.76
28209	lu GNG10 guanine nucleotide binding protein 10 | IMAGE:196333	1	GNG10	-0.11	0.88	0.33	0.81	0.09	1.07		0.19	0.64	-0.06	0.46	0.47	0.67	0.41	0.01	0.28	0.24	0.18	-0.03	0.85	2.46	2.66	2.19	1.77	1.07	0.7	0.51	0.42
4175	le STAT5B signal transducer and activator of transcription 5B | IMAGE:196490	1	STAT5A	-0.11	-0.55	0.32	0.22	0.34	-0.06	0.07	-0.14	0.95	0.67	0.53	-0.11	-0.66	-0.89	0.87	0.24	0.43	0.83	0.68	-0.35	-0.5	0.7	-0.11	-0.66	-0.14	-0.63	-0.06	-1.33
26380	le BNIP3L BCL2/adenovirus E1B 19kD-interacting protein 3-like | IMAGE:196582	1	BNIP3L	-2.04	-0.91	-0.33	-0.63	-0.79	-0.47	-1.3	-1.32	-0.83	-0.64	-0.96	-0.91	-2.33	-1.83	-1.11	-0.81	-0.43	-0.31	-1.59	-1.32		1.97	2.13		-0.67	-0.58	-1.53	-2.38
29100	lu2 GNB5 guanine nucleotide binding protein (G protein), beta 5 | IMAGE:197641	1	GNB5	-0.22	0.88	0.67	0.46	0.38	0.84	0.53	0.84	1.56	0.41	0.27	0.69	-0.67	0.88	0.22	0.64	0.11	0.51		0.1	-0.01	0.52	-0.44	-0.48	-0.24	-0.7	-0.5	-0.68
28210	lu2 STK4 serine/threonine kinase 4 | IMAGE:197780	1	STK4	1.66	0.51	1.65	1.09	0.13	0.49	2.76	0.89	0.33	1.7		0.27	0.73	0.16	3.78	3.37	3.18	3.99	3.72	3.51	0.91	1.68	1.19	3.29	2.67	1.04	2.53	0.95
4164	lu2 SCYB5 small inducible cytokine subfamily B (Cys-X-Cys), member 5 (epithelial-derived neutrophil-activating peptide 78) | IMAGE:198699	1	CXCL5	-0.56	0.05	0.09	-0.09		-0.25	-0.32	0.5	-0.25	-0.1	0.17	-0.15	-0.57	-0.17	0.04	0.23	0.19	0.16	-0.22	-0.43	-0.4	-0.28	-1.34E-09	-0.41	-0.53	-0.42	-0.21	0.22
28211	lu NOL1 nucleolar protein 1 (120kD) | IMAGE:199018	1	NOL1	-1.64	-0.6	-0.47	-0.41	-0.68	8.94E-10	-0.19	-0.2	0.06	-1.32	-1.9	-1.26	-2.61	-2.03	-1.48	-1.71	-1.19	-0.69	-1.87	-2.29	-2.25	-1.5	-2.7	-2.51	-2.28	-2.26	-1.25	-2.74
4176	le CASP4 caspase 4, apoptosis-related cysteine protease | IMAGE:199522	1	CASP4	0.02	0.66	0.87	0.37	0.55	0.58	0.56	0.43	0.59	0.6	-0.08	0.89	-0.53	-0.58	0.78	1	0.19	0.78	0.33	0.39	0.87	0.55	0.41	-0.22	0.28	-0.26	-0.3	-0.68
28139	lu4 ITGB3 integrin, beta 3 (platelet glycoprotein IIIa, antigen CD61) | IMAGE:200209	1	ITGB3	-1.34	-0.32	-0.79	-0.27	-1	0.01	-1.11	-0.42	-1.52	-0.85	-0.41	0.1	0.04	-0.06	-0.78	-0.59	-0.87	-0.84	-1.33	-0.42	0.2	-0.5	-0.45	-0.72	-0.3	-0.65	-0.83	0.16
28212	lu ADPRT ADP-ribosyltransferase (NAD+; poly (ADP-ribose) polymerase) | IMAGE:200409	1	PARP1	-0.7	-0.88	-1.33	-1.05	0.84	-1.4	0.1	-0.62	-0.9	-0.29	-0.11	1.88	-1.42	-0.31	-0.78	-0.76	-0.28	1.75	-1.12	-0.08	-0.56	-0.18	-0.66	-0.5	-0.07	0.95	1.6	-1.17
19326	le IGHM immunoglobulin heavy constant mu | IMAGE:200700	1	IGHM	5.06	4.32	5.22	3.8	4.84	3.62	4.34	4.24	4.77	0.67	1.38	1.1	0.84	1.54	1.55	0.98	4.08	2.11	1.32	1.81		1.63	2.95	2.88	2.49	2.58	2.38	2.95
4179	le IGHM immunoglobulin heavy constant mu | IMAGE:200700	1	IGHM	3.94	2.99	4.16	2.99	3.73	3.6	3.54	4.51	3.73	2.71	2.44	2.11	2.06	0.46	3.12	2.36	3.54	3.27	2.9	2.29	1.72	4.12	2.9	2.5	2.3	2.27	2.87	1.6
4191	lu CD38 CD38 antigen (p45) | IMAGE:200720	1	CD38	2.67	2.03	2.25	1.69	2.78	1.91	2.11	2.7	2.67	2.65	1.82	2.5	1.47	-0.04	2.64	2.51	2.26	3.06	2.68	1.49		3.5	2.03	1.87	1.26	1.6	1.9	0.8
26381	l EFNA5 ephrin-A5 | IMAGE:201268	1	EFNA5	0.12	-0.72	0.3	-0.43	0.29	-0.64	-0.06	0.01	-0.32	0.31	0.73	-0.11	0.25	0.81	0.04	-0.05	-0.31	0.77	0.46	-0.1	0.63	0.16	0.81	-0.51	0.36	0.65	0.47	0.93
28213	lu ITGB5 integrin, beta 5 | IMAGE:202074	1	ITGB5	-0.19	0.28	-0.32	-0.08	-0.03	-0.45	-0.46	-0.36		-0.34	-0.69	0.28	-1.03	-1.12	-0.7	-0.29	-0.45	-0.58	-0.73	-0.06	-0.21	-0.38	-0.57	-0.25	-0.17	-0.97	-0.63	-1.59
28214	lu2 NFE2 nuclear factor (erythroid-derived 2), 45kD | IMAGE:202112	1	NFE2	-0.9	-1.25	-0.97	-0.43	-0.01	-0.89	-0.31	-1.11	-1.42	-0.42	-0.65	-1.38	-0.89	-1.57	-0.61	-0.85	-0.36	-0.54		-1.27	-0.22	-0.73	-1.04	-0.16	-0.8	-1.05	-0.58	-1.25
19325	le MIF macrophage migration inhibitory factor (glycosylation-inhibiting factor) | IMAGE:202242	1	MIF	-0.75	-1.87	-0.22	-1.04	-1.7	-1.47	-0.67	-0.56	-1.9	-1.41	-0.58	-1.08	-0.8	-1.91	-1.01	-1.7		-0.71	-0.37	-0.94		-0.42	-1.03	-1.63	-0.43	0.39	-1.58	-1.93
4177	le MIF macrophage migration inhibitory factor (glycosylation-inhibiting factor) | IMAGE:202242	1	MIF	-0.54	-1.32	-0.12	-1.31	-2.4	-1.66	-0.36	-0.36	-0.96	-1.04	-0.6	-0.99		-1.82	-1.04	-1.47	-0.68	-0.19	-1.12	-0.78	-1.21	-0.58	-0.83	-1.57	-0.48	0.17	-1.21	-1.37
29101	l LECT2 leukocyte cell-derived chemotaxin 2 | IMAGE:202407	1	LECT2	0.43	0.83	0.7	0.2	0.38	0.17	0.29	0.8	0.68	0.21	-0.08	0.83	1.18	0.57	0.61	0.72	0.37	0.42	0.63	0.89	2.21	1.72	1.81	0.82	0.67	0.65	0.39	0.63
4180	lu3 HLA-C major histocompatibility complex, class I, C | IMAGE:203292	1	HLA-C	-0.2	0.02	0.84	0.25	0.71	0.42	-0.13	1.25	0.58	0.3	0.33	-0.08	-0.18	-1.56	0.26	-0.74	-0.52	0.81	0.22	-0.75	-1.76	-0.56	-1.14	-1.47	-0.58	-0.68	-1.12	-1.24
4189	le HLA-B major histocompatibility complex, class I, B | IMAGE:203448	1	HLA-B	2.53	4.07	3.44	2.49	3.12	2.09	2.81	3.49	4.07	3.47	2.42	2.93	1.09	0.81	3.44	3.34	2.78	3.36	2.75	1.76	2.99	3.86	3.78		1.73	1.46	2.13	0.22
19329	le HLA-A major histocompatibility complex, class I, A | IMAGE:203527	1	HCG4P6	2.57	2.19	2.21	1.52	2.55	2.24	2.11	3.49	2.48	2.5	2.09	2.18	1.66	-0.11	3.06	2.43	2.22	3.08	2.83	1.89		3.82	2.16	1.75	1.35	1.59	1.99	0.61
4192	le HLA-A major histocompatibility complex, class I, A | IMAGE:203527	1	HCG4P6	1.94	2.32		1.79	2.74	2.36	1.94	3.02	3.13	2.93	1.97	3.07	1.79	0.41	3.17	2.72	2.43	3.11	2.89	2.21		3.75	1.87	2.28	1.54	1.75		0.68
4178	lu2 PAPPA pregnancy-associated plasma protein A | IMAGE:204225	1	PAPPA	0.25	-0.47	0.26	-0.41	-0.79	-0.47	0.6	0.42	-0.26	0.31	0.55	-0.28	-0.37	-0.72	0.21	-0.39	0.38	0.21	0.09	-0.41	-0.84	-0.2	0.2	-0.77	-0.7	0.18	-0.07	-1.02
4190	le CSF1R colony stimulating factor 1 receptor, formerly McDonough feline sarcoma viral (v-fms) oncogene homolog | IMAGE:204653	1	CSF1R	2.13	3.11	2.48	1.54	2.82	1.72	2.26		2.44	2.34	2.13	2.12	1.42	0.07	2.45	2.07	2.31	2.75	2.28	1.51	1.76	3.24	2.88	2.25	1.47		1.74	0.89
19327	le HLA-DPA1 major histocompatibility complex, class II, DP alpha 1 | IMAGE:205283	1	HLA-DPA1	3.57	3.86	4.69	3.9	4.07	3.42	4.58	5.31	5.07	2.02	1.51	1.93	2.62	0.62	2.89	2.04	2.8	2.41	2.37	2.02	3.49	4.09	3.97	2.91	1.89	2.03	1.86	3.85
4181	le HLA-DPA1 major histocompatibility complex, class II, DP alpha 1 | IMAGE:205283	1	HLA-DPA1	3.99	3.49	4.62	3.37	4.22	3.84	4.62	4.4	4.71	3	2.15	2.01	2.54	0.41	2.81	2.58	3.86	3.37	2.98	1.62	3.13	4	4.19	2.62	2.7	2.82	3.13	3.64
4182	lu ZNFN1A1 zinc finger protein, subfamily 1A, 1 (Ikaros) | IMAGE:206703	1	ZNFN1A1	0.52	-0.17	0.47	0.1	0.62	0.01	0.42	0.58	0.8	0.68	0.69	-0.06	-0.03	0.27	1.03	0.65	0.43	0.93	0.24	0.01	-0.86	-0.09	-0.12	-2.98E-10	-0.1	0.34	0.53	0.52
4194	le CD74 CD74 antigen (invariant polypeptide of major histocompatibility complex, class II antigen-associated) | IMAGE:206990	1	CD74	4.4	3.3	4.04	2.87	4.25	2.85	4.07	3.7	3.74	1.17	1.36		1.76	0.69	1.88	0.92	2.95	1.99	2.19	1.49	2.19	3.04	3.15	2.36	2.96	2.92	3.33	2.77
4183	le FBL fibrillarin | IMAGE:207124	1	CSNK2B	-2.05	-0.8	-0.95	-1.19	-2.04	-1.37	-0.16	0.05	-0.5	-1.08	-0.92	-1.05	-1.49	-1.9	-0.74	-1.17	-0.87	0.06	-1.46	-1.56	-2.16	-0.33	-0.96	-1.68	-1.47	-1.03	-1.68	-1.59
28215	lu HLA-DPA1 major histocompatibility complex, class II, DP alpha 1 | IMAGE:207715	1	HLA-DPA1		0.73	0.31	0.04	-0.12	0.32	-0.03	0.72	0.56	-0.79	-1.32	-1.01	-1.37	-1.39	-0.96	-0.38	-0.65	-0.05	-0.69	-1.48	-0.6	-0.41	-1.85	-1.33	-1.03	-2.25	-1.38	-2.06
4195	le IGL@ immunoglobulin lambda locus | IMAGE:207718	1	IGL@	-0.26	1.82	1.35	0.71	0.91	-0.78	0.01	2.17	1.57	-4.84	-3.4	-4.29	-3.71	-3.17	-4.64	-3.81	-1.04	-4.27	-3.94	-3.51	-2.02	-2.82	-2.35	-2.83	-2.89	-3.49	-3.4	-3.3
4184	le DPP4 dipeptidylpeptidase IV (CD26, adenosine deaminase complexing protein 2) | IMAGE:208960	1	DPP4	-0.08	-0.66	0.66	-1.36		-0.96		0.19		2.72	1.66	2.11	1.28	1.13	2.13	2.28	2.02	1.59	1.73	1.18	0.22	1.22	0.95	0.02	0.08	1.22	1.08	-0.54
28216	lu2 KLF1 Kruppel-like factor 1 (erythroid) | IMAGE:208991	1	KLF1	0.59	1.54	1.14	0.69	3.44	0.78	0.69	0.01	0.6	-0.26	-0.49	0.07	-1.07	-0.02	-0.15	-0.37	-8.94E-10		-0.61	0.12		-0.27	-1.18	0.2	0.95	0.51		-0.84
4196	lu CD58 CD58 antigen, (lymphocyte function-associated antigen 3) | IMAGE:209019	1	CD58	-0.71	0.45	-0.63	-0.32	-0.82	-0.29	-0.23	-0.43	-0.39	-0.25	-0.1	-0.08	-0.46	-0.41	-0.59	-0.25	-0.18	-1.08	-0.64	-0.12	0.4	0.64	0.36	0.01	0.1	-0.29	-0.49	-0.44
4185	le PIM1 pim-1 oncogene | IMAGE:209731	1	PIM1	0.49	-0.33	0.57	-0.06	-0.14	-0.11	0.24	0.08	-0.31	2.04	2.14	0.65	1.44	0.3	2.04	1.12	1.55	1.49	1.7	1.12	1.4	2.29	2.34	0.6	0.99	0.68	0.25	0.16
24265	le MME membrane metallo-endopeptidase (neutral endopeptidase, enkephalinase, CALLA, CD10) | IMAGE:209758	1	MME	-0.04	-0.3	-0.11	0.06	-0.94	-0.55	-0.25	0.03	0.62	0.05	-0.42	-0.31	-0.65	-1.14	-0.1	-0.54	-0.74	-0.9	-0.66	-0.6	1.17	1.48	1.09	-0.62	-0.68	-0.83	-0.39	-0.73
26385	le MME membrane metallo-endopeptidase (neutral endopeptidase, enkephalinase, CALLA, CD10) | IMAGE:209758	1	MME		0.11	-0.38	0.18		0.19	-0.38	-0.24	-0.23	-0.64	-0.88	-0.45	-0.31	-0.92	-0.63		-0.52	-1.35	-0.99	-0.3	3.73	3.2	4.01	-0.04	-0.39	-0.5		0.09
4197	le MME membrane metallo-endopeptidase (neutral endopeptidase, enkephalinase, CALLA, CD10) | IMAGE:209758	1	MME	-1.27	-0.86	-0.59	-0.44	-0.89	-0.96		-0.86	-0.91	-0.34	-1.05	-1	-1.15	-0.88	-0.83	-0.57	-1.05		-0.69	-1.47		1.83	2.08	-0.96	-1.49	-0.89		-0.91
4186	lu3 CD33 CD33 antigen (gp67) | IMAGE:212688	1	CD33	-0.78	-0.28	-0.28	-0.24	-0.43	0.1	-0.23	-0.16	-0.33	-0.48	-0.42	-0.31	0.04	-0.43	-0.25	-0.38	-0.67	-0.09	-0.54	-0.56	-0.32	-0.72	-0.54	-0.54	-0.52	-0.53	-0.7	-0.36
19330	le CD53 CD53 antigen | IMAGE:213502	1	CD53	2.18	2.8	3.58	2.87	2.99	2.71	2.63	3.3	3.34	3.07	2.39	2.58	1.19	1.37	3.19	3.12	2.6	3.02	3.06	2.11		3.2	3.47	1.89	1.74	1.21	1.72	0.64
4198	le CD53 CD53 antigen | IMAGE:213502	1	CD53	2.04	2.49	3.4	2.35	2.89	2.08	2.4	2.6	3.67	3.24	1.99	2.17	1.24	1.32	3.17	2.96		3.07	2.36	1.9		3	2.45	1.72	1.52	1.2		0.59
4221	le ANPEP alanyl (membrane) aminopeptidase (aminopeptidase N, aminopeptidase M, microsomal aminopeptidase, CD13, p150) | IMAGE:214107	1	ANPEP	-0.95	-1.16	-1.44	-0.32	-1.36	-1.06	-1.42	-1.58	-1.33	-1.5	-1.82	-1	-1.19	-0.91	-1.74	-1.44	-1.53	-2.25	-1.51	-1.57	0.95	0.88	0.74	0.82	0.37	-0.24	-0.71	-1.17
26386	lu3 MGC4309 hypothetical protein MGC4309 | IMAGE:214427	1	SARG	-0.29	0.6	-0.33	0.26	-0.06	0.44	0.06		0.05	-0.29	-0.27	0.65	0.61	0.28	-0.22	0.3		-0.24		0.4	0.82	0.05	0.87	0.41	0.5		0.25	0.74
28218	lu2 TNFRSF10B tumor necrosis factor receptor superfamily, member 10b | IMAGE:214566	1	TNFRSF10B	-1.36	-1.11	-1.45	-0.24	-1.47	-0.13	-2	-0.89	-1.21	-1.07	-0.99	-0.82	-2.16	-1.77	-1.2	-1.22	-1.29	-1.18	-1.72	-1.11	-1.6	-0.92	-2.36	-1.88	-0.68		-1.13	-1.69
28219	lu2 MADH5 MAD (mothers against decapentaplegic, Drosophila) homolog 5 | IMAGE:214636	1	SMAD5	-0.87	-0.07	-0.18	-0.18		-0.32	-0.17	-0.78	0.42	0.23	-0.1	1	-1.04	0.02	0.64	0.51	-0.07	0.27	0.18	0.73	0.68	0.77	0.3	-0.23	0.42	-1.13	0.08	-1.49
26387	le ITM2B integral membrane protein 2B | IMAGE:214789	1	ITM2B	-1.81	-0.8	0.09	-0.21	-0.31	-0.61	-0.49	-0.1	-0.13	0.98	0.29	0.87	-1.81	-1.75	0.98	0.55	-0.08	1.28	0.72	-0.56	1.72	2.27	1.86	-1.59	-1.44	-0.85	-0.92	-2.42
28151	lu3 GNAZ guanine nucleotide binding protein (G protein), alpha z polypeptide | IMAGE:219735	1	GNAZ	0.73	0.71	0.63	0.36	1.22	0.38	0.56		-0.01	0.26	-0.25	0.5	-0.17	0.46	0.19	0.57	0.58	0.14	-0.04	0.64	0.08	0.02	-0.36	0.25	0.19		0.77	-0.47
26388	l Unknown | IMAGE:220826	1	IMAGE:220826	0.57	0.12	-0.16	-0.06	0.04	0.06	-0.54	0.08	0.17	4.47E-10	-0.26		-0.61	0.89	0.21	-0.04	0.37	0.84	0.08	-0.24	0.41	0.3		-0.16	0.09	0.23	0.47	0.53
4223	lu3 CASP7 caspase 7, apoptosis-related cysteine protease | IMAGE:221170	1	CASP7	-0.2	-0.49	0.21	8.94E-10	0.89	-0.09	0.56		0.53	4.47E-10	-0.61	-0.14	-0.53	-0.6	0.11	-0.27	-8.94E-10	-0.51		-0.74	-0.5	-0.22	-0.39	-0.52	-0.43	0.02		-0.17
26389	l Unknown | IMAGE:221191	1	IMAGE:221191	-0.2	1.33	0.09	-0.08	-0.13	8.94E-10	0.13	0.12		0.84	-0.23	1.8		0.46	0.52		0.87	0.49	0.6	1.07	0.94	0.41	-0.04	1.07	1.22	0.42	0.32
26390	lu2 BACE beta-site APP-cleaving enzyme | IMAGE:221527	1	BACE	1.53	2.7	1.45	1.29	2.72	2.15	1.76	1.75		1.09	1.17	2.04	0.35	0.35	1.26	2.09	1.78	1.49	1.72	1.47	0.86	1.41		1.29	0.36	-0.2		0.16
19373	le HLA-DQA1 major histocompatibility complex, class II, DQ alpha 1 | IMAGE:221619	1	HLA-DQA1	2.98	3.45	3.3	1.61	4.29	2.9	4.49	3.72	4.16	1.21	0.23	0.79	1.09	0.38	1.58	0.84	0.96	1.29	0.9	1.13		2.39	3.22	0.7	0.5	0.92	2.03	2.23
28220	l PPEF2 protein phosphatase, EF hand calcium-binding domain 2 | IMAGE:223122	1	PPEF2	-1.68	0.08	-0.3	-0.43		-0.18	-0.71	-0.47	-0.04	0.74	-0.91	-0.09	-1.99	-1.55	-0.09		-1.06	-0.01	0.35	-0.79	-0.1	0.36	-0.78	-1.62	-1.83	-2.41	-1.67	-2.25
26392	le FLJ11273 hypothetical protein FLJ11273 | IMAGE:223141	1	FLJ11273	-0.4	0.53	0.4	-0.42	-0.15	0.29	0.31	-0.42	1.08	1.59	0.67		0.02	0.85	1.53	1.5	0.85	1.62	0.58	1.19	0.26	0.06	-0.62	0.45	0.23	-0.8	0.56	-0.46
28221	lu2 F5 coagulation factor V (proaccelerin, labile factor) | IMAGE:229509	1	F5		0.64	0.25	0.19	0.1	0.28	-0.61	0.32	1.1	-0.79	-1.99	-0.37	-1.96	-1.77	-0.78	-0.72		0.46	-0.78	-1.53	-1.2	-1.24	-1.48	-1.77	-1.63	-2.39	-1.27	-1.74
19328	le CR1 complement component (3b/4b) receptor 1, including Knops blood group system | IMAGE:233222	1	CR1	0.91	1.48	0.11	0.86		0.47		0.38		-0.23		0.53	0.31	0.41	-0.32	0.19	-0.03		-0.1	0.57	1.45	0.05	0.49	0.54	0.08	0.56		0.51
4188	lu CR1 complement component (3b/4b) receptor 1, including Knops blood group system | IMAGE:233222	1	CR1	0.98	1.38	1.21	1.47	0.34	1.92	1.02	0.94	0.93	0.9	0.52	0.53	0.35	0.7	0.36	0.61	0.74	0.7		0.64	0.44	0.22	0.47	0.56	0.46	0.6	0.54	1.29
24272	lu2 Hs.271996 ESTs | IMAGE:233514	1	HCMOGT-1	0.75	1.34	0.62	0.52	-0.62	0.6	0.38		0.04	0.32	0.07	0.24	1.19	0.32	0.56	0.27	0.23	-0.58	0.39	0.58	-0.13	-0.02	0.25	0.49	0.84	0.95	0.66	1.28
28140	lu ITGAX integrin, alpha X (antigen CD11C (p150), alpha polypeptide) | IMAGE:234357	1	ITGAX	-0.96	-0.72	-0.69	-0.14	-1.37	-0.86	-0.61	-0.75	-1.37	-0.64	-0.73	-0.13	-0.77	0.66	-0.88	-0.92	-0.81	-1.04	-1.19	-0.11	-0.26	-0.88	-0.98	-0.76	-0.32	-0.7	-0.57	0.51
29103	le ARRB2 arrestin, beta 2 | IMAGE:234487	1	ARRB2	0.82	0.97	1.43	0.74	1.09	0.78	1.29	0.85	1.31	2.15	2.12	1.89	1.01	0.08	2.52	1.78	1.6	2.24	2.35	1.55	2.78	3.23	2.66	2.32	1.53	1.17	1.33	0.57
4224	le ITGAE integrin, alpha E (antigen CD103, human mucosal lymphocyte antigen 1; alpha polypeptide) | IMAGE:234699	1	ITGAE	-0.12	0.47	0.66	0.21	0.83	0.29	0.17	0.48	0.38	0.05	-0.44	-0.09	-0.86	-0.69	0.29	0.19	-0.12	0.93	-0.04	-0.11	-0.47	-0.58	-1.08	-0.58	-0.43	-0.26	-0.96	-0.78
26397	le HLA-DRB5 major histocompatibility complex, class II, DR beta 5 | IMAGE:235903	1	HLA-DRB1	5.13	4.49	5.22	3.66	4.78	4.46	4.06	4.9	5.27	2.99	2.87	1.58	2.61	0.19	3.02	2.83	4.5	2.88		2.18	3.54	5.18	3.9	3.44	4.15	3.99	2.6	3.72
28222	lu NCOR2 nuclear receptor co-repressor 2 | IMAGE:235911	1	NCOR2	-1.21	-0.53	-1.01	0.17	-0.71	0.29	-0.32	-1.06	-1.17	-1.57	-1.76	-1.01	-1.59	-0.44	-1.35	-0.97	-0.48	-1.24	-1.38	-0.44	-0.97	-0.99	-0.8	-1.19	-0.45	-1.86		-1.34
28223	lu JUN v-jun avian sarcoma virus 17 oncogene homolog | IMAGE:238363	1	JUN	-1.12	-0.37	-0.55	0.17	-0.58	0.31	-0.18	0.16	-0.57	0.12	-0.43	-0.72	-1.97	-1.46	0.03	0.21	-0.08	-0.02	0.4	-1.49	-0.6	-0.68	-0.73	-1.42	-0.25	-1.34	-1.07	-1.92
24273	lu2 FLJ10335 hypothetical protein FLJ10335 | IMAGE:239012	1	FANCL	1.44	0.94	2.53	1.34	2.18	1.11	2.08	2.45	2.47	2.29	2.44	1.5	1.52	0.9	2.43	1.31	2.12	3	2.29	1.04	1.23	3.13	2.67	0.58	1.24	1.67	1.67	0.84
26398	lu2 FLJ10335 hypothetical protein FLJ10335 | IMAGE:239012	1	FANCL	-1.54	-1.39	-0.88	-1.37	-1.45	-1.23	-1.55	-0.96	-0.54	-3.78	-3.34	-2.51	-2.38	-1.9	-2.68	-3.14	-2.09	-2.45	-4.16		-0.94	-0.28	-0.42	-0.99	-1.51	-2.07	-2.06	-1.54
4225	lu5 BAD BCL2-antagonist of cell death | IMAGE:239688	1	BAD	-0.87	-0.5	-0.73	-0.76	-0.81	-0.53	-0.43	-0.74	0.41	-0.42	-1.25	-0.32	-1.54	-2.17	-0.78	-0.61	-1.1	-0.84	-0.99	-1.03	-1.92	-1.03	-1.72	-2.08	-0.89	-2.68	-1.09	-3.05
28224	lu MCM2 minichromosome maintenance deficient (S. cerevisiae) 2 (mitotin) | IMAGE:239799	1	MCM2	-2.1	-0.65	-1.71	-0.25	-1.22	-0.7	-1.64	-0.86	-0.79	-1.46	-1.05	-1.18	-1.46	-0.42	-1.98	-1.21	-1.09	-2.11	-2.14	-1.35	-0.8	-0.32	-2.2	-1.98	-0.47	-0.48	-1.35	-0.52
26399	lu3 MGAT1 mannosyl (alpha-1,3-)-glycoprotein beta-1,2-N-acetylglucosaminyltransferase | IMAGE:240732	1	MGAT1	0.02	1.11	1.04		0.39	0.74	-0.15	1.04	1.21	1.5	0.22	0.95	-0.6	-0.06	1.55	1.41	0.66	1.8	0.02	0.73	1.16	1.98	0.68	0.5	0.13	-0.98	-0.17	-0.88
26400	l Homo sapiens cDNA FLJ14296 fis, clone PLACE1008455 | IMAGE:242643	1	DTX4	4.19	3.67	4.06	3.42	3.48	3.72		3.36	4.77	0.66	0.34	0.38	1	0.6	0.32	0.08	2.67	0.64	-0.74	0.36	3.88	4.68	3.74	2.73	3.36	2.26	2.06	1.81
28226	lu4 CCNI cyclin I | IMAGE:248295	1	CCNI	-1.24	0.88	0.19	-0.15	-0.29	0.22	-0.15	-0.08	0.1	-0.46	-0.58	0.23	-0.43	-0.81	-0.12	-0.3	-0.67	-0.4	0.12	-0.47	-0.47	-0.62	-0.9	-0.75	-0.16	-1.89	-0.99	-0.84
26401	le SGK serum/glucocorticoid regulated kinase | IMAGE:248589	1	SGK	-3.78	-1.97	-3.46	-2.9	-2.13	-2.39	-3.65	-3.35		-3.37	-3.27	-0.8	-2.38	-2.1	-3.54	-2.81	-2.56	-1.66	-4.28	-2.49	-1.23	-0.15	-1.44	-1.16	-1.37	-2.37	-0.72	-2.67
28132	le MYB v-myb avian myeloblastosis viral oncogene homolog | IMAGE:248613	1	MYB	-3.25	-2.53	-2.36	-2.51	-2.83	-1.58	-1.87	-1.99	-2.71	-2.06	-1.4	-2.43	-2.16	-2.99	-1.98		-1.72	-1.29	-1.96	-1.99	-2.33	-2.41	-2.68	-2.3	-2.58	-2.72	-2.2	-2.79
4200	lu NT5 5' nucleotidase (CD73) | IMAGE:248767	1	NT5E	-0.25	0.43	0.51	-0.19	0.78	0.26	0.1	0.16	0.25	-0.58	-0.99	-0.35	-1.34	-0.46	0.08	0.24	-0.47	0.63	-0.5	-0.78	-0.9	-0.89	-1.12	-0.99	-0.33	-0.6	-1.01	-0.94
28227	l LIG4 ligase IV, DNA, ATP-dependent | IMAGE:248778	1	LIG4	-1.83	-0.7	-0.35	-0.36	-0.83	-0.53	-0.34	-0.44	-0.6	-0.76	-0.37	-0.71	-1.42	-1.47	-0.4	-0.7	-1.29	-0.26	-0.56	-1.31	-1	-0.93	-0.99	-1.8	-1.77	-2.13	-1.97	-1.73
4241	le BCL2 B-cell CLL/lymphoma 2 | IMAGE:248931	1	BCL2	0.74	1.13	1.04	0.86	1.2	0.95	0.24	0.63	1.33	1.88	1.66	1.42	0.76	0.48	0.96	1.09	1.28	2.24	0.65	0.72	-0.33	0.53	-0.01	0.01	0.41	0.67	0.71	-0.32
4201	le IL6ST interleukin 6 signal transducer (gp130, oncostatin M receptor) | IMAGE:249704	1	IL6ST	0.05	-0.03	-0.28	-0.76	-0.57	-0.33	0.66	0.02	-0.04	1.29	0.78	1.22	0.53	-0.06	0.94	0.73	-0.06		-0.61	-0.19	-0.92	0.35	-0.12	-0.02	-0.03	0.22	0.95
28228	lu3 BST1 bone marrow stromal cell antigen 1 | IMAGE:250126	1	BST1	0.37	0.15	1.04	0.35	0.13	0.27	1.11	0.37	0.24	3.35	3.13	1.55	1.68	0.74	2.61	2.17	2.03	2	2.51	1.64	1.93	2.65	2.7	1.35	1.48	0.71	1.03	-0.49
26404	lu ITGA6 integrin, alpha 6 | IMAGE:254428	1	ITGA6		-0.7	-1.35	-1.35	1.49	-1.06	0.44	-1.09	-1.87	-1.53	-0.51	2.08	0.12	0.62	-1.61	-1.69	0.8	3.36	-0.88	0.87	-1	-1.51	-1.08	-1.22	1.19	3.57	2.54	-0.28
26402	lu NR4A2 nuclear receptor subfamily 4, group A, member 2 | IMAGE:254436	1	NR4A2	-2.39		-2.53	-2.67	-3.26	-1.86	-1.98	-3.13	-3.81	0.98	-0.07	0.79	-0.22	-0.86	0.4	0.75	-0.18	1.07	-0.77	-0.11	-1.59	-1.34	-1.5	-1.31	-0.89		-0.16	-1.2
26403	lu3 FRZB frizzled-related protein | IMAGE:254444	1	FRZB	-0.31	0.04	-0.43	0.21	-0.53	0.15	-0.73	0.06	-1.05	-0.77	-0.35	0.07	1.12	0.22	-0.92	-0.03	-0.67	-0.49	-0.09	0.58	0.04	-0.43	-0.03	0.52	0.79	1.19	0.19	1.1
4213	lu STAT3 signal transducer and activator of transcription 3 (acute-phase response factor) | IMAGE:256364	1	STAT3	2.25	2.12	2.39	1.28	2.42	0.82	1.93	2.83	3.03	0.93	1.21	0.51	0.62	-0.23	1.21	0.86	1.75	1.42	1.19	1.07	1.25	2.24	1.74	0.6	0.65	1.21	1.22	0.49
26405	l Homo sapiens cDNA FLJ13747 fis, clone PLACE3000276 | IMAGE:257298	1	IMAGE:257298	0.04	0.61	0.15	0.34		0.89		0.59	0.07	0.23	0.21	0.92	1.07	0.09	-0.15	-0.01	0.43	0.42	0.09	0.56	0.45	0.69	0.35	0.81	0.57	0.33	0.34	0.51
28230	lu RB1 retinoblastoma 1 (including osteosarcoma) | IMAGE:257626	1	RB1	-1.35	-0.81	-0.22	-0.63	-1.01	-0.11	-0.55	-0.33	-0.59	-0.5	-0.72	-0.44	-1.38	-1.26	-0.78	-0.82	-0.74	-0.46	-0.89	-1.21	-1.28	-2.24E-10	-1.02	-1.62	-1.18	-1.33	-0.85	-1.82
26406	l Unknown UG Hs.171652 ESTs | IMAGE:258399	1	FLJ37927	-0.25	0.32	-0.02	0.2	-0.21	0.1	-0.14	0.04	-0.66	-0.45	0.01	0.43	0.54	-0.11	-0.01	0.04	-0.16	0.03	-0.58	0.52	0.26	-2.24E-10	0.05	0.35	0.1	-0.19	0.11	0.27
26407	l BCAR3 breast cancer anti-estrogen resistance 3 | IMAGE:258657	1	BCAR3	-2.46	0.25	-1.16	-1.41	-2.22	-0.21	-1.93	-1.62	-0.94	-2.7	-2.7	-0.76	-0.25	-0.34	-2.03	-1.83	-1.02	-0.97	-2.51	-0.94	-1.32	-1.34	-1.04	-1.32	-1.27	-2.35	-1.62	-1.24
28231	lu2 SLC2A3 solute carrier family 2 (facilitated glucose transporter), member 3 | IMAGE:259029	1	SLC2A3	-0.7	-1.02	-1.19	-0.97	-1.89	0.03	-1.42	-1.19		-0.87	-2.19	-0.92	-0.91	-0.82	-1.16	-0.89	-0.58	-0.83	-1.08	-0.94	-1.56	-0.79	-1.66	-1.03	-0.16	-1.98	-1.18	-2.07
19386	le HLA-DMA major histocompatibility complex, class II, DM alpha | IMAGE:259241	1	HLA-DMA	4.02	4.38	4.73	3.51	4.96	2.98	3.05	3.18	4.42	1.18	0.19	1.31	0.96	0.31	1.51	1.11	1.43	1.39	0.45	1.49	2.35	2.27	1.71	2.3	2.67	0.72	1.23	2.06
4237	le ITGB5 integrin, beta 5 | IMAGE:259291	1	ITGB5	-3.93	-1.48	-3.94	-2.71	-4.13	-3.18	-4.56	-3.66	-2.66	-4.21	-3.25	-2.34	-2.61	-2.23	-3.55	-3.18	-1.45	-4.53	-3.91	-2.3	-1.35	-2.16	-3.24	-1.86	-2.58		-2.11	-2.18
26408	le SCYA4 small inducible cytokine A4 (homologous to mouse Mip-1b) | IMAGE:259552	1	CCL4	1.57	0.33	1.43	1.27	0.99	1.67	2.3	2.66	1.06	1.53	1.06	1.01	1.24	0.48	2.69	2.51	1.69	2.23	2.98	2.09	2.89	4.03	3.67	2.52	2.66	3.03	3.35	1.25
15636	lu2 Hs.11360 ESTs, Weakly similar to (defline not available 7495459) [C.elegans] | IMAGE:259889	1	DIRC2	-1.7	-0.57	-1	-0.71	-1.48	-0.78	-0.74	-0.35	-0.73	-0.5	-1.07	-0.7	-2.4	-0.89	-0.74	-0.87	-0.42	-0.33	-1.46	-0.68	-1.62	-1.34	-1.71	-1.98	-1.52	-1.94	-1.48	-1.37
19335	le CTSB cathepsin B | IMAGE:261517	1	CTSB	-2.92	-2.03	-1.92	-2.66	-1.99	-2.28	-2.68	-2.34	-1.82	-1.71	-1	-1.13	-2.09	-1.75	-2.63	-2.9	-2.95		-2.56	-2.9	0.56		-0.39	-0.77	-1.1	-2.07	-1.55	-2.22
4226	le CTSB cathepsin B | IMAGE:261517	1	CTSB	-3.11	-1.3	-2.27	-2.55	-2.49	-2.45	-2.64	-2.56	-1.87	-2.18	-1.5	-1.44	-2.57	-2.36	-2.84	-3.61	-3.06	-3.14	-3.07	-3.39	0.21	-0.13	-0.37	-1.03	-1.39	-2.48	-1.71	-2.64
26409	l HOMER-2B Homer, neuronal immediate early gene, 2 | IMAGE:261967	1	HOMER2	1.14	1.05	1.59	1.51	0.87	2.15	2.75	2.05	1.73	1.73	0.65	1.08	1.26	0.52		2.81	1.76	2.91	3.29	2.41	2.42	3.93	3.33	2.62	3.44	3.67	3.37	1.45
29104	lu3 STX3A syntaxin 3A | IMAGE:262064	1	STX3A	-2.17	-1.82	-1.89	0.01	-1.88	-1.2	0.23	-1.57	-1.3	-1.67	-1.46	-1.81	-1.91	-1.6	-1.96	-1.76	-1.61	-2.19	-0.29	-2	-0.07	0.81	-0.22	-1.26	-1.64	-1.96	-1.85	-1.92
28232	lu TIEG TGFB inducible early growth response | IMAGE:262914	1	KLF10	-0.58	0.44	-0.83	-0.66	-1.63	0.11	0.01	-0.77	-0.6	-0.57	-0.48	-0.68	-0.32	-0.58	-0.67	-1.23	-0.26	-0.22	-0.46	-0.95	-0.52	0.12	0.64	-0.79	-0.13	-1.09	-0.47	-0.77
26410	lu2 MACMARCKS macrophage myristoylated alanine-rich C kinase substrate | IMAGE:263925	1	MARCKSL1	-2.09	-6.71E-10	-1.04	-1.02	-1.35	-0.59	-1.3	-1.39	-0.99	-2.19	-1.39	-0.63	-0.11	-0.01	-1.51	-1.35	-0.09	-1.55	-2.02	-0.92	-0.01	-1.07	-0.3	-0.6	-0.56	-1.59	-1.36	-0.72
26411	lu2 BCKDK branched chain alpha-ketoacid dehydrogenase kinase | IMAGE:264560	1	BCKDK	-1.69	-0.33	-1.16	-1.79	-2.21	-0.6	-1.83		-1.57	-1.83	-1.32	-0.91	-0.75	-0.75	-1.88	-2.04	-0.78	-1.29	-2.4	-0.5	-0.36	-0.75	-0.44	-1.55	-1.35	-1.87	-1.76	-1.23
28233	l F2RL2 coagulation factor II (thrombin) receptor-like 2 | IMAGE:266323	1	F2RL2	0.4	-0.2	0.33	-0.11	-0.57	-0.05	0.24	-0.08	-1	-0.07	0.14	-0.32	0.83	-0.46	-0.15	-0.61	-0.32	-0.52	-0.29	0.08	-0.64	-1.01	-0.48	-0.01	-0.02	-0.25	0.46	-0.13
27169	lu ST16 suppression of tumorigenicity 16 (melanoma differentiation) | IMAGE:267158	1	IL24	-0.26	-0.57	-1.43	-1.76	-2.49	-1.11	-0.91		-1.23	-1.13	-1.46	-1.74	-1	-0.7	-1.55	-1.3	-0.93	-0.83	-0.62	-1.13	-1.48	-1.01	-0.6	-1.18	-1.36	-0.67		-0.41
27170	lu2 PRKCH protein kinase C, eta | IMAGE:267328	1	PRKCH	-1.76	-2.18	-2.42	-2.61	-4.4	-2.19	-1.84	-2.27	-2.76	-1.92	-2.27	-2.3	-1.42	-1.89	-2.25	-1.95	-1.21	-2.07		-2.06	-2.77	-2.85	-2.56	-2.37	-2.3	-1.97	-1.79	-2.36
27171	le MLH1 mutL (E. coli) homolog 1 (colon cancer, nonpolyposis type 2) | IMAGE:267569	1	MLH1	-0.5	-0.27	0.01	-0.37	-0.37	-0.12	-0.77	0.07	0.27	-0.03	-0.41	-0.51	-1.28	-1.83	-4.47E-10	-0.45	-1.37	0.38	-0.16	-1.36	-1.63	-0.39	-0.97	-1.4	-1.61	-1.89	-1.18	-2.13
27172	le STAT6 signal transducer and activator of transcription 6, interleukin-4 induced | IMAGE:267600	1	STAT6	1.93	1.76	2.29	2.06	2.13	1.8	1.77	2.48	2.23	2.14	1.47	1.07	1.04	-0.37	1.51	1.1	1.98	1.71	1.33	1.5	0.77	2.16	1.65	1.64	1.2	0.44	0.93	-0.22
4214	lu STAT6 signal transducer and activator of transcription 6, interleukin-4 induced | IMAGE:267600	1	STAT6	2.46		2.71	2.05	3.12	2.15	2.64	3.51	3.2	2.05	1.64	2.04	1.2	0.02	2.36	1.77	2.47	2.72	1.98	1.82	2.07	3.41	2.42	1.9	1.33	1.66	1.88	1.2
28234	lu4 SHMT2 serine hydroxymethyltransferase 2 (mitochondrial) | IMAGE:267753	1	SHMT2	-0.49	1.68	1.54	1.08	1.37	2.03	2.56	1.87	1.65	2.67	1.54	2.15	-0.18	0.1	1.98	2.03	0.92	2.66	1.08	0.1	0.95	2.26	1.31	-1.05	-0.58	-0.29	0.11	-1.45
27173	lu DPP4 dipeptidylpeptidase IV (CD26, adenosine deaminase complexing protein 2) | IMAGE:267758	1	DPP4	-1.05	-0.57	-0.85	-0.81	-1.16	-0.52	-0.58	-1.11	-1.2	0.19	-0.33	-0.11	-0.64	-0.84	-0.74	-0.23	-0.34	-0.17	-0.66	0.1	-1.52	-1.15	-1.6	-0.42	-1.16	-1.86	-0.56	-2.06
27174	lu PGAM1 phosphoglycerate mutase 1 (brain) | IMAGE:268151	1	PGAM1	-0.53	-0.07	-0.57	0.02	-0.47	-0.9	-0.82	-0.51	-1.58	-0.04	-0.7	-0.17	-0.38	0.19	-0.99	-0.59		-0.56	-1.43	-2.98E-10	-0.44	-0.61	-0.72	-0.18	-0.55	-0.06	0.01	0.33
19374	le CDKN1A cyclin-dependent kinase inhibitor 1A (p21, Cip1) | IMAGE:268652	1	CDKN1A	-1.1	-0.34	-0.48	-0.05	0.48	-0.1	0.22	0.54	0.14	-2.24	-0.42	-0.64	-2.52	-1.71	-2.46	-2.61	1.35	-0.86	-2.51	-1.62		0.28	-0.63	-1.46	-0.34	0.79	0.73	-1.63
27176	le CDK2 cyclin-dependent kinase 2 | IMAGE:269242	1	CDK2	-2.12	-1.7	-2.32	-1.78	-2.77	-1.62	-2.02	-2.08	-2.12	-2.31	-1.96	-1.56	-1.78	-1.59	-1.99	-2.09	-1.64	-2.31	-2.36	-1.77	-2.46	-2.24	-2.42	-1.8	-2.22	-2.63	-2.32	-2.01
26413	l CIS4 STAT induced STAT inhibitor-4 | IMAGE:269271	1	SOCS6	-0.7	-1.66	-1.97	-0.25	-1.82	-0.69	-1.53	-1.83	-0.66	-1.36	-1	-0.79	-1.4	-1.82	-2.14	-1.25	-1.49	-1.66	-1.5	-1.15	-1.08	-0.93	-0.84	-1.15	-0.28	-1.03		-1.37
28235	lu CD83 CD83 antigen (activated B lymphocytes, immunoglobulin superfamily) | IMAGE:269295	1	CD83	-0.63	1.71	1.58	1.02	1.2	2.15	2.06	2.04	2.56	2.73	1.67	2.27	-0.52	-0.32	2.21	2.28	1.21	2.85	1.11	-0.52	1.14	2.43	1.42	-1.66	-1.19	-0.22	0.36	-1.78
4203	le CD83 CD83 antigen (activated B lymphocytes, immunoglobulin superfamily) | IMAGE:269295	1	CD83	1.77	1.28	1.95	1.14	2.62	1.59	1.7	2.09	1.52	1.03	1.11	0.84	0.96	-0.13	1.71	0.82	1.38	1.67	1.37	0.78	0.6	2.23	1.77	0.33	1.12	1.37	2	0.26
27177	le RAC1 ras-related C3 botulinum toxin substrate 1 (rho family, small GTP binding protein Rac1) | IMAGE:269783	1	RAC1	-2.89	-1.94	-1.72	-1.64	-2.09	-1.8	-2.14	-1.71	-1.11	-1.43	-1.99	-1.77	-2.79	-3.24	-1.66	-1.52	-2.51	-1.32	-2.01	-2.71	-1.28	-0.59	-1.13	-3.09	-2.5	-3.62	-2.88	-3.36
27178	lu2 PAX3 paired box gene 3 (Waardenburg syndrome 1) | IMAGE:270469	1	PAX3	-0.03	0.41	0.72	0.22	0.34	0.54	0.54	0.37	0.34	0.87	0.92	0.66	0.49	0.17	1.07	0.32	0.83	0.76	0.47	0.79	0.27	0.21	-0.09	0.09	0.12	-0.7	0.99	-0.66
26414	le RAGD Rag D protein | IMAGE:270616	1	RRAGD		0.2	-1.94	-0.31	-1.47	-0.37		-1.46	-1.17	-0.6	-1.4	-0.93	-0.76	-1.77	-1.33	-0.92	-1.07	-1.16	-0.96	-0.06	-0.1	-0.68	-0.59		-0.47	-0.84		-1.2
27179	lu IRF4 interferon regulatory factor 4 | IMAGE:270770	1	IRF4	-3.01	-1.59	-2.72	-2.4	-2.75	-1.82	-2.13	-2.12	-3.51	-2.07	-2.16	-0.7	-0.91	-0.93	-1.49	-1.7	-2.54	-0.57	-1.92	-0.93	-1.62	-2.11	-1.37	-1.71	-1.83	-2.91	-1.98	-1.72
27180	lu3 SHMT1 serine hydroxymethyltransferase 1 (soluble) | IMAGE:271413	1	SHMT1	0.7	0.51	1.16	0.76	1.12	0.74	0.62	1.79	0.71	0.73	0.33	0.14	-0.99	-0.4	-0.11	-0.07	0.38	1.44	0.12	-0.35	-1.23	-1.12	-1.3	-1.34	-1.03	-0.42	-0.31	-0.24
27181	le RBL2 retinoblastoma-like 2 (p130) | IMAGE:271605	1	RBL2	-0.42	1.37	0.73	0.39	0.63	0.48	0.39	0.51	1.52	2.61	1.55	2.46	-0.1	0.87	2.17	2.98	1.48	1.99	1.91	2.24	0.52	0.82	-0.21	1.55	0.28	-0.89	0.82	-1.34
28237	lu2 ACY1 aminoacylase 1 | IMAGE:271976	1	ACY1	0.22	0.68	0.47	0.33	0.13	0.6	0.04	2.98E-10	0.43	-0.12	-0.91	0.63	0.7	0.75	0.43	0.28	0.16	0.7	0.25	0.91	0.71	-0.01		0.82	0.53	0.15	-0.33	0.75
26416	le FTL ferritin, light polypeptide | IMAGE:272036	1	EEIG1	-0.18	1.24	1.34	0.86	0.34	1.11	0.9	0.04	0.87	2.72	1.62	2.59	1.12	0.71	2.63	2.65	1.48	2.91	2.16	1.58	1.25	1.01	0.4		0.68	0.86	1.59	-0.71
27182	lu2 RPL27 ribosomal protein L27 | IMAGE:272185	1	RPL27	0.02	1.67	1.11	0.43	0.99	0.62	1.12	1.44	0.93	1.45	1.47	0.58	0.38	-0.16	1.36	1.42	0.84	1.58		0.73	-1.77	-1.89	-2.43	-1	-0.07	-0.36	0.09	-1.42
24482	lu CD97 CD97 antigen | IMAGE:272532	1	CD97	-0.01	-0.12	0.13	0.19	-0.04	-0.25		0.22	-0.3	0.18	0.42	8.94E-10	0.6	-0.12	0.07	-0.22	0.13	0.25	0.18	0.27			0.8	0.17	0.17	0.52	-0.2	0.73
4215	le CD97 CD97 antigen | IMAGE:272532	1	CD97	1.96	1.89	2.35	1.84	2.48	1.73	2.36	2.83	2.83	1.79	1.61	1.1	0.9	-0.37	1.98	1.43	2.12	2.3	2.14	0.85	1.41	3.18	2.36	1.03	1.04	1.63	1.55	0.78
27183	lu2 ALDH1A3 aldehyde dehydrogenase 1 family, member A3 | IMAGE:272686	1	ALDH1A3	-2.33	-1.49	-1.97	-0.62	-1.86	-0.72	-0.97	-1.78	-2.21	-2.15	-2.46	-1.89	-1.68	-1.08	-1.66	-1.49	-1.69	-2.51	-1.93	-2.15	-0.92	-1.37	-1.45	-1.85	-1.49	-1.18	-0.94	-1.32
29105	lu2 PMS2L5 postmeiotic segregation increased 2-like 5 | IMAGE:273068	1	PMS2L5	0.05	-0.38	0.13	0.26	-0.03	-0.33	1.34	0.38	0.25	0.49	0.36	-0.04	-0.4	1.51	0.52	0.16	0.28	0.17	0.24	0.26	0.19	1.09	1.08	-0.03	0.21	0.03	0.04	-0.26
27184	lu3 PPAT phosphoribosyl pyrophosphate amidotransferase | IMAGE:273550	1	PPAT	-1.5	-1.81	-1.97	-0.8	-1.91	-1	-1.77	-2.14	-2.19	-2.25	-1.44	-2.43	-1.73	-1.45	-1.66	-1.51	-0.93	-2.33	-2.32	-2.13	-1.1	-1.24	-1.54	-1.84	-1.79	-1.58		-1.5
26417	l MDM4 mouse double minute 4, human homolog of; p53-binding protein | IMAGE:274597	1	MDM4	1.45	1.62	1.39	0.78	2.06	0.76	1.21	0.48	0.65	2.13	1.8	2.76	1.58	1.27	1.82		1.59	2.21	1.62	2.37	0.39	0.77	-0.02	2.39	1.29	0.84	1.79	0.27
27185	lu OAS1 2',5'-oligoadenylate synthetase 1 (40-46 kD) | IMAGE:276483	1	OAS1	-1.47	-0.99	-0.59	-0.77	-0.31	-1.18	-0.67	-0.78	-0.4	0.47	-0.51	-0.88	-1.47	-0.49	-0.01	-0.07	-0.74	-0.39	-0.62	-1.75	-1	-0.41	-1.41	-1.75	-1.07	-1.15	-0.7	-0.77
28238	lu2 IGF2R insulin-like growth factor 2 receptor | IMAGE:276642	1	IGF2R	-2.78	-0.77	-1.7	-0.99	-0.97	-1.6	-2.1	-1.73	-1.43	-1.65	-1.1	-1.01	-2.39	-0.84	-2.06	-1.6	-2.18	-2.12	-1.76	-1.09	-1.41	-2.1	-3.38	-1.49	-2.03	-2.6	-1.91	-2.43
26418	le HSPA1A heat shock 70kD protein 1A | IMAGE:276699	1	HSPA1A	-1.55	-0.37	-0.79	0.28	-1.57	0.23	0.48	-0.99	-0.26	0.15	-0.32	-1.01	-1.34	0.08	-0.22	-0.55	-0.18	-2.06	0.19	0.32	1.08	1.26	0.97	0.51	0.01	-2.1	-0.4	-2.36
4204	le CD69 CD69 antigen (p60, early T-cell activation antigen) | IMAGE:276727	1	CD69	1.44	1.35	1.88	1.28	2.69	1.54	2.3	2.25	2.07	1.98	2.05	2.24	1.06	0.44	1.8	1.32	2.04	3.06	1.83	1.23	0.93	2.73	1.95	0.62	1.37	1.93	1.95	0.56
26419	l FLJ10781 hypothetical protein FLJ10781 | IMAGE:277058	1	FLJ10781	-0.44	-1.87	-3.12	-0.74	-1.91	-0.85	-1.07	-2.29		-2.28	-1.22	-1.13	-0.9	-1.58	-1.39	-0.69	-1.08	-0.79	-1.08	-1.43	-1.51	-1.92	-1.61	-1.47	-0.55	-0.72		-1.51
26420	l KIAA0481 KIAA0481 gene product | IMAGE:277064	1	TMCC2	-2.35	0.5	-0.12	0.09		-0.32	-0.09	-0.37	-0.36	-0.07	-0.42	0.33	0.07	0.27	0.06	-0.19	-0.03	-0.07	0.3	0.54	1.6	1.41	1.07	0.33	0.42	0.26	0.05	0.38
4216	le DAF decay accelerating factor for complement (CD55, Cromer blood group system) | IMAGE:277522	1	DAF	1.64	1.55	2.28	1.48	2.43	1.23	2.26	2.15	2.75	1.38	1.49	1.48	0.72	-0.07	1.84	1.11	1.75	1.57	1.68	1.21		2.55	2.35	1.02	0.82	1.19		0.88
26246	lu5 TOP2B topoisomerase (DNA) II beta (180kD) | IMAGE:278257	1	TOP2B	1.34	2.91	2.32	2.02	3.08	1.96	1.3	2.15	2.23	0.98	1.18	1.43	-0.35	0.56	-0.09	0.16	1.5	-0.21		-0.23	1.11	1.81	1.18	0.18	-0.07	-0.5	0.47	-0.49
26421	l Hs.21691 ESTs | IMAGE:278448	1	GPR75	-2.34	-1.05	-2.07	-0.47	-1.31	-0.39	-0.5	-0.48	-1.41	-1.77	-1.89	-2.55	-1.59	-0.71	-2.23	-1.33	-0.6	-1.89	-2.09	-2.12		-1.13	-1.31	-2.03	-0.96	-1.81	-1.27	-1.4
28239	lu3 SP3 Sp3 transcription factor | IMAGE:278622	1	SP3	-2.58	-1.14	-1.44	-0.76	-1.92	-1.48	-1.19	-1.63	-1.15	-0.56	-0.69	-1.56	-2.25	-1.73	-0.95	-0.92	-1.62	-2	-1.63	-2.25	-1.25	-0.86	-2.18	-2.29	-2.31	-1.42	-1.87	-2.57
28240	lu ADK adenosine kinase | IMAGE:279363	1	ADK	-0.73	-0.28	0.18	0.28	0.07	-0.19	-0.14	0.03		0.42	-0.19	0.2	-0.81	-0.57	0.55	0.3	0.22		0.19	-0.06	-0.66	-0.7	-1.34	-0.3	-0.83	-1.2	-0.91	-1.33
27189	le CLPP ClpP (caseinolytic protease, ATP-dependent, proteolytic subunit, E. coli) homolog | IMAGE:279713	1	CLPP	-1.33	-0.21	0.02	-0.27	-0.73	-0.21	-0.75	-0.05	-0.22	0.45	0.12	-0.08	-0.73	-1.31	0.5	0.14	-0.4	0.4	0.03	-0.53	-0.67	-0.34	-1.37	-1.56	-0.87	-1.3	-1.3	-1.35
28242	lu GRP58 glucose regulated protein, 58kD | IMAGE:280250	1	GRP58	0.81	0.07	0.33	0.57	0.59	0.34	0.27	0.46	0.59	0.45	1.16	-0.17	-0.69	0.04	0.38	-0.25	0.55	0.15	0.49	0.27	-0.14	0.37	-0.26	0.47	0.3	-0.29	0.36	-0.8
27190	lu ARAF1 v-raf murine sarcoma 3611 viral oncogene homolog 1 | IMAGE:280285	1	RAF1	-0.26	0.27	0.07	0.52	0.72	0.26	-0.41	-0.17	-0.01	0.56	0.23	-0.04	-0.92	-0.9	0.41	0.45	0.32	0.41	0.09	-0.04		1.31	0.22		-0.1	-1.24	-0.32	-1.05
28243	lu2 NEK6 NIMA (never in mitosis gene a)-related kinase 6 | IMAGE:280376	1	NEK6	-0.56	-0.94	-0.98	0.08	-1.17	-0.77	-1.02	-1.08	-0.36	-1.01	-1.13	-1.3	-1.5	-0.84	-0.89	-0.81	-0.51	-1.51	-0.26	-1.11	-1.11	-0.57	-0.54	-0.9	-0.28	-1.37	-0.16	-1.81
26423	le FLJ20157 hypothetical protein FLJ20157 | IMAGE:280388	1	APTX	-0.43	0.15	-0.52	0.22	-0.28	0.76	-0.02	0.03	-0.42	-0.04	-0.53	-0.04	-0.62	-0.9	-0.09	0.06	-0.19	-0.39	-0.24	-0.49	-0.09	-0.18	-0.98	0.4	-1.49E-09	-1.04	-0.24	-1.13
26424	l LOC57795 hypothetical protein from clone 24828 | IMAGE:280430	1	KIAA1747	0.45	0.33	0.46	0.37	0.29	0.56	0.29	0.3	0.56	0.61	0.61	0.49	-0.04	0.84	0.53	0.38	0.65	0.29	0.75	0.98	1.06	0.78	1.1	0.95	0.78	0.41	0.39	0.16
28244	lu4 HLF hepatic leukemia factor | IMAGE:280778	1	HLF	-1.29	0.13	-0.63	-0.05	-0.38	-0.22	-0.08	-1.69	-0.24	-0.76	-1.19	-0.64	-0.69	0.16	-0.55	-0.68	-0.44	-1.73	0.05	-0.52	-0.03	-1.24	-1.07	-0.22	-0.06	-1.32	0.13	-0.87
27191	lu6 FCGR3A Fc fragment of IgG, low affinity IIIa, receptor for (CD16) | IMAGE:280793	1	FCGR3B	-1.49	-0.83	-1.55	0.26	-1.05	0.46	-0.7		-1.14	-1.22	-1.49	-0.65	-1.62	-0.74	-1.65	-0.82	-0.59	-1.52	-1.06	-0.83	-0.13	-0.74	-2.07	-1.03	0.09	-1.49	-1.22	-1.2
26425	lu5 MAPK9 mitogen-activated protein kinase 9 | IMAGE:280868	1	MAPK9	0.3	1.36	0.74	0.74	0.29	0.98	0.57	0.89		0.81	0.66	1.3	1.26	1.56	0.85	0.79	0.61	0.98	-0.19	1.17	0.52	0.41	0.35	1.04	0.62	-0.06	1.28	0.4
28245	lu3 FCGR2A Fc fragment of IgG, low affinity IIa, receptor for (CD32) | IMAGE:281584	1	FCGR2A	-1.49	-0.85	-1.52	-0.1	-0.42	-1.04	-0.54	-0.54	-1.24	-0.92	0.18	-0.15	-1.21	-0.45	-1.72	-1.09	-1.49	-0.98	-2.25	-1.22	-0.65	-1.72	-0.8	-1.35	-1.23	-0.2	-0.29	-1.17
26426	l KIAA0674 KIAA0674 protein | IMAGE:281953	1	KIAA0674	0.1	1.1	0.82	1.05	0.98	1.33	-0.46	1.09	0.56	0.76	0.6	1.3	0.91	0.91	0.86	0.9	0.26	0.78	0.49	0.89	0.46	0.26	0.49	0.79	1.1	-0.12	0.77	0.37
27192	lu6 FCGR3A Fc fragment of IgG, low affinity IIIa, receptor for (CD16) | IMAGE:282679	1	FCGR3B	-2.59	-0.89	-1.08	-0.97	-1.32	-1.25	-1.62	-0.58	-0.28	-1.31	-2.04	-1.05	-3.58	-3.57	-1.14	-1.03	-2.34	-0.34	-2.55	-2.42	-2.17	-1.4	-2.36	-4.42	-2.37	-2.84	-2.97	-3.75
27193	le MAN2A1 mannosidase, alpha, class 2A, member 1 | IMAGE:283048	1	MAN2A1		-0.06	-0.45	-0.67	-1.81	0.29	-0.19	0.02	-0.3	0.05	-0.87	0.48	-0.72	-1.26	-0.19	0.45	-0.71	0.5	-1.35	-0.8	-0.91	0.03	-0.24	-1.85	-1.13	-1.98	-0.32	-2.27
27194	le ZNF22 zinc finger protein 22 (KOX 15) | IMAGE:284416	1	ZNF22	-0.76	0.74	1.06	1.19	0.2	1.21	0.01	0.47	0.86	0.58	0.26	1.17	-0.16	-0.84	1.01	1.39	-8.94E-10	1.37	0.34	0.01	-0.6	-0.84	-0.72	-0.35	-0.39	-1.75	-0.86	-0.92
26427	lu3 KIAA0129 KIAA0129 gene product | IMAGE:285079	1	FLJ36874	-0.83	0.12	0.35	0.36	-0.13	0.46	0.49	0.49	0.3	0.49	0.13	0.2	-0.42	-1.11	0.24	0.69	-0.13	0.42	0.09	-0.05	-0.62	0.03	-0.14	-0.49	-0.09	-1.14	0.19	-1.1
28147	lu ZFP161 zinc finger protein homologous to Zfp161 in mouse | IMAGE:285742	1	ZFP161	-0.31	0.68	-0.32	-0.01	-0.71	-0.46	-0.69	-0.92	-0.12	-0.84	-0.86	-0.28	-0.33	-0.85	-0.59	-0.32	-0.55	-0.9	-0.48	-0.39	-0.09	-0.75	-0.62	-0.36	-0.06	-0.44		-0.47
26428	l MGC5363 hypothetical protein MGC5363 | IMAGE:286200	1	PRKCH	0.23	0.32	7.45E-10	0.51	-0.34	0.77	0.05	0.07	0.06	-0.32	-0.2	0.24	0.84	0.37	-0.09	-0.07	0.13	-0.15	-0.09	0.24	0.75	1.36	1.24	0.79	1.12	0.42	0.42	0.58
26429	lu2 COCH coagulation factor C (Limulus polyphemus homolog); cochlin | IMAGE:286540	1	COCH	0.32	0.65	0.06	0.52	-0.31	1.05	0.46	0.13	0.36	0.05	0.15	0.81	0.63	0.73	0.12	0.07	0.54	0.41	0.05	1.03	0.77	1.25	1.25	1.34	0.85	0.36	0.85	0.42
26430	lu2 OTOR otoraplin | IMAGE:287412	1	OTOR	0.4	-0.75	-0.73	-0.52	-0.31	-0.21	-0.23	-0.16	-0.76	-0.74	-0.27	-0.62	0.68	-0.19	-0.75	-0.23	-0.04	-0.47	-1.03	-0.34	-0.31	-0.4	-0.35	-0.54	-0.16	0.94	0.34	0.93
27195	lu PLXNB1 plexin B1 | IMAGE:289743	1	PLXNB1	0.1	-0.38	-0.15	0.21	0.31	0.21	-0.36	0.28	0.04	0.11	0.32	0.45	0.81	0.62	0.15	-0.17	-0.1	0.33		0.25	0.76	0.65	0.7	-2.98E-10	0.66	0.51		0.92
27196	lu2 RPS6KA2 ribosomal protein S6 kinase, 90kD, polypeptide 2 | IMAGE:289955	1	RPS6KA2	0.28	1.09	1.32	0.47	1.18	1.28	1.94	1.48	1.21	1.36	1.68	1.39	0.9	0.21	1.55	1.27	1.12	1.93	1.07	0.58	-2.11	-1.46	-1.75	-0.71	0.17	-0.14	0.83	-1.2
27197	lu2 PTPN12 protein tyrosine phosphatase, non-receptor type 12 | IMAGE:289965	1	PTPN12	-1.66	-1.07	-1.14	-1.01	-1.17	-0.89	0.32	-0.41	-0.54	-0.91	-1.23	-1.44	-2.5	-2.17	-1.2	-1.22	-0.86	-0.83	-1.46	-1.62	-1.8	-0.5	-1.15	-1.46	-0.66	-2.25	-0.69	-2.53
28247	le TRAF3 TNF receptor-associated factor 3 | IMAGE:290035	1	TRAF3	1.38	1.08	1.95	1.17	1.74	0.95	1.77	1.52	1.97	1.69	1.44	0.31	0.85	-0.15	1.71	1.16	1.61	1.51	1.3	0.38	0.85	1.97	1.36	0.71	1.01	1.2	1.03	0.43
4206	le TRAF3 TNF receptor-associated factor 3 | IMAGE:290035	1	TRAF3	-1.85	-1.24	-0.58	-0.85	-1.25	-1.17	-1.09	-0.63	-0.51	-0.17	-0.8	-0.9	-1.59	-1.14	-0.62	-0.89	-1.4	-0.2	-1.53	-1.57	-1.27	-1.1	-0.82	-1.89	-1.63	-1.68	-1.25	-0.81
28248	lu USP6 ubiquitin specific protease 6 (Tre-2 oncogene) | IMAGE:290068	1	USP32	3.56	3.5	4	2.83	4.2	3	3.41	2.71	3.84	3.69	3.35	2.84	2.49	1.68	3.95	2.77	3.02	3.71	3.29	3.03		3.35	3.05	2.91	3.28	2.1	2.54	1.88
26431	le SLC2A5 solute carrier family 2 (facilitated glucose/fructose transporter), member 5 | IMAGE:290224	1	SLC2A5	1.87	0.18	1.32	1.66	1.31	0.24	0.51	1.99		-0.09	0.26	0.76	1.21	1.38	0.25	0.41	-0.05	0.37	0.02	0.88	0.7	0.68	1.09	0.97	0.85	0.84	1.13	1.32
26432	l Hs.21335 ESTs | IMAGE:290340	1	IMAGE:290340	0.82	1.52	0.65	1.31	0.46	1.15	0.32	0.67	0.54	0.36	0.31	1.33	1.34	1.08	0.47	0.83	0.44	0.52	0.19	1.38	1.04	0.49	0.95	1.05	1.27	0.73	1.14	1.59
27198	lu3 PTPN14 protein tyrosine phosphatase, non-receptor type 14 | IMAGE:290354	1	PTPN14	0.19	-0.85	0.17	-0.27	-0.26	-0.73	-0.62	-0.38	-0.82	-0.07	-0.11	-0.59	-0.06	1.42	-0.57	-0.42	-0.2	0.01	-0.65	-0.04	0.14	-0.65	0.07	-0.81	-0.18	0.61	0.2	1.58
27199	lu2 PTGS1 prostaglandin-endoperoxide synthase 1 (prostaglandin G/H synthase and cyclooxygenase) | IMAGE:290563	1	PTGS1	0.58	1.16	-0.31	0.15	-0.17	0.32	-0.09	0.27	0.58	-1.83	-0.66	-1.17	-0.94	-0.96		-1.81	2.15	-0.97	-2.02	-0.87	-0.52	0.81	0.56	-0.44	-0.48	-1.43	0.1	-0.85
27200	le CDKN1A cyclin-dependent kinase inhibitor 1A (p21, Cip1) | IMAGE:290659	1	CDKN1A	-1.19	-0.3	-0.39	-0.31	0.03	-0.42	-0.14	0.11	0.11	-2.59	-0.66	-0.46	-0.67	-0.8	-2.33	-2.29	0.63	-1.29	-2.49	-1.21	-0.3	0.1	-0.62	-1.07	-0.4	0.78	0.15	-0.89
27201	le ITGA3 integrin, alpha 3 (antigen CD49C, alpha 3 subunit of VLA-3 receptor) | IMAGE:290871	1	ITGA3	-1.29	-0.65	-0.8	-0.55	-1.54	-0.45	-1.46	-1.24	-1.44	-1.5	-1.06	-0.57	0.17	0.09		-1.37	-1.33	-1.4	-1.37	-0.66	-0.21	-1.09	-0.84	-0.54	-0.58	-1.14	-1.81	-0.21
27202	lu5 DUSP3 dual specificity phosphatase 3 (vaccinia virus phosphatase VH1-related) | IMAGE:291332	1	DUSP3	-0.28	-0.35	-0.3	-0.55		-0.12	0.46	-0.02	-0.81	-0.31	-0.14	-0.4	0.28	-0.13	-0.41	-0.65	-0.03	-0.33	-0.08	-0.21	0.42	-0.06	0.68	-0.35	-0.35	-0.26	-0.53	-0.1
27203	le SLC25A5 solute carrier family 25 (mitochondrial carrier; adenine nucleotide translocator), member 5 | IMAGE:291660	1	SLC25A5	-2.1	-1.01	-0.64	-1.44	-1.62	-1.06	-0.58	0.28	-0.42	-0.67	-1.38	-1.35	-2.81	-3.14	-1.19	-1.26	-2.2	-0.17	-1.86	-2.63	-2.33	-1.23	-1.77	-3.61	-3.02	-3.12	-2.75	-3.68
26433	le ARHE ras homolog gene family, member E | IMAGE:291693	1	ARHE	-2.27	-0.82	-1.52	-1.06	-2.89	-0.86	-2.04	-2.1	-2.53	-2.62	-1.66	-0.69	0.13	0.71		-1.41	-1.94	-2.06	-1.73	-0.57	0.07	-1.94	-0.82	-0.63	0.26	-1.79	-1.57	0.35
26434	lu IRF4 interferon regulatory factor 4 | IMAGE:291736	1	IRF4	0.17	0.44	0.87	1.26	0.3	1.44	0.11	0.87	0.87	1.13	0.65	0.73	0.48	-0.01	0.7	1.12	0.54	0.79	0.23	0.49	0.18	0.77	0.23	0.94	0.73	-1.08	0.32	0.07
27204	l CD1E CD1E antigen, e polypeptide | IMAGE:292004	1	CD1E	-0.71	-0.02	-0.25	8.94E-10	-0.69	-0.38	-0.71	0.12	-0.44	-0.39	-0.77	-0.34	-1.33	-0.43	-0.65	-0.61	-0.93	-0.09	-1.28	-0.92	-0.73	-1.47	-1.39	-1.31	-1.43	-1.26	-1.08	-0.05
27205	le IMPDH2 IMP (inosine monophosphate) dehydrogenase 2 | IMAGE:292008	1	IMPDH2	-0.9	0.87	0.51	-0.91	-0.46	-0.28	-0.9		0.46	-0.44	-0.87	-0.28	-2.38	-2.58	-0.26	0.26	-1.01	-0.14	-0.87	-1.43	-1.39	-0.82	-1.94	-2.65	-0.91	-2.94	-2	-3.26
27206	lu BCL7B B-cell CLL/lymphoma 7B | IMAGE:292368	1	BCL7B	-1.22	1.04	0.09	0.39		0.39	0.11	0.07	2.98E-10	0.15	-0.44	0.76	-0.37	-0.23	0.31	0.38	-0.21	0.63	-0.04	0.81	-0.47	-0.25	-0.79	0.3	0.15	-0.74	-0.45	-1.06
27208	lu2 RXRB retinoid X receptor, beta | IMAGE:292779	1	RXRB	-2.51	-2	-2.71	-0.35	-2.32	-0.63	-2.17	-0.54	-3.11	-2.33	-1.97	-2.74	-1.99	-1.69	-2.1	-2.02	-1.18	-2.69	-1.88	-1.78	-1	-1.62	-2.7	-1.64	-1.06	-2.82	-2.02	-1.76
29106	lu TIEG2 TGFB inducible early growth response 2 | IMAGE:292914	1	KLF11	0.31	-0.58	-0.12	-0.06	0.04	-0.46	-0.63	0.18	0.33	0.29	0.34	0.18	-0.4	0.55	0.3	-0.05	0.24	0.21	-0.08	-0.16		0.86	0.39	-0.36	0.12	0.23	0.26	-0.24
28249	lu2 CHD2 chromodomain helicase DNA binding protein 2 | IMAGE:293017	1	CHD2	-1.46	-0.08	-0.64	-0.55	-1.59	-0.12	-0.59	-0.75	0.02	-0.36	-0.89	-0.1	-1	-0.47	-0.56	-0.53	-1.16	-0.89	-0.19	-0.73	-0.32	-0.59	-1.37	-0.84	-0.61	-1.2	-0.69	-2.04
27209	lu APEX APEX nuclease (multifunctional DNA repair enzyme) | IMAGE:293035	1	APEX1	-0.46	-0.52	-0.86	-0.13	-0.44	-0.27	0.47		-0.99	0.01	-0.18	-0.58	-0.56	-0.16	-0.27	-0.39	0.14	-0.93	-0.41	-0.37	0.39	-0.15	-0.33	-0.53	-0.18	0.35	0.38	-0.22
28250	lu KIAA0128 KIAA0128 protein; septin 2 | IMAGE:293107	1	SEPT6	-1.38	-0.4	-0.9	-1.29	-2.16	-0.72	-0.79	-0.98	-1.17	-0.52	-0.8	-1.09	-1.77	-1.5	-0.56	-1.26	-1.35	-1.04	-0.9	-1.66	-0.91	-0.39	-1.11	-1.55	-1.53	-1.35	-1.31	-2.25
27210	lu NP nucleoside phosphorylase | IMAGE:293109	1	NP	-0.66	-0.37	-0.82	-0.11	-0.54	-0.24	-0.36	-0.75	2.98E-10	-0.79	-0.7	-0.1	-1.33	-0.45	-0.58	-0.64	-0.47	-0.51	-0.89	-0.14	-0.46	-1.01	-1.32	-0.8	-0.52	-0.65	-0.69	-0.86
19333	le IGKC immunoglobulin kappa constant | IMAGE:293425	1	IGKV1-5	4.93	4.51	5.31	4.32	4.85	4.13	4.92	5.72	5.69	-1.08	2.39	0.34	0.37	-0.21	0.02	-0.76	4.58	2.3		1.65	3.49	3.52	3.64	1.83	2.09	2.32	1.76	2.62
4218	le IGKC immunoglobulin kappa constant | IMAGE:293425	1	IGKV1-5	2.85	2.06	2.89	2.14	3.04	1.76	3.53	3.23	3.01	-0.23	0.41	-0.59	-0.41	-0.55	-0.14	-0.78	2.2	1.33	0.07	0.4	1.51	1.66	2.41	0.58	0.49	1.13	0.99	1.39
28251	lu2 PIK3R1 phosphoinositide-3-kinase, regulatory subunit, polypeptide 1 (p85 alpha) | IMAGE:293640	1	PIK3R1	-2.14	-1.08	-1.11	-1.46	-2.51	-1.46	-0.95	-1.13	-1.33	-0.46	-0.67	-1.47	-2.07	-1.77	-1.03	-1.19	-1.8	-1.31	-1.31	-1.97	-1.19	-0.86	-1.51	-2.27	-2.02	-1.46	-1.37	-2.48
28252	lu2 UGT2B10 UDP glycosyltransferase 2 family, polypeptide B10 | IMAGE:293742	1	ADH6	-0.08	-0.23	0.22	-0.17	-0.39	0.02	0.4	0.48	0.29	0.25	0.47		-0.98	-0.97	0.35	0.07	0.4	-0.77	-0.25	-0.77	-1.2	0.13	-0.71	-0.86	-1.01	-1.38	-1.15	-2.14
24274	lu4 SPAG9 sperm associated antigen 9 | IMAGE:293914	1	SPAG9	1.88	0.61	1.35	1.04		1.76	1.84	1.36	0.88	1.05	0.5	-0.02	3.1	-1	1.02	0.71	1.3	0.64	0.98	1.06	-0.7	0.51	0.59	1.3	1.74	2.62	1.33	3.03
26436	lu4 SPAG9 sperm associated antigen 9 | IMAGE:293914	1	SPAG9	0.63	0.72	1.2	1.05	0.5	0.78	0.5	0.13	0.63	0.85	1.05	0.82	0.4	0.46	0.75	1.06	0.63	0.76	0.63	1.09	-0.04	0.37	-0.17	0.42	-0.56	-0.96	0.32	0.01
28253	lu2 CSE1L chromosome segregation 1 (yeast homolog)-like | IMAGE:293934	1	CSE1L	1.02	0.73	1.31	0.88	0.62	1	0.84	1.01	1.8	2.17	1.29	0.58	-0.74	-0.39	1.57	1.32	1.07	1.4	0.67	0.07	0.06	1.17	0.42	-2.98E-10	-0.51	-0.32	0.64	-1.11
28254	lu2 BHMT betaine-homocysteine methyltransferase | IMAGE:294140	1	BHMT	-0.05	-0.1	0.24	0.14	-0.03	0.3	-0.03	0.07	0.2	0.21	0.3	-0.16	-0.18	0.1	-0.08	-0.11	0.45	0.43	0.21	0.03	0.19	0.75	0.79	0.03	0.03	0.11	0.38	-0.24
27212	lu3 KIAA0022 KIAA0022 gene product | IMAGE:294169	1	DCL-1		-0.33	-0.83	-0.41		-0.93		-0.98	-0.62	-0.96	-1.13	-1.03	-0.83	1.51	-1	-1.02	-0.92	-1.27		-0.98	1.2	1.64	0.82	0.08	-0.05	0.01	-0.59	-0.17
26437	le PRKRA protein kinase, interferon-inducible double stranded RNA dependent activator | IMAGE:294478	1	PRKRA	0.37	-0.31	-0.05	0.35	-0.25	0.16	0.59	-0.21		0.03	-0.64	-0.41	-0.47	-1.25	-0.11	-0.09	0.31	-0.02	0.1	0.1	-0.36	0.37	-1.04	-0.53	0.05	-0.26	0.17	-1.25
28255	lu2 Homo sapiens cDNA: FLJ21930 fis, clone HEP04301, highly similar to HSU90916 Human clone 23815 mRNA sequence | IMAGE:294506	1	SORL1	-0.73	-0.82	-0.73	-0.87	-1.3	-0.13	-0.81	-0.33	-0.12	-0.22	-0.85	-0.8	-1.13	-0.89	-0.51	-0.71	-0.52	-0.31	-0.55	-0.72	0.23	0.27	0.33	-1.2	-0.47	-1.36	-1.32	-2.03
27213	lu AK3 adenylate kinase 3 | IMAGE:295176	1	AK3	-1.83	-1.1		-0.81		-0.96	-1.06	-0.97	-1.26	-1.48	-2.36	-1.77	-1.57	-1.01	-1.65	-1.19	-0.6	-2.11		-1.43	-0.84	-0.96	-1.49	-1.92	-1.42	-0.15	-1.4	-1.15
27214	lu BTK Bruton agammaglobulinemia tyrosine kinase | IMAGE:295208	1	BTK	-2.38	-0.87	-1.27	-0.73	-1.67	-1.18	-1.86	-0.49	-1.22	-0.79	-0.81	-2.15	-2.39	-2.54	-1.03	-1.19	-1.57	-1.79	-1.32	-1.27	-2.63	-2.38	-2.68	-2.42	-2.29	-2.98	-2.7	-2.83
26438	l Homo sapiens mRNA full length insert cDNA clone EUROIMAGE 295344 | IMAGE:295344	1	TJP1		0.15	-0.95	-0.54		-0.55	-0.86	-1.39	-0.86	-2.32	-2.78	-2.59	-2.35	-2.47	-3.17	-2.95	-1.92	-3.15	-2.39	-2.37	0.14	0.56	-0.2	-0.78	-1.22	-2.41	-1.5	-2.39
27215	lu3 TRAJ61 T cell receptor alpha joining 61 | IMAGE:295528	1	TRAJ61	-2.25	-1.12	-1.65	-0.73	-1.74	-1.17	-1.55	-0.85	-1.22	-1.02	-1.54	-2.32	-2.73	-3.44	-1.2	-1.42	-1.66	-2.18	-1.77	-2.43	-3.17	-2.49	-2.95	-3.03	-2.17	-2	-2.3	-3.57
27217	le CD53 CD53 antigen | IMAGE:295826	1	CD53	3.04	3.47	3.72	3.55	3.18	3.6	2.98	4.31	3.65	3.12	2.54	3.82	1.75	2.01	3.21	3.53	3.28	3.11	2.7	2.68	2.93	3.64	3.35	2.66	2.21	1.44	2.75	0.95
26439	lu2 ACF Apobec-1 complementation factor; APOBEC-1 stimulating protein | IMAGE:296480	1	ACF	1.95	2.93	2.71	2.22	2.7	2.24	2.53	2.91	2.68	3.42		2.77	1.96	2.46	3.1	2.88	2.81	3.3	2.9	2.3	2.18	2.83	2.01	2.21	2.14	1.28	2.59	0.94
27218	lu MAPKAPK3 mitogen-activated protein kinase-activated protein kinase 3 | IMAGE:296513	1	MAPKAPK3	1.39	1.14	1.66	1.27	0.78	1.19	1.07	1.37	0.9	0.97	1.12	1.14	1.53	1.19	1.27	1.31	0.94	0.96	1.17	1.13	-0.98	0.26	-0.18	1.28	0.95	0.17	0.64	-0.58
19387	lu IGF1 insulin-like growth factor 1 (somatomedin C) | IMAGE:296642	1	IGF1		0.87	0.49	0.87	0.58	0.68	0.49	0.16	0.94	0.03	-0.41	1.53	0.94	0.37	0.49	0.88	0.46		1.09	1.44	1.45	-0.07		1.37	1.08		0.29	0.71
27219	lu KIAA0265 KIAA0265 protein | IMAGE:296688	1	KIAA0265	0.25	0.47	0.37	0.74	-0.26	0.92	-0.04	0.58	0.09	0.13	0.62	0.9	1.44	0.07	0.16	0.16	0.09	1.49E-09	0.38	0.68	0.64	0.68	0.92	0.75	0.77	0.35	0.29	0.94
27220	lu MXI1 MAX-interacting protein 1 | IMAGE:296840	1	MXI1	-2.9	-1.58	-1.76	-1.91	-2.49	-1.42	-1.84	-2.35	-1.95	-1.5	-0.76	-0.52	-1.33	-0.91	-2.53	-3.03	-2.45	-2.09	-2.56	-1.93	0.54	0.56	0.23	-0.4	-0.74	-1.85	-1.16	-1.99
26440	le IL13RA1 interleukin 13 receptor, alpha 1 | IMAGE:297055	1	IL13RA1	-1.87	-0.77	-0.97	-0.51	-0.63		-1.76	-1.22	-0.56	-4.12	-3.62	-3.45	-2.79	-2.8	-3.36	-3.18		-4.71	-3.4	-3.35	0.19	0.86	-1.34E-09	-1.49	-1.7	-2.49	-1.64	-2.36
27221	le CTSB cathepsin B | IMAGE:297219	1	CTSB	-2.69	-1.53	-1.83	-1.83	-2.84	-1.6	-2.15	-1.65	-1.27	-1.43	-0.62	-0.63	-1.24	-0.72	-2.51	-2.75	-2.58	-2.18	-2.19	-1.96	0.38	0.49	-0.03	-0.55	-0.93	-1.94	-0.86	-1.94
27222	le AIM1 absent in melanoma 1 | IMAGE:297589	1	AIM1	1.29	1.21	1.58	1.71	1.58	1.54	1.21	1.26	1.29	1.72	1.67	1.39	-0.16	0.35	0.98	1.09	1.35	1.09	0.89	1	0.14	0.45	1	0.82	0.13	0.42	1.56	-0.03
27223	lu2 DFFA DNA fragmentation factor, 45 kD, alpha polypeptide | IMAGE:297739	1	DFFA	0.75	0.39	0.14	0.08	0.42	0.14	0.26	0.72	0.2	0.48	0.18	0.02	0.19	0.79	0.04	-0.07	0.59	-0.44	0.07	0.03	-0.34	0.35	0.78	0.12	0.08	-0.03	0.31	-0.27
27224	le PLA2G2A phospholipase A2, group IIA (platelets, synovial fluid) | IMAGE:297804	1	PLA2G2A	0.15	0.06	0.01	-0.09		0.5		-0.35	-0.46	-0.09	-0.55	0.11	0.69	-0.03	0.07	-0.22	-0.3	0.13	-0.39	0.1	0.13	-0.3	0.52	0.13	-0.03	-0.29	-0.77	0.27
27225	lu2 PPP2R5B protein phosphatase 2, regulatory subunit B (B56), beta isoform | IMAGE:297810	1	PPP2R5B	1.34	0.85	0.85	1.09	1.02	1.23	1.21	1.47	0.71	0.44	0.68	0.8	1.18	0.59		0.4	0.58	0.22	0.78	0.91	1.29	1.26	1.07	1.16	0.94	-0.02	0.84	0.4
27226	le VDUP1 upregulated by 1,25-dihydroxyvitamin D-3 | IMAGE:297954	1	TXNIP	1.25	2.63	3.02	2.41	3.78	3.17	2.67	3.06	3.14	3.73	3.13	3.59	2.1	0.88	3.4	3.21	2.38		3.17	2.19	1.93	3.89	2.59	1.55	1.25	0.26	1.65	0.33
27227	lu4 PDGFRA platelet-derived growth factor receptor, alpha polypeptide | IMAGE:298147	1	PDGFRA	-3.35	-1.28	-2.28	-2.37	-3.73	-1.8	-2.21	-2.03	-3.05	-2.67	-1.82	-1.3	-1.31	-1.4	-2.76	-2.84	-2.75	-2.58	-3.02	-1.08	-1.32	-1.89	-1.32	-2.11	-2.39	-2.89	-2.5	-2.05
27228	lu5 FABP3 fatty acid binding protein 3, muscle and heart (mammary-derived growth inhibitor) | IMAGE:298149	1	FABP3	-0.38	0.39	0.33	0.31	-0.01		0.06	-0.04	0.22	0.11	-0.06	0.28	0.02	0.22	-0.2	0.05	0.01		0.03	0.66	0.29	-0.22	0.04	0.13	-0.41	0.26	0.53	0.69
24267	le BCL2L1 BCL2-like 1 | IMAGE:298187	1	BCL2L1	-0.87	-0.77	-0.22	-0.48		-0.64	-0.52	-0.86	-0.79	-0.57	-0.05	-0.68	-0.54	-0.61	-0.55	-0.71	-0.24	-0.17		-0.71	0.59	0.72	0.93	-0.97	-0.48	0.09	-0.63	-0.67
4242	le BCL2L1 BCL2-like 1 | IMAGE:298187	1	BCL2L1	-0.93	-0.96	-0.9	-0.41	-0.59	-0.63	-0.85	-0.55	-0.86	-0.31	-0.14	-0.24	-1.16	0.22	-0.07	-0.62	-0.43	-0.14	-0.48	-0.57	0.49	0.49	0.12	-1.15	-0.27	-0.04	-0.84	-1.17
28256	lu2 MYCN v-myc avian myelocytomatosis viral related oncogene, neuroblastoma derived | IMAGE:298309	1	MYCN	-1.4	0.58	-0.75	-1.17	-1.71	-0.81	-0.99	-0.73	-0.66	-0.3	-0.26	-0.79	-1.53	-1.3	-0.46	-1.22	-1.01	-0.59	-0.73	-1.43	-0.87	-0.19	-0.69	-1.4	-1.34	-1.05	-1.06	-2.18
28257	lu3 MEF2A MADS box transcription enhancer factor 2, polypeptide A (myocyte enhancer factor 2A) | IMAGE:298320	1	MEF2A	-0.91	-0.24	-0.58	-0.07	-0.3	0.06	0.4	-0.04	-0.9	-0.46	0.47	0.64	-0.07	-0.23	-1.04	-0.99	-0.38	0.03	-0.6	-0.35	-0.13	-0.71	-1.34E-09	-0.41	-0.34	0.12	0.65	-0.7
26441	lu2 PHAX phosphorylated adaptor for RNA export | IMAGE:298601	1	PHAX	-0.95	-0.66	-0.98	-0.45		-0.35	0.12			-1.02	-1	-0.74	-0.76	-1.19	-0.38	-0.65	-0.67	-0.53		-0.68	0.64	0.28	0.89	0.16	-0.41	-0.58		-0.45
26442	lu5 PPP4C protein phosphatase 4 (formerly X), catalytic subunit | IMAGE:299357	1	PPP4C	0.5	1.18	1.56	0.37	1.59	-0.14	0.2	0.69	1.58	0.63	0.67	1.07	-0.64	0.6	0.2	-0.52	0.16	0.45	0.62	0.03	-0.56	-0.03	-1.09	-0.06	0.16	-0.14	0.29	-1.16
28258	lu2 DLEU1 deleted in lymphocytic leukemia, 1 | IMAGE:299717	1	DLEU1	-1.15	-0.65	-1.04	-0.54	-0.16	-0.21	0.08	-0.58	-0.91	-0.96	0.02	8.94E-10	-0.44	-0.29		-1.33	-1.02	-0.52	-1.49	-0.54	-0.32	-1.22	-0.29	-0.51	-0.72	-0.1	0.54	-0.99
28259	lu TNFRSF6 tumor necrosis factor receptor superfamily, member 6 | IMAGE:299745	1	FAS	0.66	0.32	1.34	0.21	2.54	0.78	1.18	1.68	2.22	1.74	1.21	1.84	-0.65	-0.46	1.19	0.63	0.63	2.77	0.62	-0.6	-0.05	1.62	1.16	-0.76	-0.67	0.32	1.25	-0.94
26443	l BCL2L11 BCL2-like 11 (apoptosis facilitator) | IMAGE:300194	1	BCL2L11	0.86	-0.04	0.15	0.43	0.69	0.08	0.77	0.23	0.61	0.24	-0.52	0.17	0.32	-0.22	0.14	0.05	0.43	0.25	0.46		0.17	0.5	-0.22	0.14	0.28	0.54	0.25	-0.07
28260	lu2 SCYA19 small inducible cytokine subfamily A (Cys-Cys), member 19 | IMAGE:300411	1	CCL19	-1.03	-0.7	-0.5	-0.24	-0.28	0.15	0.07	-0.07	-0.44	-0.29	0.36	0.5	-0.8	0.06	-0.85	-1.15	-0.24	0.28	-0.96	-0.45	-0.31	0.25	-0.2	-0.82	-0.66	0.14	0.73	-1.09
27230	lu TTN titin | IMAGE:300522	1	TTN		1.54	1.93	0.77	1.2	0.57	0.81	0.79	1.36	1.18	0.9	1.99	0.5	0.99	1.32	1.56	0.86	1.31		1.14	0.59	0.28	-0.06	1	0.45			0.23
27231	le PPP1CC protein phosphatase 1, catalytic subunit, gamma isoform | IMAGE:300636	1	PPP1CC	-1.88	0.5	0.3	-0.04		-0.04	-0.49	-0.3	0.74	0.64	-0.55	0.42	-1.84	-2.13	0.18	0.58	-0.95	0.81		-1.48	-0.89	-0.62	-1.54	-1.82	-2.3	-2.49	-2.25	-3.12
27232	le EDR2 early development regulator 2 (homolog of polyhomeotic 2) | IMAGE:300944	1	PHC2	-1.57	-0.84	-0.92	-0.14	-0.75	0.04	-1.59	-0.9	-0.71	-0.88	-1.5	-1.08	-1.13	-1.14	-0.4	-0.83	-0.92	0.03	-0.85	-0.78		1.25	0.51	-0.35	-0.15	-1.22	-1.43	-1.29
27233	lu CA150 transcription factor CA150 | IMAGE:301377	1	TCERG1	-0.7	-0.56	-0.55	-0.55	-0.09	-0.28	-0.42	-0.78	-0.11	0.01	-0.64	0.28	-2.05	-1.63	-0.12	-0.21	-0.18	-0.67	-0.4	-0.27	-1.29	-0.79	-2.01	-2.98E-10	-1.09	-1.81	-0.18	-2.57
27235	lu3 PRP4 serine/threonine-protein kinase PRP4 homolog | IMAGE:301608	1	PRPF4B	-0.95	0.36	-0.43	-0.63	-0.74	-0.51	-0.59	-0.55	0.35	0.17	-0.04	-1.16	-1.82	-1.9	-0.67	-0.45	-0.67	-0.5	-0.32	-1.03	-0.84	0.18	-0.68	-2.12	-0.56	-1	-0.52	-2.13
27236	le VEGF vascular endothelial growth factor | IMAGE:301649	1	VEGF	-4.24	-3.13	-3.44	-2.38	-2.56	-3.15	-2.55	-2.93	-2.77	-3.3	-3.5	-2.75	-3.32	-2.33	-3.05	-3.11	-2.76		-2.96	-3.61	-2.36	-2.49	-3.27	-3.22	-2.97	-2.93	-2.37	-3.6
27237	le CDW52 CDW52 antigen (CAMPATH-1 antigen) | IMAGE:301723	1	CDW52		3.31	3.74	2.75		2.72	3.07	3.71	3.39	3.25	2.54	2.11	3.14	1.32	3.01	3.01	2.35	3.66		2.28	1.83	2.13	1.43	2.56	2.68	2.72	1.97	2.7
28261	lu5 BAD BCL2-antagonist of cell death | IMAGE:301984	1	BAD	0.07	0.21	0.11	0.27	-0.19	0.67	0.01	0.43	0.7	-0.26	0.54	0.21	-0.14	0.47	0.09	-0.12	0.2	0.07	0.5	0.59	0.36	0.32	0.32	0.68	0.57	0.25	0.36	-0.32
27238	le PIG8 etoposide-induced mRNA | IMAGE:302059	1	EI24	-3.12	-2.07	-2.24	-1.42	-2.02	-2.04	-2.84	-2.07	-2.15	-1.42	-1.71	-2.48	-2.46	-2.85	-1.47	-1.8	-2		-2.04	-2.11		-2.46	-3.49		-2.43	-3.17		-3.25
27239	lu TRB@ T cell receptor beta locus | IMAGE:302157	1	TRB@	-1	0.46	0.69	0.38	0.01	0.67	0.21	0.21	0.54	1.27	0.43	0.87	-0.81	-2.06	1.26	0.82	0.18	1.39	0.81	-2.98E-10	-0.17	0.14	-0.66	-1.52	-0.69	-1.53	-0.92	-2.15
27240	le MAD2L1 MAD2 (mitotic arrest deficient, yeast, homolog)-like 1 | IMAGE:302185	1	MAD2L1	-2.65	-1.97	-2.85	-0.12	-2.54	-0.68	-2.7	-1.21	-1.6	-1.35	-1	-1.21	-2.45	-1.3	-1.6	-1.25	-1.43	-1.35	-1.37	-1.77	-2.46	-1.58	-2.85	-2.81	-0.99	-1.59	-2.11	-1.73
19345	lu2 NEBL nebulette | IMAGE:302188	1	NEBL	-0.08	-0.32	-0.47	-0.11	-1.44	0.12	-0.45	-0.57	0.49	-0.67	-1.39	-0.77	-0.59	-1.04	-1.07	-0.38		-1		-0.89	-0.28	0.24	0.46	-0.45	0.19	-0.45		-0.73
26444	lu2 NEBL nebulette | IMAGE:302188	1	NEBL		0.71	0.05	0.08	0.19	-0.32			0.25	-0.1		0.48	0.23	-0.5	0.15	-0.5	-0.05		0.34	0.01	1.5	0.47	0.82	0.54	-0.06	1.9	0.25	-0.01
27241	le CSK c-src tyrosine kinase | IMAGE:302191	1	CSK	1.88	2.19	2.05	1.88	0.93	2.01	2.43	2.5	2.21	0.78	1.08	1.77	1.09	0.62	1.58	1.11	1.45	0.87	0.42	1.22	1.13	1.97	2.03	1.7	1.52	0.17	0.61	0.5
19376	le NK4 natural killer cell transcript 4 | IMAGE:302394	1	NK4	1.11	1.27	1.54	-0.11	-0.67	-0.44	1.25	0.42	-0.67	2.35	2.85	1.33	2.27	0.66	2.84	1.87	2.91	1.99	2.77	1.67	0.48	2	1.66	1.44	1.38	1.66	1.75	0.79
27244	lu5 FABP3 fatty acid binding protein 3, muscle and heart (mammary-derived growth inhibitor) | IMAGE:302714	1	FABP3	0.05	-0.11	0.39	-0.13	0.12	0.41	0.59	-0.1	-0.15	0.01	0.35	-0.11	0.57	-0.12	0.54	-0.28	0.01	0.09	0.3	-0.05	0.26	0.88	0.39	-0.1		-0.33	-0.18	0.08
26445	lu SH2D1A SH2 domain protein 1A, Duncan's disease (lymphoproliferative syndrome) | IMAGE:302800	1	SH2D1A	-1.48	-1.02	-0.91	-0.73		-0.42		-0.8	-0.99	-3.75		-3.5	-2.85	-2.17	-3.69	-3.26	-2.04	-3.66	-3.2	-3.51	-0.08	1.08	-0.65	-1.35	-1.81	-2.51	-2.06	-2.71
27245	le MAX MAX protein | IMAGE:302937	1	MAX	0.78	1.82	1.91	1.99	1.15	1.58	1.94	1.68		2.67	2.07	2.78	1.08	0.83	2.08	2.23	2.71	2.43	1.57	2.04	1.47	1.93	1.35	1.58	0.95	-0.02	1.94	-0.18
27246	le PDCD2 programmed cell death 2 | IMAGE:303183	1	PDCD2	-2.07	-0.37	0.02	0.19	-0.89	-0.52	-0.58	0.03	-0.49	-0.17	0.01	-0.37	-2.1	-1.14	-0.43	-0.69	-0.67	0.24	-0.53	-1.16	-1.62	-1.6	-1.21	-2.25	-2.21	-2.05	-1.73	-1.37
26446	le LOC51144 steroid dehydrogenase homolog | IMAGE:305284	1	HSD17B12		-0.75	-0.89	-0.67	-1.34		-0.2	-0.48	-0.63	-1.09	-1.49	-1.32	-2.13	-1.9	-0.74	-0.98	-0.94	-0.78	-1.6	-2.16	-1.53	-1.21	-1.9	-2.03	-1.58	-2.32	-1.98	-2.39
26447	l Casp8ap2 caspase 8 associated protein 2 | IMAGE:305356	1	CASP8AP2	-0.4	0.91	0.33	0.27	0.07	0.52	0.39	0.04	0.52	1.16	0.41	1.33	-0.74	0.39	1.03	0.93	0.11	0.29	0.22	0.64	-0.47	-0.16	-1.56	0.84	-0.27	-0.84	0.24	-1.28
27247	le BCL7A B-cell CLL/lymphoma 7A | IMAGE:306139	1	BCL7A	-0.43	1.73	-0.07	0.24	0.84	0.37	0.68	0.7	0.35	-0.03	-0.07	-0.02	-0.96	-1.17	-0.06	-0.12	-0.9	0.4	-0.91	-1	-1.61	-0.66	-0.28	-1.64	-1.27	-2.31	-0.99	-1.32
19388	le CD9 CD9 antigen (p24) | IMAGE:306170	1	CD9	-4.39	-2.86	-2.88	-2.61	-3.67	-3.16	-4.01	-3.04	-1.89	-4.12	-3.87	-3.42	-3.56	-3.01	-3.26	-2.62	-2.26	-3.17	-4.01	-3.21		-2.01	-3.44	-3.48	-3.37	-4.1	-2.27	-3.02
4219	le CD9 CD9 antigen (p24) | IMAGE:306170	1	CD9	0.64	1.01	0.99	0.36	0.68	-0.39	0.88	0.91	1.6	-3.04	-0.72	-1.89	-1.96	-1.37	-2	-1.19	0.45	-1.36	-1.38	-1.46	-0.06	-0.25	0.41	-1.26	-0.91	-1.54	-0.6	-0.52
28263	lu RCN2 reticulocalbin 2, EF-hand calcium binding domain | IMAGE:306205	1	RCN2	-1.51	-1.47	-1.69	-0.96		-1.51	-1.54	-0.81	-1.81	-1.17		-1.91	-1.47	-1.31	-1.5	-1.37	-1.48	-0.42	-1.22	-1.45		-0.84	-1.08	-1.63	-1.67	-1.34	-2	-1.11
28264	lu6 PTPRA protein tyrosine phosphatase, receptor type, A | IMAGE:306219	1	VPS16	-1.51	-1.01	-0.48	-0.41	-1.05	-1.06	-0.95	-0.86		-0.24	-1.28	-0.93	-1.94	-2.14	-0.32		-0.56	-0.59	-0.87	-1.59	-0.65	-0.27	-0.97	-1.14	-1.49	-1.38	-1.12	-1.92
27248	le CLK1 CDC-like kinase 1 | IMAGE:306465	1	CLK1	1.64	1.83	1.94	2.42	1.8	2.19	1.84	1.87	2.35	2.46	2.15	3.45	1.05	1.84	2.05	2.13	2.71	3.25	1.69	2.16	0.05	1.15	0.07	1.67	1.81	2.02	2.04	-0.33
27249	lu3 TNK1 tyrosine kinase, non-receptor, 1 | IMAGE:306578	1	TNK1	0.8	0.51	0.41	0.78	0.51	0.91	0.3	0.6	0.48	1.04	0.02	1.06	1.2	0.55	0.92	0.74	0.42	0.93	0.81	0.92	0.25	0.19	0.06	1.14	1	-0.08	0.09	0.49
27250	l ROS1 v-ros avian UR2 sarcoma virus oncogene homolog 1 | IMAGE:306789	1	ROS1	0.55	0.58	0.49	0.16		0.89		0.51	0.13	0.21	0.26	0.55	0.86	0.64	0.38	0.38	0.51			0.65	1.85	1.66	1.46	0.53	0.48			0.35
26448	lu2 PGAM2 phosphoglycerate mutase 2 (muscle) | IMAGE:307207	1	PGAM2	0.91	1.19	0.75	0.67	1.15	1.17	0.67	0.44	0.6	0.98	0.71	1.68	0.46	0.81	1.17	1.41	0.94	1.32	1.41	1.6	-0.6	-0.33	-1.16	1.51	1.21	-0.22	1.1	-0.8
27251	le RAP1A RAP1A, member of RAS oncogene family | IMAGE:307293	1	RAP1A	-1.08	1.53	0.42	0.58	-0.52	0.9	0.99	1.03	0.79	1.77	1.32	1.88	-0.03	0.6	1.28	1.42	0.49	1.97	0.77	0.87	0.52	1.36	0.64	0.34	-0.39	-0.81	0.56	-1.8
28266	lu2 ENG endoglin (Osler-Rendu-Weber syndrome 1) | IMAGE:307887	1	ENG	0.5	0.55	1.01	0.27	1.19	0.36	0.48	0.54	1.52	1.53	0.39	0.27	-0.81	0.06	1.23	1.26	0.34	1.19	0.65	0.07	0.65	1.45	0.73	0.1	0.21	-0.04	0.46	-0.46
28265	lu2 MYL3 myosin, light polypeptide 3, alkali; ventricular, skeletal, slow | IMAGE:308098	1	MYL3	-2.36	-1.85	-1.26	-0.93	-1.31	-1.81	-2.03	-1.23	-1.43	-0.86	-1.35	-1.65	-2.79	-2.69	-1.23	-1.75	-1.54	-1.22	-2.22	-2.52	-2.25	-1.23	-2.39	-2.3	-2.44	-3.01	-1.77	-3
27252	lu3 TIE tyrosine kinase with immunoglobulin and epidermal growth factor homology domains | IMAGE:308536	1	TIE1	-3.09	-1.52	-1.95	-1.55	-2.96	-2.37	-2.54	-1.97	-2.82	-1.58	-1.78	-1.08	-1.54	-0.35	-1.96	-1.88	-1.73	-1.06	-1.7	-1.56	-1.55	-2.95	-2.41	-1.96	-2.77	-2.45	-2.23	-0.98
26449	lu2 MGC5627 hypothetical protein MGC5627 | IMAGE:308793	1	XTP3TPA	-1.05	-0.3	-0.58	-0.24	-0.63	-0.61	-0.32	0.03	0.3	-0.3	-0.93	0.26	-1.14	-1.73	-0.2	-0.47	-0.29	-0.19	-0.73	-1.26	-0.74	0.15	-0.42	-0.9	-0.77	-2.1	-1.18	-2.46
27253	le MAP2K1 mitogen-activated protein kinase kinase 1 | IMAGE:309258	1	MAP2K1	-2.01	-0.91		-0.63	-0.81	-0.95	-1.4	-0.54	0.45	0.36	-0.71	8.94E-10	-2.81	-2.35	-0.4	-0.59	-1.52	-0.03	-1.03	-1.52	-0.99	-0.29	-1.12	-1.99	-1.61	-2.54	-1.7	-2.89
29107	l PLA2G10 phospholipase A2, group X | IMAGE:309343	1	PLA2G10	-1.1	0.54	-0.09	-0.34		-0.21	-0.44	-0.72	-0.23	-1.48	-1.44	-0.89	-0.69	-1	-0.59	-0.15	0.36	-1.68	-0.52	-0.83	-0.42	-0.85	-0.95	-1.02	-0.13	-0.04	-0.27	1.01
26450	lu3 MMP15 matrix metalloproteinase 15 (membrane-inserted) | IMAGE:309345	1	MMP15	-0.81	0.76	-0.24	-0.39	-0.63	-0.03	-0.59	-0.08	0.21	0.13	-0.43	0.19	-0.73	-1.52	-0.02	-0.23	-0.31	0.31	-0.39	-0.29	-0.25	-0.32	0.06	-0.55	-0.35	-1.52	-1.42	-1.62
26451	le JUNB jun B proto-oncogene | IMAGE:309477	1	JUNB	0.44	1.39	1.52	1.28	2.94	1.38	2.72	2.02	1.8	1.96	2.46	3.69	0.63	2.31	2.4	1.26	2.27	3.65	1.45	2.22	1.78	2.05	1.43	2.11	2.65	3.05	3.25	0.24
28268	lu3 RASA1 RAS p21 protein activator (GTPase activating protein) 1 | IMAGE:309970	1	RASA1	-1.44		-1.28	-0.8		-1.23	-0.98	-1.13	-1.25	-0.75	-0.82	-1.39	-1.57	-1.25	-1.41	-1.7	-1.03	-1.8	-0.94	-1.48	-0.5	-0.38	-0.01	-0.76	-1.07	-0.97	-0.91	-1.72
27256	le CD151 CD151 antigen | IMAGE:310348	1	CD151	-3.22	-2.47	-3.33	-1.84	-2.62	-1.64	-3.46	-2.51	-3.49	-2.1	-3.02	-3.05	-2.27	-2.3	-2.13	-2.6	-2.36	-3.09	-2.43	-1.88	-1.91	-2.02	-4.17	-2.4	-1.73	-2.73	-2.49	-2.1
28269	lu2 WASF3 WAS protein family, member 3 | IMAGE:320336	1	WASF3	-2.77	-2.3	-2.41	-0.77	-2.15	-1.8	-1.82	-2.32	-2.95	-1.68		-1.6	-2.21	-1.66	-2.17	-2.06	-1.86	-1.9	-1.91	-2.35	-1.34	-1.56	-1.72	-1.71	-2.24	-1.56	-1.76	-2.26
27257	lu HMG17 high-mobility group (nonhistone chromosomal) protein 17 | IMAGE:320385	1	HMGN2	-0.86	-1.39	-0.39	-0.53		-1.02	-0.53		-0.11	0.18	-0.53	-0.9	-0.71	0.01	-0.18	-0.25	-0.26	-0.31	0.07	-1.25	-0.63	-0.59	-1.34	-1.43	-0.37	-0.34	-0.82	-0.31
27259	lu3 STATI2 STAT induced STAT inhibitor-2 | IMAGE:320919	1	SOCS2	-2.55	-1.23	-1.69	-1.54	-1.87	-1.23	-1.94	-2.55	-2.34	0.53	0.49	0.13	-1.26	-0.46	-0.53	-0.7	-0.51	-0.68	-0.71	-0.85	-0.82	-1.49	-1.29	-1.45	-0.46	-1.6	-1.08	-1.68
28270	lu POLE polymerase (DNA directed), epsilon | IMAGE:321207	1	POLE	-2.56	-1.77	-1.46	-1.19	-1.39	-1.61	-1.45	-1.22	-0.9	-0.98	-1.94	-1.81	-3.23	-2.99	-0.91		-2.28	-1.05	-0.81	-2.87	-1.69	-1.04	-1.39	-2.04	-2.54	-2.26	-1.56	-2.59
26452	lu2 ZNF202 zinc finger protein 202 | IMAGE:321235	1	ZNF202	-0.04	0.11	0.83	0.51	0.53	0.33	0.05	0.6	0.85	0.92	0.47	0.81	0.52	0.89	0.77	0.64	0.07	0.79	0.91	0.71	0.56	0.18	0.1	0.52	0.43	0.35	0.32	0.1
27260	le RAP1B RAP1B, member of RAS oncogene family | IMAGE:321246	1	RAP1B	-1.74	0.81	0.43	0.21	0.15	-0.04	0.37	0.01	0.58	1.39	0.22	1.04	-1.19	-0.7	1.21	1.48	0.73	1.1	1.13	0.27	-0.08	0.47	-0.02	-0.57	-0.65	-1.44	1	-1.66
28271	lu2 PRSC1 protease, cysteine, 1 (legumain) | IMAGE:321351	1	LGMN	-0.17	-0.62	0.02	-0.11	0.81	-0.45	0.14		-0.04	-0.14	-0.41	0.39	-1.05	-0.65	0.12	-0.34	-0.14	0.49		-1.13	-0.68	-0.21	-0.26	-1.02	-0.94	0.37	0.23	-0.97
28272	lu XPO1 exportin 1 (CRM1, yeast, homolog) | IMAGE:321717	1	XPO1	0.93	1.11	1.73	0.5	3.28	0.73	0.8	1.04	1.59	1.42	1.16	2.41	-0.53	0.45	1.18	0.96	0.68	2.93	0.96	-0.07	0.63	1.13	1.1	-0.13	0.72	0.44	1.22	-0.44
26453	l Homo sapiens cDNA FLJ13618 fis, clone PLACE1010925 | IMAGE:321744	1	PPP1R15B	-1.01	-0.51	-0.29	8.94E-10	-0.22	-0.03	-0.1	0.07	-0.13	-0.15	0.53	0.45	-1.14	0.01	-0.26	-0.58	0.08	1.01	-0.33	-0.48	-0.31	0.25	0.09	-1.07	-0.59	-0.22	0.17	-1.37
27261	lu REA B-cell associated protein | IMAGE:321754	1	REA		-1.3	-1.78	-0.51		-0.62	-1.56	-0.98	-1.85	-1.7	-2.88	-1.51	-1.01	-1.71	-1.45	-1.08	-1.63	-2.44	-1.73	-1.82	-0.74	-2.03	-2.07	-1.41	-1.11	-1.65		-0.83
24275	lu2 JDP1 J domain containing protein 1 | IMAGE:321780	1	DNAJC12	-2.24	-0.69	-1.22	-0.1	-0.89	0.53	-0.73	-1.04	-0.51	-2.08	-1.17	-0.28	-0.54	-0.45	-1.51	-1.25	-1.85	-1.71	-0.42	-0.46	-0.25	-0.81	-1.19	-0.83	-0.36	-1.29	-0.22	-0.61
26240	lu2 JDP1 J domain containing protein 1 | IMAGE:321780	1	DNAJC12	-0.88	-0.26	-1.19	-0.82	-1.64	-0.32		-0.82	-1.41	-1.5	-1.14	-1	-0.63	-0.38	-1.31	-1.12	-1.66	-1.66	-1.18	-0.75	-0.96	-1.42	-0.52	-1.27	-0.64	-0.19	-1.76	-0.61
19346	lu4 SH3BP5 SH3-domain binding protein 5 (BTK-associated) | IMAGE:321999	1	SH3BP5	0.42	1.5	1.51	1.08	0.88	0.13	0.94	1.05	1.19	0.71		0.71	-0.67	-2.98E-10	-0.2	-0.74	-0.31	-0.02	0.07	-0.48	-1.07	-0.26	-0.69	-0.5	-0.3	-1.21	0.06	-1.22
26454	lu4 SH3BP5 SH3-domain binding protein 5 (BTK-associated) | IMAGE:321999	1	SH3BP5	0.33	1.12	1.49	1.49	1.59	1.1	0.74	1.32	1.61	0.66	1.24	1.07	-0.64	0.07	0.31	-0.36	0.16	0.56	0.07	0.08	-1	0.1	-0.9	-0.33	0.11	-1.27	0.52	-1.03
28273	lu5 MAPK9 mitogen-activated protein kinase 9 | IMAGE:322029	1	MAPK9	-2.2	-1.21	-2.21	-1.68	-2	-1.98	0.08	-1.18	-0.37	-3.27	-2.23	-2.98	-1.92	-1.2	-3.61	-3.3	-2.39	-2.28	-4.08	-2.1	-2.76	-2.3	-2.21	-2.11	-0.29	-1.55	-0.1	-2.75
27263	lu3 PTPN3 protein tyrosine phosphatase, non-receptor type 3 | IMAGE:322739	1	PTPN3	-1.93	-2.02	-2.33	-0.21	-2.13	-0.71	-1.56		-2.29	-1.5	-1.12	-1.83	-1.5	-0.74	-2.13	-1.31	-1.2	-2.14	-1.51	-2	-0.63	-1.19	-2.24	-2.15	-0.64	-0.95	-1.67	-0.88
26455	lu NR4A3 nuclear receptor subfamily 4, group A, member 3 | IMAGE:323151	1	NR4A3	-0.71	-0.2	-0.54	0.17	-0.57	-0.13	-0.34	-0.52	2.98E-10	-0.26	-0.18	0.89	0.27	0.11	-0.49	-0.43	-0.36	-0.15	-0.66	0.12	-0.32	-0.31	-0.6	-0.33	-0.03	-0.56	-0.05	-0.65
27264	lu CDK2 cyclin-dependent kinase 2 | IMAGE:323162	1	CDK2	-0.3	0.18	-0.2	0.12	0.41	0.39	-1.44	-0.58	0.49	0.01	-0.05	0.43	-1.03	-0.66	-0.05	0.64	0.05	0.88	-0.52	-0.26	-0.53	-0.44	-1.3	-0.69	-0.15	-0.75	-0.22	-0.18
26456	lu3 FAP fibroblast activation protein, alpha | IMAGE:323181	1	FAP	-3.55	-2.01	-3.4	-3.3	-4.29	-1.04	-3.67	-1.6	-3.9	-3.06	-2.43	-3.05	-2.94	-3.32	-2.12	-2.18	-2.77	-1.01	-3.15	-3.45	-2.91	-2.25	-2.42	-3.19	-2.67	-0.49	-3.73	-2.96
26457	lu3 MG61 amino acid system N transporter 2; porcupine | IMAGE:323204	1	PIM3	-4.06	-3.36	-3.14	-2.74	-3.14	-2.25	-2.17	-3.09	-3.85	-3.3	-3.08	-2.6	-2.94	-3.27	-1.95	-2.09	-2.98	-1.59	-3.13	-2.84	-2.59	-3.25	-2.92	-2.98	-2.96	-3.28	-3.18	-2.96
26458	le MY047 leptin receptor overlapping transcript-like 1 | IMAGE:323210	1	LEPROTL1	0.09	0.28	0.68	0.31	0.55	0.64	0.75	0.72	0.57	2.96	2.64	3.79	2.17	1.67	2.79	2.6	1.48	4.12	2.97	2.77	0.54	1.39	1.14	1.7	1.72	1.89	3.07	0.08
27266	lu4 PPP3CC protein phosphatase 3 (formerly 2B), catalytic subunit, gamma isoform (calcineurin A gamma) | IMAGE:323775	1	PPP3CC	1.1	2.59	2.14	1.96	2.46	1.64	1.01	2.05	2.04	1.62	1.45	2.45	0.29	1.2	1.96	1.93	0.83	2.4	1.35	2.02	0.16	0.54	0.63	1.54	0.64	0.1	1.18	0.1
26459	lu4 ID3 inhibitor of DNA binding 3, dominant negative helix-loop-helix protein | IMAGE:323946	1	ID3	-0.79	-0.11	-0.19	0.21	-0.54	0.51	-0.38	0.47	0.35	-0.17	0.47	-0.1	-1.06	-0.59	-0.31	-0.54	-0.32	0.23	-0.37	-0.9	-0.26	0.56	-0.09	-0.99	-0.68	-0.94	-0.5	-1.51
28141	lu4 LIF leukemia inhibitory factor (cholinergic differentiation factor) | IMAGE:324039	1	LIF	-0.25	0.35	-0.18	-0.26	-0.25	-0.64	-0.09	0.03	0.69	0.01	-0.47	0.35	-0.01	-0.65	-4.47E-10	0.26	-0.06	-0.07	0.14	-0.14	0.27	-0.25	-0.54	0.24	-0.11	0.49	-0.31	-0.12
27267	le ACTN1 actinin, alpha 1 | IMAGE:324077	1	ACTN1		-2.74	-3.57	-2.08	-3.6	-1.95		-3.51	-2.83	-0.09	-0.98	-0.58	-1.16	-1.58	0.62	0.45	-0.16	0.29	-0.25	-0.4		0.7	0.48	-0.95	-1.38	-1.94	-1.89	-1.91
27268	lu STK25 serine/threonine kinase 25 (Ste20, yeast homolog) | IMAGE:324141	1	STK25	-0.35	0.29	0.13	0.52	0.34	0.47	-0.05	-0.11	0.12	0.09	-0.3	-0.03	-0.13	-0.9	0.2	0.25	0.1	0.1	-0.13	0.45		-0.24	-0.49	0.57	0.04	-1.15	-0.21	-1.36
27269	lu RPS29 ribosomal protein S29 | IMAGE:324144	1	RPS29	0.95	2.31	2.13	1.63	2.08	2.3	2.01	2.17	2.06	2.07	1.99	2.09	1.59		2.69	2.18	1.64		2.39	1.85		-0.73	-1.34	0.85	1.79	0.28	2.39	0.16
26460	lu2 IER3 immediate early response 3 | IMAGE:324267	1	IER3	-2.18	-0.75	-1.16	-0.84	-1.61	-1.09	-1.22	-1.57	-1.41	-1.03	-1.51	-1.29	-1.71	-1.76	-1.42	-0.82	-1.35	-1.63	-1.52	-1.86	-1.4	-0.7	-1.4	-1.64	-1.37	-1.37	-0.32	-1.72
27270	le SPARC secreted protein, acidic, cysteine-rich (osteonectin) | IMAGE:324597	1	SPARC	-5.19	-4.66	-5.32	-3.23	-6.06	-4.04	-5.67	-4.52	-2.69	-4.99	-2.43	-5.56	-4.98	-4.82	-5.34	-4.77	0.21	-5.24	-5.46	-4.87		-1.94		-4.51	-2.8	-3.87	-1.7	-3.04
28275	lu BRF2 butyrate response factor 2 (EGF-response factor 2) | IMAGE:324740	1	ZFP36L2	-1.62	-0.81	-0.75	-0.71	-1.31	-1.06	-0.39	-0.93	-1.2	0.7	1.21	1	0.38	-0.03	0.87	0.36	0.12	0.33	0.55	0.4	-1.28	-0.62	-1.04	-0.19	0.05	-0.33	0.69	-1.25
28276	lu ID2 inhibitor of DNA binding 2, dominant negative helix-loop-helix protein | IMAGE:324873	1	ID2	2.05	1.84	2.9	1.8	2.51	1.97	3.1	2.74	2.85	2.4	2.21	1.07	1.61	-0.12	2.5	1.53	1.92	2.2	2.19	1.15	1.07	2.85	2.14	1.73	1.77	1.45	2.09	0.87
27273	le SFRS7 splicing factor, arginine/serine-rich 7 (35kD) | IMAGE:324973	1	SFRS7		-0.56	-0.97	-1.02	-1.23	-0.86	-0.63	-0.83	-0.55	-0.59	-1.06	-0.88	-2.7	-1	-0.69	-0.58	-1.54	-0.73	-1.25	-0.88		-2.18	-2	-2.46	-2.7	-2.1	-1.63	-3.05
27276	lu2 PTX3 pentaxin-related gene, rapidly induced by IL-1 beta | IMAGE:325145	1	PTX3	0.34	-0.26	-0.18	-0.05	-0.82	-0.28	-0.33	0.02	-0.02	-0.63	-0.56	-0.51	-0.17	0.74	-0.34	0.1	0.02	0.55		0.05		-0.44		-0.04	0.15	-0.08	-0.27	0.86
27277	lu2 CSNK2A2 casein kinase 2, alpha prime polypeptide | IMAGE:325164	1	CSNK2A2	-1.58	0.82	-0.5	-0.32	-0.97	-0.05	-1.64	-1.12	0.22	-0.64	-1.08	0.46	-0.47	-0.19	-0.49	-0.39	-1.08	-0.84	-0.89	0.28	-0.17	-0.84	-0.96	0.18	-0.04	-1.03	-0.91	-0.42
27278	lu REA B-cell associated protein | IMAGE:325310	1	REA	-1.98	0.46	-0.3	-0.83	0.01	-0.75	-0.52	-0.21	-0.17	-0.75	-1.4	-0.05	-2.14	-1.95	-0.79	-0.64	-1.59	-0.62	-0.38	-0.8	-1.48	-1.17	-2.45	-1.29	-1.86	-2.99	-1	-2.42
27279	lu3 TGFA transforming growth factor, alpha | IMAGE:325822	1	TGFA		-2.03	-2.02	-1.64	-2.8	-2.39	-1.11	-2.03	-2.99	-2.01	-2.3	-1.87	-1.49	-1.46	-1.26	-1.19	-1.27	-1.6	-0.55	-0.72	0.29	0.4	-1.17	-1.15	-1.64	-1.61	-2.19	-1.35
27280	le TUBB tubulin, beta polypeptide | IMAGE:325880	1	TUBB	-3.68	-2.84	-3.23	-2.8	-3	-2.75		-2.83	-3.24	-3.1		-2.68	-3.15	-2.81		-2.88	-3.49	-2.75	-3.38	-2.64	-2.9	-3.16	-3.51	-2.6	-2.84	-3.54		-3.33
27282	lu CCND3 cyclin D3 | IMAGE:327182	1	CCND3	-1.09	0.5	-0.69	0.35	-0.07	0.25	-0.95	0.34	0.58	-0.03	0.39	0.66	-1.91	-0.1	0.24	0.6	-0.46	0.41	-0.16	0.28	-0.52	-0.05	-0.99	-0.25	-0.27	-0.27	-0.07	-1.88
26461	le HPIP hematopoietic PBX-interacting protein | IMAGE:327311	1	PBXIP1	1.46	1.89	1.8	1.01	1.63	0.69	1.6	1.68	2.07	2.13	2.07	2.15	2.12	1.24	2.35	2	1.93	2.2	1.49	2.12	1.56	2.24	1.29	1.93	1.25	1.39	1.11	0.48
27285	lu2 KIAA0052 KIAA0052 protein | IMAGE:327453	1	KIAA0052		-1.04	-0.99	-1.34	-1.13	-1.09	-0.5	-0.79	-0.68	-0.39	-1.08	-0.99	-2.88	-1.56	-0.51	-0.27		-0.29	-0.72	-1.3	-2.82	-2.04	-3.05	-1.93	-2.62	-2.36	-1.6	-3.35
27286	l MSX1 msh (Drosophila) homeo box homolog 1 (formerly homeo box 7) | IMAGE:327673	1	MSX1	-1.38	-0.44	-1.19	-0.26	-1.02	-0.95	-0.54	-0.91	-1.36	-1.53		0.01	-0.26	-0.03	-1	-0.76	-0.8	-1.62	-0.97	-0.12	0.17	-0.87	-0.66	0.07	-0.83	-1		0.13
27287	lu2 CDH4 cadherin 4, type 1, R-cadherin (retinal) | IMAGE:328330	1	CDH4	-1.24	-0.62	-1.04	0.18	-0.92	-0.32	-1.27	-0.54	-1.45	-1.44	-1.21	-0.22	-0.32	0.76	-1	-0.32	-0.45	-0.93	-1.46	0.11	-0.09	-0.52	-0.66	-0.61	0.25	-0.51	-0.66	0.4
27288	lu2 IFIT4 interferon-induced protein with tetratricopeptide repeats 4 | IMAGE:328343	1	IFIT3	-2.06	-2.39	-2.74	-2.37	-2.65	-2.62	-2.82	-1.74	-1.42	-2.35	-2.25	-2.94	-2.24		-1.65	-2.34	-1.87	-1.9		-2.77	-2.79	-2.01	-2.31	-2.96	-2.65	-1.01	-2.8	-1.06
26462	lu2 PXR2b PXR2b protein | IMAGE:328391	1	PEX5L	1.81	1.66	1.75	0.9	1.89	1.17	1.54	1.49	1.44	2.44	2.81	2.4	2.08	1.46	2.33	2.28	1.91	2.61	2	2.51	1.81	2.05	1.4	2.23	1.46	1.79	1.28	0.36
27289	le PMAIP1 phorbol-12-myristate-13-acetate-induced protein 1 | IMAGE:328550	1	PMAIP1	-1.09	-0.65	-1.19	-0.54	0.3	0.22	0.61	-0.56	-0.15	-1.05	-1.7	-0.23	-1.13	-0.95	-1.72	-1.79	-0.51	-0.82	-1.63	-1.1	-1.26	-1.35	-1.9	-1.21	-0.45	-0.63	-0.56	-1.12
27290	le IL8 interleukin 8 | IMAGE:328692	1	IL8	-1.91	-1.26	-1.35	-0.7		-0.85	-0.64	-0.81	-1.54	-1.71	-1.43	-1.88	-1.77	-1.73	-1.57	-1.92	-1.68	-1.57	-1.12	-1.83		-1.43	-2.02		-1.34	-1.31	-0.63	-2
27291	lu2 TBCC tubulin-specific chaperone c | IMAGE:328783	1	TBCC	-5.31	-4.64	-5.55	-3.25	-5.27	-3.54	-4.42	-4.98	-2.64	-6.13	-2.73	-5.59	-4.44	-3.94	-5.57	-4.92	-0.15	-5.98	-5.84	-4.21		-2.02	-2.1	-4.18	-3.09	-4.45	-2.08	-3.3
24276	lu CAMK2D calcium/calmodulin-dependent protein kinase (CaM kinase) II delta | IMAGE:328922	1	CAMK2D	-0.31	-0.71	-0.25	-0.49		-0.44	-0.11	-0.39	-0.4	-0.74	-0.78	-0.51	-1.04	-0.93	-0.7	-0.79	-0.57	-0.69	-1.21	-1.17	-0.77	-0.56	-0.76	-0.66	-0.73	-0.81	-0.12	-0.39
26463	lu CAMK2D calcium/calmodulin-dependent protein kinase (CaM kinase) II delta | IMAGE:328922	1	CAMK2D		2.74	2.74	2.31	2.37	2.33	2.81	2.58	2.92	3.46	2.61	3.03	1.95	1.5	3.27	2.95	3.33	2.93	2.69	2.31	2.4	3.11	2.14	1.97	2.24	1.38	2.62	0.94
27292	lu3 CPA1 carboxypeptidase A1 (pancreatic) | IMAGE:338671	1	CPA1	-3.7	-1.7	-2.12	-1.49	-2.36	-1.12	-2.09	-1.83	-1.93	-2.41	-2.25	-2.96	-2.92	-3.27	-3.02	-2.97	-1.84	-3.34	-2.93	-2.91		-2.03	-2.01	-2.75	-2.53	-3.27		-2.53
27294	lu2 MMP7 matrix metalloproteinase 7 (matrilysin, uterine) | IMAGE:338835	1	MMP7	0.45	0.41	-0.31	0.07	-0.42	0.31	0.1	-0.16	-0.4	-0.67	-0.8	0.62	0.3	0.38	-0.34	0.64	0.5	0.23	-0.83	0.47		-0.35		0.23	1.01	1	0.37	1.03
27296	le SDC4 syndecan 4 (amphiglycan, ryudocan) | IMAGE:339321	1	SDC4	-1.8	-1.97	-1.76	-1.46	-1.33	-1.28	-0.41	-2.15	-1.46	-1.84	-2.5	-2.51	-0.94	0.07	-1.77	-2.03	-0.75	-2.21	-1.38	-1.7		-2.01	-2	-1.9	-1.2	-1.33	-1.26	-0.58
27297	lu THY1 Thy-1 cell surface antigen | IMAGE:340799	1	THY1	-2.66	-2.24	-3.27	-1.7	-3.07	-1.62	-2.22	-2.17	-3.41		-2.18	-1.88	-1.78	-1.82	-3.12	-2.41	-1.97	-3.13	-3.32	-2.49		-2.68	-1.9	-2.47	-1.8	-2.18	-2.94	-1.73
27299	le PHKB phosphorylase kinase, beta | IMAGE:341448	1	PHKB	-0.69	0.22	0.43	0.36	-0.11	0.64	-0.21	0.23	0.37	-0.38	0.37	-0.25	-1.93	-1.6	-0.44	-0.48	0.08	-0.2	-0.11	-1.26		0.35	-0.28	-1.1	-0.42	-0.78	-0.35	-2.12
27300	lu6 DAD1 defender against cell death 1 | IMAGE:341699	1	DAD1	0.47	0.72	0.76	0.73	0.23	0.61	-0.47	0.56	0.66	1.05	1.07	1.23	-0.76	-0.84	0.94	1.46	1.09	1.51	0.43	0.23		0.25	-0.25	-0.29	0.09	-0.53	0.53	-0.69
27302	lu3 EFNA1 ephrin-A1 | IMAGE:341764	1	EFNA1	-2.81	-1.15	-2.55	-1.8	-2.56	-1.9	-1.79	-2.81	-2.54	-2.14	-2.25	-1.22	-1.82	-1.46	-1.76	-1.69	-2.12	-2.22	-1.67	-1.01	-1.59	-1.97	-2.35	-0.92	-1.53	-2.3	-1.36	-1.6
28277	lu HMG2 high-mobility group (nonhistone chromosomal) protein 2 | IMAGE:341782	1	HMGB2	-1.27	-1.81	-0.89	-1.24	-1.23	-1.23	-1.07	-0.59	-0.89		-0.93	-0.86	-2.54	-2.09	-0.7	-1.69	-1.05	-0.47	-1.54	-1.99	-2.41	-0.57	-0.83	-2.06	-2.2	-2.34	-1.04	-2.82
27303	le CMAR cell matrix adhesion regulator | IMAGE:341889	1	SPG7		-0.24	0.17	-0.07	0.51	0.39	0.51	0.16	-0.2	0.47	0.21	-0.04	0.8	0.18	0.2	0.89	1.09	-0.74	1.23	1.08		0.2	-1.58	0.99	0.61	-0.41	0.49	-0.91
27304	le PTPN9 protein tyrosine phosphatase, non-receptor type 9 | IMAGE:342927	1	PTPN9	-1.66	-0.32	-0.5	-0.27	-0.68	-0.36	-0.79	-0.58	-0.53	-0.3		0.3	-1.35	-0.44	-0.21	-0.55	-0.96	0.13	-0.21	-0.21	-0.47	-0.44	-1.66	-0.41	-0.82	-1.76		-1.62
27305	lu2 AKAP12 A kinase (PRKA) anchor protein (gravin) 12 | IMAGE:343061	1	AKAP12	-3.24	-2.8	-3.51		-3.4	-2.12	-3.26	-2.1	-3.93	-3.14	-2.17	-2.46	-3.3	-1.48	-3.03	-2.91	-2.14	-3.41	-3.66	-2.66	-2.5	-2.18	-2.48	-2.67	-2.73	-2.43	-2.98	-2.71
27306	le CD37 CD37 antigen | IMAGE:343208	1	CD37	3.71	3.67	3.07	3.06	4.29	3.13		2.77	3.67	2.83	1.41	2.67	1.92	1.68	3.1	2.39	1.34	3.27		2.68	2.87	3.01	2.07	2.62	2.94	1.55	1.26	2.47
26464	lu3 NFIL3 nuclear factor, interleukin 3 regulated | IMAGE:343273	1	NFIL3	0.36	0.32	0.84	0.39	0.12	0.51	0.65	0.3	0.84	0.83	-0.25	0.83	0.42	0.57	1.04	0.74	0.06		0.83	0.52	0.59	0.23	0.03	0.8	0.16	-0.08	8.94E-10	0.42
26465	le NGFR nerve growth factor receptor (TNFR superfamily, member 16) | IMAGE:343311	1	NGFR	-0.06	0.63	0.02	0.37	0.2	0.65	-0.14	0.02		0.1	-0.27	0.74	0.57	0.36	-0.11	0.59	0.22	0.16	0.02	0.59	0.79	0.35	0.52	0.44	0.68		0.06	0.51
26466	le AHR aryl hydrocarbon receptor | IMAGE:343397	1	AHR	-1.31	-1.59	-1.68	0.1	-1.2	-0.14	-0.78	0.06	-0.21	-0.63	0.22	-0.08	-2.1	-0.38	-1.02	-1.32	-0.39	-0.55	-0.45	-1.25	-1.15	0.25	-0.97	-1.03	-0.76	0.03	0.16	-1.89
27308	lu2 EFNB2 ephrin-B2 | IMAGE:343489	1	EFNB2	-1	0.52	-0.98		-0.74	-0.48		-1.22	-1.08	-1.18	-0.73	-0.22	-0.4	-0.06	-1	-0.42	-0.66	-1.3	-0.89	-0.01	-0.13	-0.16	-0.42	0.12	-1.49E-09	-0.46		-0.17
28278	lu TRD@ T cell receptor delta locus | IMAGE:343692	1	TRD@	0.62	0.2	0.92	0.71	2.11	0.56	2.3	0.9		1.7	2.25	2.65	0.03	1.74	1.3	1.11	2.21	3.52	1.24	1.9	0.21	1.83	0.9	0.74	2.2	3.4	3.02	-0.34
26467	l | IMAGE:343698	1	CAMKK1	-2.15	-1.21	-2.2	-0.34	-1.85	-0.92	-2.01	-2.59	-1.61	-1.43	-0.62	-0.06	-1.28	-0.86	-1.74	-1.17	-1.01	-1.95	-1.2	-0.94	-0.87	-1.04	-1.94	-0.81	-0.29	-1.64	-1.44	-1.62
28279	lu4 SHMT2 serine hydroxymethyltransferase 2 (mitochondrial) | IMAGE:344080	1	SHMT2	0.73	-0.01	0.35	-0.05	0.16	-0.08	0.58	1.04	0.91	0.45	0.45	0.24	-0.13	-0.31	0.96	0.48	0.28	0.52	-0.02	0.06	0.39	1.6	1.51	0.15	0.25	-0.03	0.78	-0.06
28280	lu3 UMPK uridine monophosphate kinase | IMAGE:344219	1	UCK2	0.14	0.53	0.71	-0.94	-0.88	-0.42	0.55	0.45	0.22	1.55	1.5	1.44	-0.32	-0.03	2.32	1.86	1.08	2.13	1.93	0.45	0.44	2.43	2.17	0.24	0.63	0.12	0.86	-0.78
26468	l CIDEA cell death-inducing DFFA-like effector a | IMAGE:344384	1	CIDEA	0.86	1.46	1.01	0.55	0.73	0.79	0.68	0.97	0.88	0.73	0.61	1.27	1.16	0.65	0.98	1.04	1	1.2	0.89	1.37	1.26	1.08	0.84	1.16	1.18	0.84	0.55	0.83
27310	le HMGIY high-mobility group (nonhistone chromosomal) protein isoforms I and Y | IMAGE:344413	1	HMGA1	-2.52	-1.71	-1.97	-1.49	-2.03	-1.91	-2.84	-1.9	-2.12	-1.78	-1.62	-1.37	-2.06	-2.24	-1.65	-2.27	-2.18	-1.75	-2.17	-1.66	-2.29	-2.22	-2.91	-1.86	-1.85	-2.66	-2.53	-2.65
26469	le PPP6C protein phosphatase 6, catalytic subunit | IMAGE:344804	1	DUSP6	-0.24	0.28	-0.2	0.12	-1.18	-0.09		-0.22	0.34	-1.69	-1.63	-1.35	-1.59	-1.24	-1.64	-1.45	-0.79	-1.69	-1.58	-0.52	1.93	2.76	1.49	1.84	0.66	-0.98	-0.21	-0.93
26470	l Hs.139135 ESTs | IMAGE:344889	1	IMAGE:344889	0.01	0.37	0.62	0.63	-0.11	0.77		0.32	0.45	0.61	0.35		0.43	0.68	0.54	0.83	0.39	1.98	1.04	0.74	0.64	0.1	-0.22	0.7	0.46	-0.57	0.47	0.44
26237	l LEF1 lymphoid enhancer-binding factor 1 | IMAGE:344953	1	LEF1	-0.11	-0.46	-0.54	-0.22	-0.36	0.02	0.03	-0.6	-1.24	2.23	1.73	1.28	1.32	0.92	2.16	1.74	1.75	2.12	1.51	1.14	-0.01	-0.31	0.08	1.53	0.67	0.89	1.41	0.74
27311	lu CD34 CD34 antigen | IMAGE:345261	1	CD34	-0.05	0.1	0.61		0.42	0.19		0.09	0.07	0.08	-0.1	0.84	0.18	0.53	0.2	0.06	-0.02	1.3	-0.15	0.87	0.8	0.45	0.5	-0.02	0.79	0.48		0.27
28281	lu3 PCM1 pericentriolar material 1 | IMAGE:345308	1	PCM1	0.57	0.97	1.4	1.33	1.66	1.41	1.2	1.79	1.43	1.33	0.24	1.84	-0.98	-0.67	0.64	0.4	0.13	2.37	0.28	-0.24	0.14	2.02	1.1	-0.41	0.03	0.71	1.15	-0.85
26471	l #Hs.32425 ESTs OR #Hs.120785 ESTs | IMAGE:345555	1	EBF	0.19	0.42	0.55	0.51	0.44	0.57	0.15	0.35	-0.13	0.75	0.77	0.86	0.59	0.81	0.56	0.78	0.16	1.23	0.66	1.28	0.51	0.57	-0.05	0.33	0.6	-0.44	-0.06	0.33
27312	lu3 IRAK1 interleukin-1 receptor-associated kinase 1 | IMAGE:345588	1	IRAK1	-0.73	-0.1	-1.37	-0.08	-0.12	-0.01	-0.65		-0.03	-0.86	-0.71	0.15	-1.37	-2.98E-10	-0.5	-0.86	-0.39	-0.88	-1.27	-0.18	-0.23		-1	-0.29	-0.56		0.37	-0.49
27313	lu2 STK2 serine/threonine kinase 2 | IMAGE:345600	1	NEK4	-1.3	-0.55	-0.96	-0.41	-1.24	0.54	-0.1	-1.16	-0.19	-0.42	-1.3	-1.12	-1.05	-0.5	-1.04	-0.94	0.07		-1.48	-0.58	-0.86	-0.67	-1.23	-1.3	-0.51	-1.36	-1.08	-1.42
28282	lu INSIG1 insulin induced gene 1 | IMAGE:345603	1	INSIG1	2.27	1.68	2.08	1.76	2.18	1.92	3.65	2.78	2.7	1.16	0.2	-0.63	0.67	-0.44	1.67	1.35		0.89	2.16	1.19	2.3	3.48	3.37	2.45	2.55	2.42	2.66	1.86
27314	le RPS21 ribosomal protein S21 | IMAGE:345676	1	RPS21	0.22	1.12	0.87	0.56		0.59	0.43	0.95	0.62	0.93	0.92	1.17	-0.04	0.53	1.09	0.6	0.21	0.95	0.73	0.67		-1.96	-1.84	-0.29	-0.39	-0.81	-0.38	-1.06
26472	lu2 KIAA0906 KIAA0906 protein | IMAGE:345683	1	NUP210	1.9	2.33	1.67	1.53	3.86	0.41	2.52	1.5	1.65	2.69	2.98	3.07	0.95	3.18	2.72	0.13	2.21	3.39	1.55	3.35	-1.77	-1.56	-2.59	2.05	2.73	2.94	3.8	-0.3
27315	lu2 CATX-8 CATX-8 protein | IMAGE:345722	1	RAB25	1.17	0.25	-0.03	0.2	-0.06	0.38	0.28	-0.2	-0.87	-0.14	0.12	0.65	0.57	0.61	-0.38	0.12	-0.1	-0.21	-0.2	0.52		0.15	0.51	0.38	0.44	0.39	0.2	0.42
27316	le LAT linker for activation of T cells | IMAGE:345831	1	LAT	-0.23	-0.57	-0.26	-0.64	0.21	-0.86	-0.11	-0.9	-0.52	2.36	1.52	1.04	1.63	1.19	1.87	1	2.46	1.9	2.26	0.74		1.26	0.81	1.01	1.2	1.1		0.08
19378	le MADH1 MAD (mothers against decapentaplegic, Drosophila) homolog 1 | IMAGE:345928	1	SMAD1	-1.95	-1.91	-1.83	-1.09	-1.92	-1.1	-0.95	-1.21	-1.86	-1.77	-1.42	-1.83	-1.51	-1.31	-1.98	-1.87	-1.6	-1.79	-1.89	-1.59		-1.39	-0.78	-0.74	-1.45	-2.07	-1.29	-1.7
27317	lu MADH1 MAD (mothers against decapentaplegic, Drosophila) homolog 1 | IMAGE:345928	1	SMAD1	-0.96	0.17	0.13	0.22	-0.29	0.49	-0.28	0.28	-0.02	-0.35	0.3	-0.06	-1.15	-1.27	-0.24	-0.44	-0.17	0.07	0.07	-0.92		0.23	-0.22	-1.64	-0.32	-0.76	-0.51	-1.6
26473	le BRF2 butyrate response factor 2 (EGF-response factor 2) | IMAGE:346099	1	ZFP36L2	-0.69	0.46	0.93	0.88	1.08	0.38	0.54	0.95	1.25	1.49	0.85	3.79	-0.83	-0.59	1.05	0.94	0.82	3.07	0.72	0.82	-0.26	1.09	-0.25	0.3	-0.28	-0.49	2.14	-2.27
27319	lu3 BCKDHA branched chain keto acid dehydrogenase E1, alpha polypeptide (maple syrup urine disease) | IMAGE:346146	1	BCKDHA	0.77	1.34	0.59	0.61	-0.08	0.82	0.44	0.05	-0.07	0.18	0.01	0.76	0.43	0.41	0.19	0.14	0.14		-0.51	0.56	0.49	0.24	-0.02	0.58	0.31		0.43	0.31
27320	lu2 RRAS related RAS viral (r-ras) oncogene homolog | IMAGE:346396	1	RRAS	-1.15	-0.17	-0.32	-0.32		-0.19		-0.53	-0.54	0.24	-0.58	-0.5	-0.72	-0.38	-0.04	-0.22	-0.49	-0.54	-0.03	-0.76		-0.46	-1.19	-0.64	-0.82	-0.88	-0.65	-1.06
27321	le CYP51 cytochrome P450, 51 (lanosterol 14-alpha-demethylase) | IMAGE:346400	1	CYP51A1		-1.93	-2.22	-2.14	-2.11	-2.21	-2.14	-1.93	-2.52	-2.79	-3.01	-2.69	-3.19	-3.3	-2.53	-2.66	-3.18	-2.72	-2.57	-2.78		-2.93	-2.92	-2.88	-2.76	-2.8	-2.84	-3.17
26474	lu2 MRPS15 mitochondrial ribosomal protein S15 | IMAGE:346527	1	MRPS15	-0.18	0.69	0.68	0.09	0.59	0.36	0.5	0.45	0.28	-0.68	0.23	0.21	0.53	0.3	0.2	-0.15	1.25	-0.15	0.64	0.33	1.2	0.52	1.05	2.35	1.4	1.8	2.15	0.85
26475	l TNFRSF11A tumor necrosis factor receptor superfamily, member 11a, activator of NFKB | IMAGE:346544	1	TNFRSF11A	-0.5	-0.09	0.92	0.24	0.68	0.35	0.55	0.19	0.55	-0.43	0.56	0.14	0.79	0.38	0.18	0.01	0.94	0.06	1.04	0.64	1.16	1.04	1.09	2.62	2.11	1.72	2.31	1.34
28283	lu2 SCYA3 small inducible cytokine A3 (homologous to mouse Mip-1a) | IMAGE:346550	1	CCL3	-0.01	-0.6	-0.17	-0.55	-0.8	-0.08	0.17	0.39	0.45	-0.18	-0.22	-1.5	-1.7	-1.93	-0.07	-0.62	-0.54	-0.79	-0.37	-1.18	-0.91	0.59	0.59	-0.33	-0.55	-0.97	-0.17	-1.16
26476	lu QSCN6 quiescin Q6 | IMAGE:346587	1	QSCN6	-1.31	-0.89	-1.13	-0.97	-0.69	-0.05	-0.72	-0.53	-1.41	-0.78	-0.59	-0.88	-0.4	-1.2	-0.79	-0.59	-0.25	-0.64	-0.67	-0.56	-0.27	0.08	0.16	-0.52	-0.07	-1.32	-0.99	-0.99
27322	lu3 SFN stratifin | IMAGE:346610	1	SFN	-3.52	-2.75	-3.05	-2.83		-2.94	-2.88	-2.93	-3.11	-2.8	-2.82	-3.57	-3.05	-2.71	-2.79	-3.3	-2.18	-2.91	-2.56	-2.84		-2.9	-3.2	-2.92	-3.05	-2.62	-1.54	-3.2
28284	lu4 H326 H326 | IMAGE:346634	1	WDR42A	0.4	-0.15	0.16	-0.07	-0.03	0.29	0.22	0.21	0.31	0.45	0.82	0.11	-0.11	0.03	0.24	0.3	0.53	0.65	0.76	-0.06	-0.21	0.49	-0.28	0.01	0.08	0.71	0.77	-0.25
27323	le ITGAE integrin, alpha E (antigen CD103, human mucosal lymphocyte antigen 1; alpha polypeptide) | IMAGE:346635	1	ITGAE	0.5	1.03	1.51	0.81	1.1	1.01	0.88	1.14	1.11	0.34	0.62	0.45	-1.1	-1.25	0.71	0.42	0.61	1.41	0.67	-0.19		1.35	0.95	-0.6	-0.19	-0.65	-0.27	-1.36
27324	lu RPS29 ribosomal protein S29 | IMAGE:346747	1	RPS29	-0.11	0.82	0.09	0.22	-0.14	0.37	0.55	0.25	0.01	1.07	0.53	0.35	-1.01	-0.18	0.68	0.37	0.57	0.5	0.33	0.56		-0.61	-1.3	-0.58	-0.5	-0.7	0.33	-0.89
27325	le CDC37 CDC37 (cell division cycle 37, S. cerevisiae, homolog) | IMAGE:346753	1	CDC37	-0.28	0.87	0.33	-0.02	0.12	-0.24	-0.9	0.22	0.7	-0.04	0.05	0.68	-0.26	-0.87	0.21	-0.02	-0.18	-0.17	-8.94E-10	0.72	-0.62	-0.09	-1.1	1.09	0.58	-0.69	-0.43	-1.21
26477	l Hs.159441 ESTs | IMAGE:346851	1	SESN3	1.09	1.6	1.43	0.84	1.47	1.27	1	1.18	1.51	2.66	1.6	1.83	0.45	0.76	1.39	1.47	1	1.92	1.02	0.31	1.18	1.17	0.18	0.25	0.13	0.23	1.4	-0.56
27326	lu NME2 non-metastatic cells 2, protein (NM23B) expressed in | IMAGE:346948	1	NME2	-0.65	0.79	-0.41	0.09	-0.2	0.3	-0.36	-0.32	-0.48	-1.6	-1.4	0.16	0.11	-0.19	-0.53	0.2	-0.38	-0.73	-0.29	0.67	0.29	-0.22	-0.54	0.43	0.31	-0.83	-0.35	0.19
28285	lu2 TGFB3 transforming growth factor, beta 3 | IMAGE:347131	1	TGFB3	0.97	0.82	1.36	0.29	0.98	0.16	0.98	0.99	1.22	1.05	0.47	0.77	0.69	-0.31	1.21	0.96	0.55	0.75	0.36	0.69	0.45	0.62	-0.02	1.13	0.26	-0.33	1.14	-0.47
27327	le FBL fibrillarin | IMAGE:347132	1	FBL		0.82	0.9	0.32	0.25	0.4	0.4	1.23	0.67	0.7		0.85	-0.38	-0.67	1.31	0.89	-0.24	1.18	1.14	0.4	-0.72	-0.5	-1.28	-0.25	-0.28	-1.14	-0.81	-1.11
28286	lu HU-K5 lysophospholipase-like | IMAGE:347403	1	MGLL	-0.24	0.34	0.62	-0.18	0.51	-0.76	0.37	0.39	0.29	-0.09	0	-0.61	-0.05	0.25	0.04	-0.43	0.92	-0.02	0.6	-0.15	0.48	0.82	0.96	1.54	0.85	0.9	1.16	0.76
27328	lu2 MAP2K6 mitogen-activated protein kinase kinase 6 | IMAGE:347423	1	MAP2K6	-0.75	-0.08	-0.32	-0.1	-0.55	-0.36	-0.31	-0.48	-0.13	0.99	0.2	1.32	-0.62	0.21	0.67	0.48	0.18	1.44	-0.12	0.15	0.24	-0.19	-0.25	-0.14	-0.35	-0.36	0.12	-0.71
24277	le DDAH1 dimethylarginine dimethylaminohydrolase 1 | IMAGE:347580	1	MALAT1	0.38	0.35		-0.71	0.83	-1.11	0.1	-0.77	1.32	1.27	0.11	0.82	-0.38	-0.4	0.29	0.92	1.19	-0.83	0.43	-0.16	-2.26	-2.39	-1.88	0.06	-0.46	-0.85	0.99	-1.86
26478	le DDAH1 dimethylarginine dimethylaminohydrolase 1 | IMAGE:347580	1	MALAT1	0.39	0.6	0.14	8.94E-10	0.74	0.13	0.61	-0.47	0.26	1.6	1.09	1.78	-0.18	0.6	0.78	1.7	1.47	-0.06	0.28	0.81	-1.79	-1.49	-2.5	0.34	0.24	-0.76	1.56	-1.33
26479	lu4 KIAA0447 KIAA0447 gene product | IMAGE:347736	1	SLC35E2	0.76	0.42	0.18	0.27	0.23	0.03	0.1	-0.21		1.48	1.21	1.85	0.03	0.76	0.7	1.11	1.77	-0.14	-0.02	0.96	-1.46	-1.11	-1.55	0.83	0.02	-0.54	1.92	-1.16
28287	lu FGR Gardner-Rasheed feline sarcoma viral (v-fgr) oncogene homolog | IMAGE:347751	1	FGR	-2.96	-2.44	-2.86	-1.52	-2.13	-2.08	-2.4		-2.68	-2.37		-2.42	-2.81	-2.27	-2.8	-2.18	-2.75		-2.99	-3.08	-2.04		-2.49	-2.32	-2.66		-3.03	-2.69
26480	lu2 Hs.5888 ESTs | IMAGE:347761	1	SCAP2	0.17	2.55	1.54	1.22	0.62	1.36	0.67	1.51	1.74	-1.24	-1.19	-0.84	-1.23	-1.68	-0.42	-0.68	0.18	-0.72	-0.7	-0.88	1.28	1.59	1.22	-1.02	-0.24	-1.38	-0.26	-1.27
26481	lu3 MMP19 matrix metalloproteinase 19 | IMAGE:357038	1	MMP19	-2.37	-0.98	-0.79	-0.93	-1.98	-0.81	-1.04	-0.53	-0.96	-0.8	-1.3	-1.5	-2.18	-2.46	-0.96	-1.26	-1.5	-1.5	-1.17	-2.19	-1.57	-0.67	-1.16	-2.24	-1.93	-2.36	-1.91	-2.65
27329	le RPA3 replication protein A3 (14kD) | IMAGE:357239	1	RPA3	-1.75	-0.07	-0.63		-0.81	-0.35	-1.38	-0.27	-0.67	-0.58	-0.86	-0.51	-1.41	-1.43	-0.58	-0.56	-1.2	-1.08	-1.25	-1.32	-1.81	-1.54	-2.48	-2.17	-0.99	-1.85	-1.52	-1.4
26482	lu CENPF centromere protein F (350/400kD, mitosin) | IMAGE:357331	1	CENPF	2.46	1.74	4.07	0.81		1.35	3.79	2.83	1.3	4.44	3.82	4.15	3.35	2.87	4.65	4.63	3.65	4.67	4.7	4.14	2.09	2.8	2.96	2.02	3.36	3.65	3.89	1.93
27330	lu ATP5J ATP synthase, H+ transporting, mitochondrial F0 complex, subunit F6 | IMAGE:357399	1	ATP5J	-0.81	0.31	0.32	0.08	0.15	-0.44		0.34	1.09	1.14	0.04	1.02	-1.74	0.19	1.45	0.28	-0.52	0.83	-0.59	-0.15	-2.44	-1.41	-1.47	-1.28	-0.94	-0.93	-0.77	-2.09
27331	le SRP72 signal recognition particle 72kD | IMAGE:357421	1	SRP72	-0.32	1.51	0.95	0.09	0.18	-0.16	0.08	1.24		0.58	0.01	0.78	-0.46	-1.2	0.85	0.42	0.49	0.33	0.32	0.14	-0.22	-2.24E-10	-0.17	0.38	0.19	-0.62	0.06	-1.22
27332	lu GRB2 growth factor receptor-bound protein 2 | IMAGE:357435	1	GRB2	-1.53	-0.04	-0.91	-0.73	-0.9	-0.79	-1.19	-0.86	-1.06	-1.11	-0.88	-0.76	-0.86	-0.82	-0.28	-0.47	-0.71	-0.32	-0.08	-0.71	-1.16		-1.78	-0.54	-0.93	-1.37	-0.79	-0.83
27333	lu3 CCNE1 cyclin E1 | IMAGE:357807	1	CCNE1		-1.89	-2.57	-1.17	-1.86	-2.17	-1.25	-1.73	-2.16	-2.03	-1.82	-1.14	-2.01	-1.61	-1.83	-1.65	-1.63	-1.4	-1.06	-1.9	-1	-2.26	-2.91	-1.42	-2.03	-2.35	-1.78	-1.97
26483	l Hs.7626 ESTs | IMAGE:358014	1	LOC219854	2.27	1.47	2.04	1.24	2.74	1.31	3.72	1.37	1.73	2.98	2.32	3.11	1.02	2.19	3.07	2.35	3.05	2.79	2.03	2.71	0.96	1.06	1.38	1.88	1.64	2.51	3.99	0.45
19361	lu2 Homo sapiens clone 25056 mRNA sequence | IMAGE:358168	1	MGC9850	-0.43	-0.33	-0.35	0.04		-0.06	-0.26	-0.09	-0.82	-0.69	-0.47	-0.19	-0.17	-0.15	-0.16	0.06	0.24	0.1	-0.22	-0.25	0.13	-0.36	0.22	-0.22		0.25		-0.02
28288	lu4 BTG2 BTG family, member 2 | IMAGE:358214	1	BTG2	-1.07	-1.08	-0.59	-0.37	-0.54	-0.91	-0.07	-0.41	-0.34	-1.14	-1.01	-1.88	-1.03	-1.43	-0.92	-1.3	-0.43	-1.4		-1.31	-0.51	-0.63	-0.81	-0.93	-1.17	-0.38	-1.24	-0.8
26484	l KIAA1373 KIAA1373 protein | IMAGE:358379	1	AMSH-LP	2.04	2.51	2.2	2.29	3.81	0.88	3.23	2.02	2.13	2.85	3.61	3.58	1.2	3.12	2.83	0.63	3.77	4.06	2.13	3.82	-1.26	-1.25	-2.18	3.08	2.89	3.4	4.49	-0.11
27334	le VEGF vascular endothelial growth factor | IMAGE:358413	1	VEGF	-4.36	-4.47	-4.64	-3.82	-4.34	-4.59	-4.73	-3.69	-5.64	-5.26	-4.27	-4.89	-4.09	-3.11	-4.73	-4.59	-3.91	-4.89	-4.91	-4.66	-3.46	-4.19	-3.74	-3.74		-3.56	-3.91	-3.48
27335	le ATP5J ATP synthase, H+ transporting, mitochondrial F0 complex, subunit F6 | IMAGE:358563	1	ATP5J	-0.71	0.16	0.41	0.22	0.04	-0.19	0.06	0.18	-0.04	0.6	0.55	0.28	-0.76	-0.49	0.52	0.45	0.37	0.83		0.21	-0.17	-0.12	-0.11	-1.45	-0.17	-0.9	0.1	-1.45
27338	lu2 CHD3 chromodomain helicase DNA binding protein 3 | IMAGE:359021	1	CHD3	-0.48	-0.21	-0.55	-0.11	-0.56	-0.08	-0.17	-0.48	-0.28	0.28	-0.18	0.03	-0.21	0.47	0.26	0.63	0.19	0.1	0.28	0.34		-0.46	-1.33	0.46	-0.63	-1.41	0.17	-1.62
28289	le CKS2 CDC28 protein kinase 2 | IMAGE:359095	1	CKS2	-0.95	-0.37	0.01	-0.42	-0.42	-0.61	-0.19	0.83	0.37	-1.09	-1.09	-2.01	-2.61	-2.04	-1.25	-1.53	-1.2	-1.61	-2.09		-1.72	-1.04	-1.86	-2.52	-2.15	-2.63	-2.57	-2.67
27339	lu3 SKP1A S-phase kinase-associated protein 1A (p19A) | IMAGE:359171	1	SKP1A		0.17	-0.17	-0.19	-0.39	0.2	-0.47	0.31	0.06	0.95	-0.09	0.49	-0.84	-1.2	0.51	0.44	-0.71	0.8	-0.28	-0.9		0.19	0.11	-1.39	-1.06	-1.5	-0.76	-1.7
19379	le CCND2 cyclin D2 | IMAGE:359412	1	CCND2	-5.72	-5.28	-5.56	-4.91	-5.59	-4.76	-4.49	-4.82	-5.79	-6.12	-5.12	-6.01		-4.91	-5.67	-5.28	-5.13	-5.85	-6.08	-5.32		-4.82	-4.33	-5.24	-4.62	-4.87	-5.21	-4.54
26485	lu PTPRCAP protein tyrosine phosphatase, receptor type, C-associated protein | IMAGE:359474	1	PTPRCAP	-1.36	0.58	0.88	0.2	1.8	-0.08	-0.28	0.77	1.17	1.12	0.36	3.31	-1.15	-0.77	0.95	0.95	0.57	3.17	0.85	0.67	-0.07	1.18	-0.48	-0.22	-0.39	-0.63	1.21	-2.37
19380	lu4 RABIF RAB interacting factor | IMAGE:359769	1	RABIF	1.16	2.67	2.9	2.31	3.5	2.95	2.05	2.8	2.89	3.15	2.68	3.36	1.06	0.27	3.33	3.2	2.13	3.59	3.11	1.72	1.37	3.47	2.15	1	1.11	-0.12	1.61	-0.04
26486	lu4 RABIF RAB interacting factor | IMAGE:359769	1	RABIF	1.15	2.78	2.98	2.4		2.45	2.07	2.86	3.11	3.27	2.56	3.98	1.52	0.59	3.44	3.53	1.97	3.51	3.4	2.24	2.54	3.46	1.77	1.69	1.55	-0.22	1.66	0.21
19389	l FLJ23495 hypothetical protein FLJ23495 | IMAGE:359793	1	NEK11	1.06	2.18	2.69	1.79	3.63	2.11	1.8	2.64	2.76	3.29	2.3	2.82	1.16	0.81	3.22	3.07	1.62		3.27	1.39	1.59		2.22	1.08	0.56	-0.27		-5.96E-09
28290	lu PECAM1 platelet/endothelial cell adhesion molecule (CD31 antigen) | IMAGE:359925	1	PECAM1	-1.52	-1.9	-1.44	-0.71	-1.08	-1.18	-1.32	-0.25	-1.1	-1.32	-1.01	-1.89	-2.7	-1.59	-1.37	-1.9	-1.35	-0.86	-1.36	-2.04	-2.16	-0.47	-1.4	-2.33	-1.65	-1.54	-0.93	-2.26
26487	lu2 FLJ11200 hypothetical protein FLJ11200 | IMAGE:360151	1	Lrp2bp	0.86	2.18	2.13	2.29	4.21	0.46	4.28	3.08	3.3	2.5	3.1	3.58	0.56	1.8	2.27	1.7	3.29		2.82	2.95	1.41	2.72	1.07	1.95	2.74	2.14	3.27	-0.52
28291	lu RGS1 regulator of G-protein signalling 1 | IMAGE:360242	1	RGS1	-0.81	-0.84	-0.25	-0.39	-0.43	-0.96	-0.43	0.26	0.28	0.14	-0.21	-0.31	-0.91	-0.35	0.13	-0.23	-0.43	0.09	0.48	-0.52	-0.88	0.05	-0.38	-0.99	-0.51	-0.81	-0.46	-0.8
26488	lu2 KIAA1409 KIAA1409 protein | IMAGE:360307	1	KIAA1409	0.93	2.15	2.8	2.48		0.7	3.92	2.46	3.08	2.81	3.14	3.84	0.75	2.47	2.68	1.89	3.62		3.27	3.42		2.34	1.58		2.94	1.67	3	-0.37
26489	lu ARAF1 v-raf murine sarcoma 3611 viral oncogene homolog 1 | IMAGE:360531	1	ARAF	0.82	2.16	1.8	0.59	2.02	1.11	1.37	1.15	1.78	2.61	1.41	2.43	1.14	1.25	1.56	2.1	0.71	2.57	0.93	1.36	1.89	1.21	0.16	0.73	0.39	0.27	0.85	-0.17
29109	lu2 KIAA0106 anti-oxidant protein 2 (non-selenium glutathione peroxidase, acidic calcium-independent phospholipase A2) | IMAGE:360723	1	PRDX6	-3.46	-2.12	-2.28	-1.9	-2.71	-2.52	-2.5	-2.35	-2.26	-1.81	-1.23	-2.02	-3.16	-1.03	-1.53	-1.63	-1.1	-1.06	-1.96	-2.26	-0.91	-1.63	-1.48	-2.28	-2.83	-2.93	-1.87	-3.13
26490	lu3 KIAA0735 KIAA0735 gene product; synaptic vesicle protein 2B homolog | IMAGE:361263	1	SV2B	0.42	0.94	0.17	0.62		0.64	0.25		-0.23	0.5	0.07	1.02	0.53	0.95	0.79	0.28	0.93	0.58	0.34	0.81	0.87	0.37	0.71	0.42	0.81			0.44
29110	lu3 WIF-1 Wnt inhibitory factor-1 | IMAGE:361284	1	WIF1	-2.43	-1.08	-1.88		0.23	-2.02	0.21	-0.71	-1.48	-1.69	-1.34	-2.17	-2.57	-0.16	-1.54	-0.35	-1.09	-1.46	-1.57	-2.15	-1	-1.39	-1.61	-2.04	-2.48	-2.41	-1.68	-0.01
27341	le SAS sarcoma amplified sequence | IMAGE:361692	1	SAS	0.75	0.72	1.02	0.56	0.45	0.81	0.56	0.64	0.57	0.63	1	0.74	0.08	0.18	0.84	0.69	0.62	0.85	0.87	0.81	0.77	0.92	0.77	0.42	0.8	0.42	0.45	-0.16
27342	lu4 DDIT3 DNA-damage-inducible transcript 3 | IMAGE:362009	1	DDIT3	-0.14	0.22	0.12	0.31	0.41	0.36	0.4	0.08	0.02	-0.02	0.43	0.81	-0.61	0.47	0.11	0.26	0.07	0.13	-0.41	0.66	-0.08	-0.22	-0.74	0.16	0.62	0.75	0.75	-0.45
26493	lu2 DKFZp761C07121 hypothetical protein DKFZp761C07121 | IMAGE:362942	1	DIRAS2	-2.02	-1.18	-1.42	-1.18	-1.77	-1.79	-1.21	-0.63	-0.64	-0.86	-1.97	-2.25	-2.6	-2.69	-1.41	-1.16	-1.41	-1.84	-1.43	-2.47	-1.77	-0.92	-1.87	-2.93	-2.46	-2.4	-1.92	-2.96
29111	lu2 ARR3 arrestin 3, retinal (X-arrestin) | IMAGE:363211	1	ARR3	0.58	0.47	0.61	0.41	0.52	0.41	1.28	0.37	0.26	0.62	0.52	0.77	0.37	0.5	0.69	0.57	0.69	1.06	0.47	0.79	0.82	1.03	1.21	0.64	1	0.84	0.8	0.5
26494	le ENO2 enolase 2, (gamma, neuronal) | IMAGE:363539	1	ENO2	-2.12	-2.56	-2.29	-1.7	-2.08	-2.13	-2.72	-3.15	-3.02	-1.24	-2.3	-1.6	-1.86	-1.64	-1.63	-1.66	-1.46		-1.19	-1.48	-2.47	-2.94	-2.96	-1.36	-2.05	-2.45	-1.91	-2.91
27344	lu3 NR1D1 nuclear receptor subfamily 1, group D, member 1 | IMAGE:364080	1	NR1D1	-0.23	0.51	0.65	1	-0.04	0.86	-0.04	0.24	0.31	0.33	0.68	0.27	0.05	-0.57	-0.02	0.61	0.71	-0.24	0.59	1.28		0.23	-0.36	0.67	-0.23	-0.87	-0.25	-1.14
27345	le TCF7 transcription factor 7 (T-cell specific, HMG-box) | IMAGE:364110	1	TCF7		-0.51	-0.47	-0.79	-0.99	-0.69	-1.08	-1.47	-1.6	2.88	1.62	2.17	1.32	0.62	2.54	2.19	1.06	3.04	1.26	1.05		1.2	1.06	0.74	0.19	3.58E-09	0.44	-0.77
26496	l LOC51669 HSPC035 protein | IMAGE:364557	1	MGC8721	-1.1	0.69	0.5	0.96	0.8	0.65	-0.37	0.94	0.84	1.76	1.37	2.93	-0.66	-0.13	1.68	2.04	0.46	2.94	0.93	0.39	6.71E-10	1.03	-0.46	-0.85	-0.3	-0.09	1.23	-2.32
27346	le ARHC ras homolog gene family, member C | IMAGE:364752	1	RHOC	-2	-1.47	-1.32	-1.46	-1.83	-0.76	-0.97	-1.54	-1.34	-1.91	-1.69	-2.47	-1.64	-1.82	-1.02	-1.83	-0.87	-2.58	-0.89	-1.4		-0.27	-1.44	-1.29	-0.24	-2.05	-1.42	-1.56
29112	lu2 RGS2 regulator of G-protein signalling 2, 24kD | IMAGE:364775	1	RGS2	1.13	0.97	0.06	0.57	3.27	0.39	0.92	0.13	1.38	0.53	0.85	2.3	0.33	1.28	0.83	0.29	0.85	2.14	0.52	1.12	3.38	4.01	3.77	2.56	0.79	2.3	3.05	0.57
28292	lu PFDN5 prefoldin 5 | IMAGE:364941	1	PFDN5	-1.92	0.55	-0.83	-0.96	-0.6	-1.43	-0.96	-0.49	-0.54	-0.47	-0.32	-0.3	-1.99	-1.46	-0.79	-0.69	-0.75	-0.52	-0.49	-1.22	-2.3	-1.17	-1.08	-1.23	-1.59	-2.07	-0.93	-2.68
26497	le PF4 platelet factor 4 | IMAGE:364977	1	PF4	1.37	0.97	0.42	1.88	1.16	1.35	1.17	0.79	2.23	0.5	3.15	0.04	0.79	0.17	0.09	0.32	4.56		0.63	0.28	2.34	3.56	3.17	1.61	2.96	1.91	3.98	2.82
28294	lu INPP5D inositol polyphosphate-5-phosphatase, 145kD | IMAGE:365437	1	INPP5D	-1.65	-0.56	0.49	-0.01	1.49	-0.18	-0.19	0.25		1.24	-0.01	1.9	-1.89	-1.22	0.86	0.7	0.31	2.92	0.43	-0.34		0.72	-0.62	-1.14	-0.96	-0.44	1.19	-2.38
27347	le MAZ MYC-associated zinc finger protein (purine-binding transcription factor) | IMAGE:365824	1	LOC112476	-0.27	-0.36	0.01	0.26	-0.16	0.32	-0.09	0.24	-0.12	0.17	0.4	0.24	-0.73	-1.36	0.21	-0.29	0.12	0.66	0.52	-0.01	-0.54	0.34	0.12	0.16	0.28	-0.53	-0.24	-1.12
27348	le GRSF1 G-rich RNA sequence binding factor 1 | IMAGE:365837	1	GRSF1	-3.39	-1.69	-1.57	-1.66	-2.87	-1.94	-2.59	-1.38	-1.8	-1.62	-2.02	-1.72	-3.7	-2.92	-1.66	-2.02	-2.63	-1.08	-2.23	-3.11	-1.56	-0.52	-1.15	-3.92	-2.29	-2.87	-3.46	-2.57
26498	lu TTN titin | IMAGE:365866	1	TTN	0.78	0.49	0.41	0.82	0.13	1	0.3	0.19	0.08	-0.02	-0.12	1.09	1.21	0.44	0.07	0.51	0.91	0.28	0.05	1.01	1.17	0.47	0.83	0.9	1.1		0.25	0.69
28295	lu CCND2 cyclin D2 | IMAGE:366412	1	CCND2	-0.32	0.41	-0.19	0.06	-0.29	-0.22	0.2	-0.08	0.3	0.68	0.29	0.43	-0.55	-0.13	0.56	0.2	0.02	0.03	-0.07	0.34	0.34	0.86	0.72	0.15	-0.23	-0.15	-0.08	-0.41
26499	le C21ORF6 chromosome 21 open reading frame 6 | IMAGE:366785	1	C21orf6	-1.38	0.2	0.03	-0.08	-1.01	-0.09	-1.1	-0.1	0.39	-0.45	-0.92	-0.65	0.28	-0.6		-0.13	-1.11	-0.97	-0.26	-0.85	-0.15	-0.96	-0.9	-0.91	-0.46	-1.95	-1.71	-0.91
27352	lu3 IFNAR2 interferon (alpha, beta and omega) receptor 2 | IMAGE:366884	1	IFNAR2	1.45	0.98	1.05	0.89	0.89	0.93	0.62	0.72	1	1.63	1.38	1.25	1.11	0.79	1.62	1.35	1.19	1.23	1.2	1.41	0.95	1.17	0.45	1.64	1.52	1.2	0.9	1
26500	le ITM2B integral membrane protein 2B | IMAGE:366952	1	ITM2B	-1.99	-0.12	-0.05	-0.15	-0.62	-0.22	-0.74	-0.07	0.3	1.26	0.34	0.9	-0.9	-1.28	0.86	0.91	-0.23	1.29	0.52	0.15	1.96	2.51	1.81	-1.11	-1.08	-1.45	-1.24	-2.45
28296	lu2 P130 nucleolar phosphoprotein p130 | IMAGE:375881	1	NOLC1	-1.88	-1.3	-1.03	-0.71	-1.38	-1.07	-2.09	-0.67	-0.56	-0.24	-0.85	-1.52	-2.65	-1.35	-0.53	-1.13	-0.74	-1.37	-1.15	-1.83	-2.64	-1.24	-3.07	-1.58	-1.89	-2.22	-1.72	-2.65
27353	lu2 RAB5C RAB5C, member RAS oncogene family | IMAGE:376147	1	RAB5C	-2.19	-0.47	-0.76	-0.32	-1.16	-0.65	-1.1	-0.23	-0.73	-0.38	-0.83	-0.35	-1.84	-1.09	-0.32	-0.18	-0.79	-0.31		-1.58	-0.45	-0.2	-0.89	-2.14	-1.03	-1.4	-1.26	-1.73
27354	lu2 LGALS1 lectin, galactoside-binding, soluble, 1 (galectin 1) | IMAGE:376168	1	LGALS1	0.38	0.35	-0.03	0.51	0.75	0.39		0.29	0.15	4.47E-10	0.14	0.96	-0.54	0.75	0.31	0.38	0.28	0.49	0.04	0.7	0.16	0.74	-0.5	0.71	0.85	0.77	0.93	-0.68
28297	lu EGR1 early growth response 1 | IMAGE:376370	1	EGR1	0.21	0.67	0.72	0.86	-0.62	0.17	1.04	1.06	1.68	-0.23	0.21	0.78	0.85	1.14	0.34	0.06	0.88	0.27	0.33	0.72	0.96	0.48	0.67	2.73	1.45	0.83	1.98	0.98
26502	lu5 PPP4C protein phosphatase 4 (formerly X), catalytic subunit | IMAGE:376394	1	PPP4C	-0.96	-0.04	0.21	-0.05	0.67	-0.69	-0.66	0.5	0.24	0.13	0.18	0.17	-0.69	-0.5	-0.22	-0.53	0.02	0.37	-0.89	-0.36	-0.42	-0.13	0.04	-0.98	-0.26	-1.53	-0.48	-0.92
27355	lu4 PDGFRA platelet-derived growth factor receptor, alpha polypeptide | IMAGE:376499	1	PDGFRA	-2.9	-1.65	-2.96	-1.21	-2.74	-1.79	-2.65	-2.68	-1.8	-2.44	-2.17	-1.33	-1.79	-1.76	-2.37	-2.32	-2.79	-3.38	-2.2	-1.53	-1.34	-2.38	-2.74	-0.89	-1.66	-2.02	-1.38	-1.8
27356	le IFITM2 interferon induced transmembrane protein 2 (1-8D) | IMAGE:376520	1	IFITM2	-0.03	1.04	0.74	0.69	0.05	0.39	0.94	0.45	0.1	0.79	0.95	8.94E-10	0.42	-0.86	1.04	0.92	0.2	0.66	1.29	0.91	2.65	3.67	2.39	0.61	1.39	0.51	-0.47	-0.28
27357	l GJB1 gap junction protein, beta 1, 32kD (connexin 32, Charcot-Marie-Tooth neuropathy, X-linked) | IMAGE:376522	1	GJB1		-3.32	-3.69	-2.78	-3.7	-3.27		-4.41	-3.8	-3.88	-4.91	-3.87	-3.31	-1.7	-3.9	-3.42	-2.87	-3.95	-2.75	-3.19	-2.22	-4	-2.73	-2.84	-3.31	-2.91		-2.86
26503	lu2 Myadm #myeloid-associated differentiation marker OR #Hs.327796 ESTs, Weakly similar to ALU5_HUMAN ALU SUBFAMILY SC SEQUENCE CONTAMINATION WARNING ENTRY [H.sapiens] | IMAGE:376708	1	MYADM	-0.43	0.42	-1.02		-0.79	-0.23	0.07	0.34	-0.7	0.96	0.3	0.06	-0.01	-0.1	0.01	0.27	-0.35	0.2	-0.87	-0.16	0.51	2.47	1.52	-0.22	0.38	0.28	-0.44	-0.13
27358	le CALR calreticulin | IMAGE:376942	1	CALR	-1.02	0.17	7.45E-10	0.06	0.01	-0.66	0.59	-0.03	0.01	-0.58	-0.35	0.07	-1.58	-1.45	0.07	-0.13	-0.43	-0.33	-0.61	-0.8	-0.73	-0.66	-1.46	-1.6	-1.11	-0.68	-1.53	-1.99
26504	lu3 CBLB Cas-Br-M (murine) ectropic retroviral transforming sequence b | IMAGE:377181	1	CBLB	2.08	0.83	1.32	1.54	0.92	1.06	2.11	2.2	1.28	1.72	0.93	1.24	0.95	0.51	1.97	2.55	2.57	2.46	2.04	1.93	0.46	0.94	1.26	2.01	1.12	0.71	2.04	0.41
27359	le A2M alpha-2-macroglobulin | IMAGE:377647	1	A2M	-3.84	-2.27	-3.2	-1.57	-3.16	-1.72	-2.96	-1.71	-3.26	-2.47	-1.91	-2	-2.85	-2.04	-2.51	-1.54	-1.67	-2.02	-2.6	-1.83	-2.08	-1.62	-3.04	-2.73	-2.07	-2.32	-1.87	-3.26
28298	lu2 PDE4B phosphodiesterase 4B, cAMP-specific (dunce (Drosophila)-homolog phosphodiesterase E4) | IMAGE:377708	1	PDE4B	-0.5	0.76	-0.54	0.18	-0.32	0.51	-0.15	-0.57	-0.72	-0.53	-0.36	0.3	0.58	0.73	-0.63	-0.21	-0.52		-0.59	0.63	-0.21	-0.79	-0.92	0.66	0.74	-0.93	-0.5	0.08
27360	lu3 MAP3K11 mitogen-activated protein kinase kinase kinase 11 | IMAGE:378150	1	MAP3K11	0.05	0.1	-0.54	0.4	-0.56	-0.39	-1.97	-0.33	0.11	0.01	-0.58	0.28	-0.49	-0.12	0.09	-0.17	-0.3	-0.09	-0.9	0.02	-0.27	0.81	-0.81	0.22	0.7	-0.09	-0.15	-1
27361	lu3 PRODH proline dehydrogenase (proline oxidase) | IMAGE:378364	1	PRODH	-0.46	-0.01	-0.14	-0.07	-1.71	-0.43	-6.71E-10	0.23	0.74	0.41	0.03	-0.41	-0.61	-1.13	0.06	-0.22	-0.17	-0.03		-0.79	-1.48	-1.39	-1.03	-1.22	-0.33	-1.12	-0.64	-1.57
28299	lu MADCAM1 mucosal vascular addressin cell adhesion molecule 1 | IMAGE:379536	1	MADCAM1	-1.69	-1.01	-1.67	-0.74	-2.01	-0.43		-1.7	-2.12	-1.91	-1.63	-0.87	-0.44	-0.78	-1.86	-1.59	-0.94	-1.69	-1.48	-1.11	-0.67	-1.53	-0.77	-1	-0.91	-1.43	-0.82	-0.46
27362	le KIAA0671 KIAA0671 gene product | IMAGE:380377	1	SOCS5	-1.05	-0.41	-1.18	-1.23		-1.51	-0.79	-1.06	-1.11	-0.87	-1.36	-1.63	-0.52	0.09	-1.04	-1	-1	-1.17	-1.05	-0.95	-0.11	-1.58	-1.22	-0.57	-0.74	-0.89	-1.24	0.07
27363	le ARHA ras homolog gene family, member A | IMAGE:380403	1	RHOA	-1.95	0.25	-0.09	-0.35	-0.23	-0.09	0.05	0.66	0.29	0.17	-0.42	-0.77	-1.08	-2.17	-0.01	-0.2	-0.52	-0.11	-0.61	-0.94		0.76	0.23		-1.63	-1.61	-1.66	-2.08
28300	lu2 ADD3 adducin 3 (gamma) | IMAGE:380425	1	ADD3	-1.77	-1.7	-1.13	-1.16	-0.8	-1.21	-0.92	-1.14	-1.25	-0.83	-1.34	-1.38	-2.38		-1.35	-1.66	-1.29	-1.22	-1.56	-1.6	-2.24	-1.44	-2.12	-1.91	-2.16	-2.41	-1.73	-2.51
26506	lu KIAA0855 golgin-67 | IMAGE:380426	1	GOLGIN-67	0.36	0.43	-0.37	0.59	0.1	0.82	-0.29	-0.17	0.38	1.07	0.73	1.2	0.62	0.77	0.31	1.35	1.16	-0.12	0.28	1.66	-1.27	-1.04		1.19	0.08	-1	0.82	-1.36
29113	lu2 PLA2G4C phospholipase A2, group IVC (cytosolic, calcium-independent) | IMAGE:380477	1	PLA2G4C	1.22	0.98	1.59	0.65	1.06	0.88	0.68	0.96	1.22		0.56	0.81	0.71	0.69	0.46	0.36	0.61	0.24	0.94	0.73	0.96	0.48	0.69	1.21	0.85	0.46	0.99	0.68
27364	lu4 SKI v-ski avian sarcoma viral oncogene homolog | IMAGE:380777	1	SKI	-0.85	0.8	0.71	0.58	-0.37	0.64	0.03	0.19	0.81	0.77	0.21	0.44	-1.63	-1.01	0.84	0.98	0.08	0.23	0.6	-1.22		-0.81	-1.43	-0.43	-1.58	-2.21	-1.21	-2.28
26507	lu2 MGC10771 hypothetical protein MGC10771 | IMAGE:381237	1	MGC10771	0.66	0.64	0.61	0.1	0.35	0.59	0.65	0.31	0.5	0.56	0.58	0.85	1.36	0.89	0.43	0.55	0.89	0.09	0.98	1.25	0.39	0.46	0.28	1.04	0.73	0.2	1.13	0.43
26508	lu2 PP1057 hypothetical protein PP1057 | IMAGE:381522	1	NET-5	0.26	1.37	2.01	1.82	1.55	0.92	1.36	2.27	2.25	0.25	-0.27	0.03	-1.22	-0.66	-0.11	-0.18	0.66	0.77	-0.52	-0.66	-0.52	-0.54	-0.45	-0.97	-0.76	-1.33	-0.24	-0.45
26511	lu3 Homo sapiens cDNA: FLJ23227 fis, clone CAE00645, highly similar to AF052138 Homo sapiens clone 23718 mRNA sequence | IMAGE:381836	1	FLJ35348	-0.04	0.59	0.24	0.26		0.41	0.32	-0.08		0.42	-0.38	-0.08	0.39	0.91	-0.08	0.66	0.17	-0.01	-0.21	0.2	1.48	0.59	0.55	-2.98E-10	0.17	0.29	0.34	0.19
26512	l #Homo sapiens mRNA for KIAA1551 protein, partial cds OR FLJ10652 #hypothetical protein FLJ10652 | IMAGE:381846	1	FLJ20696	-0.78	0.16	0.23	0.16	0.13	0.51	-0.04	-0.39	0.02	1.34	0.47	1.08	0.02	0.47	0.53	0.26	0.28	0.83	-0.06	0.69	-0.59	-0.03	-0.33	-0.63	-0.1	-0.67	0.26	-1.02
27366	lu THY1 Thy-1 cell surface antigen | IMAGE:382714	1	THY1	-1.21	-1.31	-1.07	-0.52	-1.06	-0.54	-0.71	-0.47	-0.69	-1.06	-0.67	-0.83	-1.83	-2.3	-1.22	-1.22	-0.79	-0.46	-1.02	-1.1		-1.03	-1.97	-1.18	-0.95	-0.63	-0.77	-1.64
27367	lu RALB v-ral simian leukemia viral oncogene homolog B (ras related; GTP binding protein) | IMAGE:382913	1	RALB	2.38	1.06	1.32	0.93	1.5	1.07	2.06	1.57	2.03	0.96	0.23	0.1	3.02	-0.65	0.65	0.77	1.92	0.43	0.46	1.75	-1.53	-1.44	-0.57	1.76	2.03		2.11	3.19
28301	lu RAD21 RAD21 (S. pombe) homolog | IMAGE:383190	1	RAD21	-2.8	-2.49	-2.05	-2.33	-2.71	-1.89	-1.79	-1.72	-1.37	-1	-1.83	-2.22	-3.3	-2.62	-0.85	-1.38	-2.62	-1.52	-2	-2.9	-2.95	-2.25	-2.34	-2.94	-2.98	-3.2	-3.04	-3.3
27369	lu4 TNFRSF4 tumor necrosis factor receptor superfamily, member 4 | IMAGE:384692	1	KIAA0515	0.87	1.05	1.37	0.96	1.47	1.34	0.65	1.27	0.8	1.21	0.58	0.71	0.51	-0.19	1.25	1.19	1.07	1.1	0.63	0.79		0.21	-1.34E-09	0.81	0.69	-0.08	0.55	-0.33
29114	l WNT16 WNT16 protein | IMAGE:395946	1	WNT16	0.56	1.05	0.94	0.5	0.06	0.91	1.06	0.9	1.15	-0.01	0.18	0.25	0.65	0.39	0.15	0.39	-0.02	0.18	0.38	0.48	0.75	0.31	0.71	0.68	0.72	0.77	0.57	0.65
27370	le DYRK1A dual-specificity tyrosine-(Y)-phosphorylation regulated kinase 1A | IMAGE:415065	1	DYRK1A	-0.09	1.41	1.05	0.97	1.45	1.16	1.41	0.82	1.28	1.5	0.81	1.98	-0.02	0.65	1.41	1.77	0.68	2.09	1.05	0.67		0.3	-0.17	0.23	0.22	-0.19	0.57	-0.92
26241	lu5 WNT2 wingless-type MMTV integration site family member 2 | IMAGE:415636	1	WNT2	-0.65	-0.67	-0.78	-0.46		-0.55		-0.61		-0.22	-0.21	-0.46	-0.26	-0.72	-0.57	-0.41	-1.25	-0.86		-0.65	-0.78	-0.7	-0.33	-0.49	-0.91	-0.67	-0.78	-0.13
29115	lu2 PIAS3 protein inhibitor of activated STAT3 | IMAGE:415754	1	PIAS3	-1.57	-0.67	0.05	-0.97	-1.15	-0.87	-1.03	-0.91	-0.91	-0.42	-0.61	-1.44	-0.94	0.48	-0.54	-0.18	-1.14	-1.2	-0.54	-1.38	-1.2	-0.5	-1.1	-1.27	-0.4	-1.92	-1.3	-1.25
26513	lu2 Hs.22590 ESTs | IMAGE:415818	1	IMAGE:415818	-1.03	-0.81	-0.17	0.01	-0.11	-0.12		-0.26	-0.89	0.14	-0.06	0.28	-0.04	-0.1	-0.03	-0.23	-0.34	-0.44		0.3	0.64	0.15	-0.34	0.15	0.43	0.17		0.42
27372	lu CCNB2 cyclin B2 | IMAGE:416184	1	CCNB2	-2.33	-0.69	-1.23	-0.8	-1.57	-0.57	-1.54	-0.95	-0.94	-0.57	-1.08	-0.17	-2.61	-2.98	-0.76	-0.75	-1.96	-0.28	-1.13	-0.8		-0.79	-1.77	-1.61	-1.66	-2.5	-1.49	-3.44
27374	le LMO2 LIM domain only 2 (rhombotin-like 1) | IMAGE:416474	1	LMO2	-0.68	1.55	0.25		-0.16	0.23	-0.4	0.22	0.75	-2.82	-2.37	-1.15	-1.24	-1.08	-2.06	-2.01	-1.22	-1.32	-1.8	-1.27	1.12	1.59	0.85	0.86	0.25	-1.28	-0.68	-0.88
27375	lu2 TYMS thymidylate synthetase | IMAGE:416477	1	TYMS	0.13	0.22	-0.23	-0.51	0.55	0.39		-0.5		-0.49	-0.58	0.65	0.77	0.89	0.11	0.44	-8.94E-10	-0.23		0.51	0.51	0.09	0.07	0.75	0.38	0.49		0.55
26514	le DDAH1 dimethylarginine dimethylaminohydrolase 1 | IMAGE:416831	1	MALAT1	4.25	3.11	3.03	1.32	3.42	2.4	2.22	2.42	2.86	2.46	2.17	2.55	3.56	4	3.1	3.74	3.55	2.35	1.58	3.27	0.76	0.14	0.33	3.66	3.81	3.18	4.48	2.89
26515	le EIF2C2 eukaryotic translation initiation factor 2C, 2 | IMAGE:416864	1	EIF2C2	-0.06	0.27	0.02	-0.29		0.02	-0.52	-0.7	0.56	0.92	0.44	0.8	-0.96	-0.37	0.35	-0.07	0.21	-0.17	-0.5	-0.05	0.46	0.61	-0.11	-0.61	-0.2	-1.07	-0.23	-1.66
19348	l Similar to human endogenous retrovirus-4; Clone=417048 | IMAGE:417048	1	IMAGE:417048		0.36	0.89	0.52	1.1	0.52	1.61	0.88	1.02	-0.15	0.16	-0.2	0.33	0.58	-0.16	-0.07				-0.1		-0.04	0.54	0.32	0.1	0.95	0.18	0.62
26516	l Similar to human endogenous retrovirus-4 | IMAGE:417048	1	IMAGE:417048	0.5	1.7	1.11	0.52	1.15	0.47	0.39	1.35	1.05	-0.31	-0.25	0.54	0.46	0.52	0.05	0.51	0.12	-0.36		1.28	0.81	0.28	0.85	0.51	0.27			0.55
27376	le OS-9 amplified in osteosarcoma | IMAGE:417136	1	OS-9	0.43	0.24	0.49	0.19	0.87	0.42	-0.24	0.65	0.73	0.57	-0.93	0.24	-0.24	-0.32	0.37	0.06		1.13	0.29	0.7	0.28	1.06	-0.4	0.84	0.3	-1.23	-0.28	-0.75
28302	lu AHR aryl hydrocarbon receptor | IMAGE:417287	1	AHR	-2.77	-2.16	-1.74	-1.89	-1.78	-1.6	-2.35	-1.74		-1.32	-1.41	-1.21	-2.74	-1.99	-1.67	-1.56	-1.87	-1.39	-1.8	-2.09	-2.69	-1.65	-2.36	-2.42	-2.65	-2.63	-2.04	-3.03
27377	lu2 PRKAB1 protein kinase, AMP-activated, beta 1 non-catalytic subunit | IMAGE:417348	1	PRKAB1	-0.5	0.12	0.13	0.1	-0.25	-0.1	-0.96	-0.37	1.48	0.05	-0.75	-0.26	-1.48	-0.59	0.15	0.23	-0.39	0.3	-0.56	-0.15	-0.83	-0.37	-1.27	-0.28	-0.18	-1.66	-1.4	-1.66
26517	le DUSP1 dual specificity phosphatase 1 | IMAGE:417357	1	DUSP1	0.83	2.05	2.23	2.21		0.75	3.91	2.41	2.73	2.84	2.65	3.55	0.61	1.62	2.52	1.72	2.98		2.83	3.11		2.49	1.25	1.69	2.49	1.63	3.11	-0.46
26518	lu TPS1 tryptase, alpha | IMAGE:417435	1	MYADM	0.41	0.36	0.31	0.42	1.03	0.44	0.87	-0.1	-0.07	0.21	0.37	-0.01	0.69	0.68	0.2	0.47	0.48	-0.41	0.44	1.85	0.43	0.51	-0.14		0.82	0.15	1.17	0.4
27378	lu LRMP lymphoid-restricted membrane protein | IMAGE:417502	1	LRMP	2.76	3.39	2.95	2.8	3.62	2.96	1.85	2.02	2.84	2.12	0.36	1.62	-0.04	1.13	1.9	1.73	1.33	2.1	0.47	1.34	1.72	2.67	1.65	1.18	1.17	0.11	1.47	-0.29
27379	lu2 UROS uroporphyrinogen III synthase (congenital erythropoietic porphyria) | IMAGE:417503	1	UROS	2.46	3.34	3.17	2.13	3.22	2.02	2.3	3.22	3.81	1.52	1.08	1.84	0.5	0.32	1.62	1.77	1.63	1.48	1.23	1.58	1.59	2.38	1.49	2.02	1.21	0.12	1.31	0.46
28303	lu CSTF3 cleavage stimulation factor, 3' pre-RNA, subunit 3, 77kD | IMAGE:417897	1	CSTF3	-2.27	-1.89	-1.44	-1.95	-1.82	-1.53	-2.22	-1.24	-0.96	-1.04	-1.84	-1.69	-3.03	-2.41	-1.47	-1.52	-2.07	-0.9	-2.15	-2.73	-3.19	-1.62	-2.45	-3.17	-2.41	-3.02	-2.1	-3.17
26520	l Homo sapiens cDNA FLJ11515 fis, clone HEMBA1002241, weakly similar to PROLIFERATING-CELL NUCLEOLAR ANTIGEN P120 | IMAGE:417898	1	NSUN4	1.37	0.51	0.58	-0.26	0.52	-0.02	-0.1	2.98E-10	0.37	-0.06	0.24	0.19	0.75	1.34	0.67	1.08	1.09	0.13	-0.42	0.35	-0.64	-1.03	-0.39	0.78	0.78	0.97	1.76	1.26
27383	lu RAB2 RAB2, member RAS oncogene family | IMAGE:418105	1	RAB2	-0.55	0.32	0.74	0.45	0.62	-0.29	-6.71E-10	0.68		0.71	0.11	1.32	-1	-0.08	1	-0.09	-0.14	1.42	0.32	-0.36	-0.24	0.03	-0.62	-0.12	-0.59	-1.25	0.34	-1.71
27384	lu CFLAR CASP8 and FADD-like apoptosis regulator | IMAGE:427786	1	CFLAR	0.51	0.47	0.27	0.69	1.22	0.8	0.06		-0.02	1.17	-0.06	1.17	-0.15	0.55	1.13	0.58	0.56	1.33		0.32	0.91	1.68	0.05	0.44	0.7			-0.02
29116	lu2 RGS3 regulator of G-protein signalling 3 | IMAGE:427808	1	RGS3	-1.32	-0.3	-0.57	-0.54	-1.6	0.07	-0.02	-0.45	-0.6	-0.68	-0.44	-1.2	-0.78	0.73	0.28	-0.61	-0.61	-0.83	0.22	0.34	-0.58	0.68	0.23		0.1	-1.21	-0.92	-1.01
27385	le ZNF220 zinc finger protein 220 | IMAGE:428011	1	MYST3	0.93	0.67	1.35	1.05	1.09	0.42	0.94	0.34	2.17	1.8	1.05	1.47	0.39	-0.52	1.39	0.76	0.58	0.91		1.16	-0.65	0.04	0.33	0.4	0.27	0.12	1.45	-0.45
26521	lu ATF3 activating transcription factor 3 | IMAGE:428248	1	ATF3	-1.9	-0.79	-2.39	-2.02	-2.22	-0.67	-0.91	-2.33	-2.83	-2.43	-2.56	-1.24	-0.66	-0.06	-2.16	-2.15	-1.43	-0.97	-3	-0.27	-2.15	-0.62	-1.21	-1.72	-0.01	-0.96	-1.06	-0.76
27386	l GSTT2 glutathione S-transferase theta 2 | IMAGE:428590	1	GSTT2	0.93	2.37	1.44	1.73	1.3	1.41	0.43	1.42	1.27	1.2	1.01	1.62	-0.11	-0.7	1.29	1.01	0.75	0.69	1.15	1.05	0.85	1.57	1.05	1.63	0.66	-0.53	0.74	-0.75
27387	lu FYB FYN-binding protein (FYB-120/130) | IMAGE:428741	1	FYB	-1.1	-0.54	-0.14	-0.25	-0.36	-0.1	-0.5	-1.21	-0.25	0.16	-0.37	-0.14	-1.43	-1.84	-0.24	-0.55	-1.04	-0.64	-0.42	-0.9		-1.69	-1.2	-0.75	-1.13	-1.83	-1.15	-1.76
28304	lu2 FANCC Fanconi anemia, complementation group C | IMAGE:428817	1	FANCC	-0.45	0.64	0.14	-0.25	-0.36	-0.21	-0.34	0.1	-0.05	-0.19	-0.02	0.09	-0.08	0.16	0.13	-0.3	-0.47	0.88	0.12	-0.32	-0.8	0.48	0.02	-0.66	-0.15	-0.66	-0.53	-0.38
28305	lu2 PPP2R5D protein phosphatase 2, regulatory subunit B (B56), delta isoform | IMAGE:429029	1	PPP2R5D	0.52	-0.52	-0.19	0.02	-0.09	-0.21	-0.1	0.56	-0.02	0.48	0.49	-0.01	0.31	0.33	0.16	-0.28	0.47	0.2	0.67	-0.11	0.09	0.87	1.85	-0.31	0.01	0.61	0.95	0.2
27388	le THBS1 thrombospondin 1 | IMAGE:429042	1	THBS1	-3.37	-2.51	-3.13	-1.86	-2.87	-1.45	-2.38	-2.76	-2.78	-3.46	-2.36	-2.82	-2.44	-2.46	-3.1	-3	-1.91	-3.58		-2.79		-2.48	-2.38	-1.85	-2.27	-2.29	-1.07	-2.26
27389	le H2AFL H2A histone family, member L | IMAGE:429091	1	HIST1H2AC	-2.1	0.48	0.57	0.35	-1.46	0.09	-1.28	-0.38	0.41	-1.51	0.28	-1.41	-3.4	-2.93	-1.82	-1.57	1.77	-1.83	-2.76	-2.55		1.83	0.92	-2.67	-0.98	-2.11	2.25	-1.68
28306	lu Novel human gene mapping to chomosome 13 | IMAGE:429238	1	CG018	-0.55	-1.01	-0.74	-0.88	-0.94	-0.64	-0.38	-0.39	-0.83	-0.5	-0.43	-1.19	-0.72	-1.03	-0.52		-0.47	-0.51	-0.22	-0.93	-0.68	-0.24	-0.06	-1.16	-0.78	-0.46	-1.04	-0.74
26522	lu2 MGC12904 hypothetical protein MGC12904 | IMAGE:429409	1	HDHD3	-0.35	0.38	0.94	0.94	-0.21	0.72	0.01	0.68	0.19	0.07	-0.23	0.53	0.76	0.09	0.48	0.46	-0.24	-0.16	0.06	0.51	0.28	0.05	-0.31	0.13	0.22	-0.63	-0.75	0.45
27390	lu3 BMPR2 bone morphogenetic protein receptor, type II (serine/threonine kinase) | IMAGE:429496	1	BMPR2	-1.19	0.34	0.23	0.07	0.17	0.46	0.53	-0.27	2.98E-10	0.73	-0.29	0.27	-1.53	-1.03	1.27	0.25	0.01	0.73	0.29	-0.28		-0.31	-0.61	-0.91	-0.51	-0.96	-0.28	-1.52
27391	le ALDH1B1 aldehyde dehydrogenase 1 family, member B1 | IMAGE:429830	1	ALDH1B1	-0.27	-0.33	-0.93	-0.27		-0.1		-1.59	0.13	-0.45	-1.18	0.1	-0.46	-0.51	-0.76	-0.54	-0.53			-0.49	-0.7	-0.92	-0.97	-0.48	-0.07			-1.08
27392	lu AFP alpha-fetoprotein | IMAGE:429861	1	AFP	-1.89	-0.2	-1.75	-0.24	-2.16	-0.5	-0.69	-1.5	-1.41	-1.48	-1.19	-1.26	-0.11	-0.4	-1.68	-1.09	-1.06	-0.99	-1.23	-0.72	-0.35	-1.28	-1.15	-1.11	-0.28	-1.83	-1.32	-0.33
26523	le ID2 inhibitor of DNA binding 2, dominant negative helix-loop-helix protein | IMAGE:429934	1	ID2	1.34	0.31	0.92	0.25	-0.32	0.11	1.83	0.72	-0.06	2.9	2.9	2.43	1.96	1.39	2.77	3.47	2.93	3.56	3.18	2.81	1.12	2.11	1.61	2.97	3.78	1.91	3.99	0.81
26524	lu FOSB FBJ murine osteosarcoma viral oncogene homolog B | IMAGE:429976	1	FOSB	-0.26	0.07	-0.33	-0.09	-0.65	0.49		-0.76	-0.76	-0.35	0.03	0.37	0.59	0.46	-0.32	-0.37	-0.49	-0.4	-0.23	0.66	0.03	-0.12	-0.15	0.3	-0.01	-0.5	8.94E-10	0.04
27393	le FYB FYN-binding protein (FYB-120/130) | IMAGE:430038	1	FYB	0.71	1.08	0.89		0.12	1.01	1.04	-0.11	0.51	4.26	3.46	3.97	3.51	2.96	3.88	3.71	2.74	3.64	2.53	3.43		3.32	3.27	3.96	3.19	2.83	3.23	2.34
28307	lu SSI-1 JAK binding protein | IMAGE:430097	1	SOCS1	0.12	-0.23	-0.11	-0.21	-0.7	0.47	0.52	-0.15	-0.4	-0.2	-0.1	0.04	0.09	-0.13	0.37	-0.23	-0.35	-0.25	0.05	-0.19	-0.14	-0.07	0.08	-0.15	-0.01	0.12	0.23	-0.2
29117	lu FZD1 frizzled (Drosophila) homolog 1 | IMAGE:430163	1	FZD1	-0.29	-0.18	-0.44	-0.61		-0.51	-0.51	-0.69	-0.74	-0.41	-0.23	-1	-0.73	0.8	-0.5	-1	-0.4	-0.56		-0.89	-0.24	-0.14	-0.11	-0.75	-0.31	0.03	-0.45	-0.29
28308	l ETV4 ets variant gene 4 (E1A enhancer-binding protein, E1AF) | IMAGE:430297	1	ETV4	-0.16	0.72	0.36	0.66	-0.14	0.75	0.11	0.16	-0.17	1.64	1.55	1.45	0.14	0.82	0.93	0.83	0.91	0.82	1.14	1.04	0.36	0.96	1.03	0.67	0.05	0.12	0.54	-0.44
26525	le CAMK2D calcium/calmodulin-dependent protein kinase (CaM kinase) II delta | IMAGE:430337	1	CAMK2D	0.28	0.76		0.63	1.15	1.21	1.67	1.25	1.53	1.14	0.54	0.62	0.46	0.53	0.62	0.67		0.93	-0.04	0.49	0.83	0.34	0.53	0.03	-0.34	-0.92	1.02	-0.41
27394	lu2 PRKAR1B protein kinase, cAMP-dependent, regulatory, type I, beta | IMAGE:430521	1	PRKAR1B	-0.96	-0.29	-0.24	-0.13	-0.47	0.17	-0.69	-0.52	-0.8	0.36	-0.36	0.42	0.59	0.09	0.64	0.18	-0.23	0.47	0.81	0.61		-0.38	0.2	0.07	0.08	0.23	-0.43	0.26
27395	lu2 GNLY granulysin | IMAGE:432736	1	GNLY	-1.05	0.53	0.04	0.29	-0.16	0.66	0.07	0.25	-0.71	0.79	0.66	1.35	-0.36	-0.99	0.91	0.43	-0.15	0.69	0.47	0.2		-2.82	-2.63	0.35	-0.25	-1.1	0.52	-2.09
27396	lu3 SPTB spectrin, beta, erythrocytic (includes spherocytosis, clinical type I) | IMAGE:434287	1	SPTB	-0.04	0.12	0.23	0.31	0.04	0.57	-0.22	0.52	-0.17	0.14	0.43	0.04	-0.73		0.51	-0.2	0.4	0.45	0.12	0.41		0.69	1.04	0.11	0.35	0.5	0.13	-0.09
28309	lu GPR30 G protein-coupled receptor 30 | IMAGE:434478	1	GPR30	0.28	0.79	0.76	0.08	0.35	0.27	0.36	1.06	0.6	-0.14	0.12	0.43	-0.15	-0.08	0.6	-0.02	0.28	0.14	0.37	0.28	0.07	0.23	0.69	0.29	0.16	0.17	0.21	-0.68
27397	lu5 MAPKAPK2 mitogen-activated protein kinase-activated protein kinase 2 | IMAGE:434593	1	MAPKAPK2	0.64	1.35	1.24	0.36	0.91	0.66	0.45	0.93	1.11	0.49	0.05	1.37	0.81	0.29	0.81	0.86	0.93	1.08	0.5	1.6	1.03	0.81	0.79	1.4	1.02	0.32	0.35	0.94
27398	lu2 RXRA retinoid X receptor, alpha | IMAGE:446188	1	RXRA	0.62	1.62	1.46	0.61	1.9	0.9	0.29	0.65	1.23	1.7	1.15	2.02	0.43	-0.08	1.47	1.33	0.89	2.09	1.48	1.41	0.2	0.6	0.32	0.81	1.24	0.45	0.95	0.01
27399	lu2 TNFRSF5 tumor necrosis factor receptor superfamily, member 5 | IMAGE:446360	1	CD40	2.65	3.15	3.18	2.19	2.97	3.36	2.43	2.81	2.87	-0.54	-0.32	0.54	-0.18	0.23	-0.34	-0.03	1.1	0.13	-0.45	0.03	1.14	1.14	0.16	0.76	0.7	-0.18	0.18	0.87
27400	le FPR1 formyl peptide receptor 1 | IMAGE:446373	1	FPR1	0.99	0.94	0.45	0.53	0.79	0.99	0.65	2.98E-10	1.34	0.26	-0.48	0.55	0.82	0.91	0.13	0.81	0.41	0.16	0.11	0.89	5.17	5.67	4.7	2.16	1.93	2.61	0.7	1.45
27401	lu HMG17 high-mobility group (nonhistone chromosomal) protein 17 | IMAGE:446556	1	HMGN2	0.19	0.4	0.36	0.25	0.38	0.23	-0.02			0.48	0.28	0.62	0.36	0.7	0.16	0.33		0.51		0.56	0.63	0.26	-0.37	0.31	0.47	0.23		0.62
27402	lu4 GPX3 glutathione peroxidase 3 (plasma) | IMAGE:448403	1	GPX3	-0.81	0.09		0.03	-0.81	0.22	-0.75	-0.52		-0.06	-0.47	0.29	-1.6	-0.16	0.12	-0.05	-0.26	-0.46	-0.56	0.08	-0.66	-0.27		-0.63	-0.54	-1.16	-0.32	-1.61
27403	lu5 SPTA1 spectrin, alpha, erythrocytic 1 (elliptocytosis 2) | IMAGE:449975	1	SPTA1	0.25	0.89	0.85	0.43	0.56	0.49	0.74	0.33	1.24	0.68	0.5	1.21	0.12	0.27	1.21	0.73	0.68	0.84	0.85	0.97	0.68	0.58	1.11	0.91	0.62	0.53	0.71	0.33
27405	lu5 SPTA1 spectrin, alpha, erythrocytic 1 (elliptocytosis 2) | IMAGE:453885	1	SPTA1	-1.37	-0.48	-0.13	-0.59	-0.44	-0.53	0.29	-0.2	-0.57	-0.18	-0.92	-0.09	-1.29	-0.74	1.13	0.87	0.35	1.51	0.67	-0.17	0.84	1.32	-0.16	-0.45	-0.13	-0.84	-0.39	-0.92
27406	le LYL1 lymphoblastic leukemia derived sequence 1 | IMAGE:454276	1	LYL1	-1.55	-0.57	-0.58	-0.48	0.81	-0.77		-0.59	-0.36	-0.4	-0.86	0.72	-2	-0.86	-0.43	-0.56	-0.93		-0.19	-0.03	-0.58	-1.64	-1.76	-1.21	-1.39	-1.83	-0.68	-2.42
28310	lu2 GATA6 GATA-binding protein 6 | IMAGE:454713	1	GATA6	-2.89	-1.21	-2.31	-1.59		-2.09	-2.58	-2.28	-3.48	-2.24	-2.97	-1.68	-2.67	-2.43	-3.42	-2.68	-2.61	-2.32	-2.56	-2.25	-1.9	-2.62	-2.4	-1.99	-2.24	-2.96	-2.51	-2.59
27407	l ABCB4 ATP-binding cassette, sub-family B (MDR/TAP), member 4 | IMAGE:455210	1	ABCB4	1.79	1.84	2.15	1.04	2.66	1.32	1.28	1.16	1.66	-0.06	-0.03	0.43	0.33	0.33	0.61	0.34		0.74		0.63	0.6	0.41	-0.24	0.3	0.53			0.34
28311	lu2 GSR glutathione reductase | IMAGE:460538	1	GSR	0.12	1.75	1.36	0.95	1.3	1.44	0.77	0.94	1.6	1.08		0.7	-1.19	-1.3	0.37	0.95	0.03	0.68	-0.32	-0.16	0.29	0.25	-0.57	-0.02	-0.71	-1.56	-0.16	-0.95
27408	lu3 BAG1 BCL2-associated athanogene | IMAGE:469256	1	BAG1	0.23	-0.49	-0.1	0.1	-0.16	-0.02	-0.09	-0.42	-0.45	-0.15	-0.88	-0.53	-0.71	0.47	-0.19	-0.07	-0.36	-0.65	-0.29	-0.42	-0.78	-0.17		-0.63	0.13	-0.39		-0.36
28312	lu2 AES amino-terminal enhancer of split | IMAGE:469370	1	AES	-0.14	1.04	1.53	0.79	0.75	0.79	0.91	0.53		3.46	2.67	3.04	0.17	0.82	3.17	3.09	1.47		2.09	1.97	2.45	2.84	2.28	1.2	0.76	0.48	1.4	-0.77
26528	l DKFZP434F2021 DKFZP434F2021 protein | IMAGE:469702	1	C3orf17	4.47E-10	0.5	0.39	0.59	-0.37	0.63		0.59	0.09	1.12	-0.2	0.75	0.83	0.75	1.17	0.89	0.55	0.93	0.18	0.31	0.3	0.32	0.52	0.21	0.79	-0.04	0.58	0.63
29118	le LLT1 lectin-like NK cell receptor | IMAGE:469964	1	OCIL	2.67	1.62	2.12	1.06	2.33	1.78	2.23	2.06	1.99	1.6	1.71	1.88	0.83	1.53	2.59	1.9	2.36	2.25		1.3	0.56	0.94	0.93	1.52	0.8	1.17	2.43	0.39
26529	le TRIP7 thyroid hormone receptor interactor 7 | IMAGE:470008	1	HMGN3	1.89	2.57	2.81	2.69	3.68	3.04	1.94	3.29	3.14	3.58	2.58	3.27	2.11	1.16	3.56	3.31	2.25	3.88	3.77	1.89	1.91	3.87	2.62	1.44	1.89	0.1	1.63	0.45
27409	le PRNP prion protein (p27-30) (Creutzfeld-Jakob disease, Gerstmann-Strausler-Scheinker syndrome, fatal familial insomnia) | IMAGE:470074	1	PRNP	-2.33	-0.69	-1.19	-0.93	-1.44	-1.03	-1.15	-1.83	0.26	-0.65	-1.01	0.42	-1.91	-1.32	-0.77	-0.94	-1.06	-0.31	-0.52	-1.05	-1.3	-0.96	-1.92	-2.67	-1.25	-2.03	-1.29	-2.52
28313	lu RGS16 regulator of G-protein signalling 16 | IMAGE:470132	1	RGS16	-0.07	0.14	-0.09	0.14	0.15	0.09	0.06			0.06	-0.6	0.6	-5.96E-10	0.44	0.12	0.08	-0.18	-0.33		0.24	0.27	-0.22	-0.57	0.26	0.11	0.11		0.04
27410	lu CDKN1A cyclin-dependent kinase inhibitor 1A (p21, Cip1) | IMAGE:470149	1	CDKN1A	-0.85	0.61	-0.87	-0.6	-1.37	-0.37		-1.08	-1.11	-0.3	-0.48	-0.04	-0.28	-0.93	0.72	0.38	-0.3	-0.51	0.06	0.23	0.19	-0.23	0.11	-0.23	-0.25	-1.26	-0.41	-1.02
28314	lu CASP4 caspase 4, apoptosis-related cysteine protease | IMAGE:470160	1	CASP4	0.03	-0.1	-0.06	0.31	-0.15	0.35	0.03	0.22	-0.17	0.15	0.16	0.32	-0.46	0.22	0.01	-0.13	0.1	0.54	0.11	0.25	0.19	1.22	0.59	-0.05	0.51	0.22	0.17	-0.28
27411	lu3 TAB1 transforming growth factor beta-activated kinase-binding protein 1 | IMAGE:470185	1	MAP3K7IP1	-0.2	0.87	0.52	0.64	0.45	1	0.64	0.41	0.05	0.57	0.23	0.52	0.96	1.35	0.53	0.88	0.4	-0.21	0.13	1.1		0.4	0.8	1.43	0.88	-0.04	0.11	0.73
26530	le DLC1 deleted in liver cancer 1 | IMAGE:470188	1	DLC1		-0.09	-1.02	-0.96	-1.01	-0.47	-0.56	-1.63	-1.84	-1.77	-1.02	-0.28	0.07	0.18	-0.93	-1.06	-1.29	-1.41	-1.22	0.14	0.24	-1.17	-0.56	-0.42	-0.57	-1.91	-0.88	-0.21
19382	le IL15RA interleukin 15 receptor, alpha | IMAGE:470251	1	IL15RA	1.18	0.51	1.09	0.71	1.53	-0.33	0.1	0.48	0.17	0.79	0.69	0.57	-0.34	-0.4	0.55	1.01	1.33	-0.03	-0.77	-0.14	1.11	0.2	-0.1	1.33	0.39	0.09	0.77	-0.75
28315	lu2 SPINT2 serine protease inhibitor, Kunitz type, 2 | IMAGE:470385	1	SPINT2	-0.75	-1.53	-1.26	-0.3	-1.03	-0.55	-1.39	-1.05	-0.22	-1.25	-0.46	-0.97	-1.77	-1.59	-1.13	-1.02	-0.37	-1.33	-0.08	-1.17	-1.63	-0.37	-0.29	-1.24	0.02	-0.59	-0.22	-2.55
26531	l NEK6 #NIMA (never in mitosis gene a)-related kinase 6 OR FLJ20396 #hypothetical protein FLJ20396 | IMAGE:470555	1	NEK6	-1.25	0.98		0.28	-0.04	0.63	0.35	0.73	1.12	0.34	-0.07	1.21	-0.76	-1.02	-0.08	-0.34	-0.91	0.67	-0.36	-0.26	1.14	1.96	1.48	-1.25	-0.92	-1.61	-0.38	-1.56
27412	lu4 ESRRA estrogen-related receptor alpha | IMAGE:470602	1	ESRRA	0.08	0.27	-0.11	0.37	-0.56	0.49	-0.05	-0.21	-0.49	-0.21	-0.11	-0.01	0.39	0.05	-0.31	-0.28	-0.55	-0.42	0.36	0.54		0.21	0.09	-0.06	0.07	-0.2	-0.72	0.05
27413	lu4 FCGR1A Fc fragment of IgG, high affinity Ia, receptor for (CD64) | IMAGE:470615	1	LOC440607	0.15	0.97	0.47	0.57	0.17	0.96	0.49	0.28	0.53	0.43	0.48	1.38	0.74	0.65	0.61	0.39	0.32	0.14	0.56	1.26		1.2	1.52	1.74	1.01	0.64	0.85	0.6
27414	lu2 TNFRSF10C tumor necrosis factor receptor superfamily, member 10c, decoy without an intracellular domain | IMAGE:470799	1	TNFRSF10C	-0.69	-0.09	0.19	0.02	0.27	0.1	0.2	-0.02	0.67	0.63	0.14	0.12	-1.31	0.03	0.55	0.46	-0.03	0.98	0.25	-0.59		0.2	-0.05	-0.81	-0.46	-0.75	0.37	-1.2
27415	le HLA-DRB5 major histocompatibility complex, class II, DR beta 5 | IMAGE:470953	1	HLA-DRB1	4.58	4.59	5.16	4.14	4.03	2.9	4.15	4.95	5.18	1.37	1.31	2.51	2.18	0.78	2.59	1.72	3.25	1.48	1.76	2.54	3.83	4.04	3.83	3.59	2.25	2.77	1.68	3.12
26532	l FLJ10420 hypothetical protein FLJ10420 | IMAGE:470958	1	FLJ10420	0.9	1.61	1.61	1.67	1.38	1.4	1.54		2.12	2.32	2.67	1.94	0.87	1.94	1.64	1.79	1.6	2.24	1.21	1.05	1.51	1.9	1.18	0.61	0.69	-0.01	2.03	-0.12
28316	l SCYA14 small inducible cytokine subfamily A (Cys-Cys), member 14 | IMAGE:471093	1	CCL15		1.04	0.06	0.17	0.21	0.52	-6.71E-10		0.1	-0.17	-0.64	0.94	0.14	0.37	-0.14	0.42		-0.09		0.75	0.82	0.29	0.08	1	0.44		0.22	0.17
27416	le GARS glycyl-tRNA synthetase | IMAGE:471164	1	GARS	-2.26	0.15	-0.89	-1.04		-1.18	-1.15	-0.94	-0.6	-1.06	-1.38	-1.21	-1.99	-2.49	-0.67	-1.03	-1.59	-1.11	-1.34	-1.4		-1.32	-1.57	-2.09	-1.83	-2.56	-2.59	-3.08
28318	lu6 MAPK1 mitogen-activated protein kinase 1 | IMAGE:471227	1	MAPK1	-2.65	-1.77	-2.11	-1.16	-2.11	-1.5	-1.66	-1.83		-1.84		-1.62	-2.41	-2.22	-1.74	-1.6	-1.91	-1.94	-1.69	-1.62	-0.69	-0.81	-1.16	-1.62	-2.36	-2.95	-2.06	-2.42
27418	lu4 MRE11A meiotic recombination (S. cerevisiae) 11 homolog A | IMAGE:471256	1	MRE11A	-1.5	-1.48	-1.81	-1.25	-1.18	-1.35	-1.74	-1.5	-1.54	-1.01	-1.49	-1.95	-1.83	-1.15	-1.63	-1.97	-1.24	-1.43	-0.47	-1.41		-0.11	0.13	-1.13	-1.03	-1.15	-1.89	-1.9
27419	lu AOX1 aldehyde oxidase 1 | IMAGE:471495	1	AOX1	-1.99	-1.35	-1.56	-1.25	-1.77	-1.51	-2.04	-1.54	-1.08	-1.45	-1.81	-1.83	-1.28	-1.71	-1.34	-1.56	-1.9	-1.59	-1.63	-2		-0.01	-0.22	-1.27	-0.98	-1.78	-1.55	-1.96
27420	lu3 IRS2 insulin receptor substrate 2 | IMAGE:471514	1	IRS2	-1.43	-0.36	-0.37	0.41	-0.02	0.65	-0.2	0.42	-0.28	0.41	-0.04	0.73	-1.38	0.12	0.39	0.47	-0.19	1.34	-0.23	-0.49		-0.11	-0.78	-1.06	-0.14	-0.59	0.32	-1.51
26533	lu2 DKFZP564B167 DKFZP564B167 protein | IMAGE:471556	1	DKFZP564B167	-1.85	-2.67	-3.37	-1.74		-0.95	-1.76	-2.97	-1.82	-1.85	-1.43	-2.41	-1.97	-2.56	-2.5	-2.14	-1.33	-2.43	-2.17	-2	-1.13	-0.69	-1.91	-0.36	0.17	-0.51	0.7	-2.43
26534	l #Homo sapiens cDNA FLJ12274 fis, clone MAMMA1001679 OR BAG3 #BCL2-associated athanogene 3 | IMAGE:471580	1	BAG3	-3.23	-1.97	-2.85	-1.34	-2.3	-1.7	-0.85	-2.26	-2.57	0.16	-0.67	0.06	-0.99	-0.57	-0.76	-0.79	-1.36	-0.4	-1.25	-0.81	-1.38	-1.81	-1.84	-1.63	-1.77	-2.03	-1.04	-1.89
27421	le MX2 myxovirus (influenza) resistance 2, homolog of murine | IMAGE:471638	1	MX2	0.5	1.57	1.26	1.17	1.17	1.4	0.98	0.99	1.87	1.18	0.39	1.96	0.93	1.23	1.23	1.5	0.96	0.98	1.42	1.98	1.94	2.44	1.61	2.06	1.61	-0.23	1.3	0.26
19390	le HCK hemopoietic cell kinase | IMAGE:471715	1	HCK	3.32	2.5	2.83	1.95	2.41	2.41	2.98	1.96	3.41	0.39	0.12	0.78	1.39	0.84	0.5	0.91	1.56	0.27		1.09	3.46	4.47	3.43	3.11	3.41	2.7	1.94	1.92
27422	le CA150 transcription factor CA150 | IMAGE:471761	1	TCERG1	-1.43	-0.72	-0.92	-2.08	-1.29	-2.07	-1.72	-0.66	-1.58	-1.04	-0.97	-2.08	-2.01	-0.84	-1.54	-1.42	-2.72		-0.34	-2.21	-1.62	-1.08	-2.07	-1.93	-1.94	-1.8	-2.45	-1.75
27423	le ILK integrin-linked kinase | IMAGE:471786	1	ILK	-1.15	-0.38	-0.47	-0.45	-0.32	-0.54	-0.92	-0.21	-0.7	-0.64	-1.08	-0.34	-0.58	0.05	-0.45	-0.2	-0.25		-0.78	-0.48	0.57	0.29	-0.64	-0.25	-0.53	-0.58	-0.61	-0.79
26535	le BCL6 B-cell CLL/lymphoma 6 (zinc finger protein 51) | IMAGE:471810	1	BCL6	-0.56	0.46	0.03	-0.32		-0.18		-0.14	-0.27	0.21	-1.51	0.08	-0.74	-1.11	-0.21	0.07	-0.44	0.16	-0.38	-0.15	2.07	1.81	1.61	0.07	-0.96	-1.04	0.17	-1.37
27424	le JUP junction plakoglobin | IMAGE:471822	1	JUP	-0.28	0.09	0.21	0.47	-0.34	-0.34	-0.44	-0.33	-0.09	-2.43	-2.05	-1.74	-1.38	-0.6	-1.64	-1.31	-0.64		-2.14	-1.24	-0.41	-1.09		-0.49	-0.79	-2.14	-1.25	-1.17
27425	le ERCC1 excision repair cross-complementing rodent repair deficiency, complementation group 1 (includes overlapping antisense sequence) | IMAGE:471895	1	ERCC1	-0.61	-0.3	-0.16	-0.02	0.03	-0.43	-0.31	0.1	-0.61	-0.65	-0.48	8.94E-10	-0.14	0.39	-0.25	-0.43	-0.24	-0.22	-0.44	-0.25	0.32	-0.06	-0.77	-0.2	0.16	-0.17	-0.69	0.13
27426	lu CD59 CD59 antigen p18-20 (antigen identified by monoclonal antibodies 16.3A5, EJ16, EJ30, EL32 and G344) | IMAGE:471941	1	CD59	0.14	0.34	0.08	0.44	0.24	0.51		0.28	0.1	1.73	0.51	0.85	-0.01	0.89	1.12	1.05	0.81	1.16	0.41	0.62	0.48	0.51	-0.7	0.08	0.4		0.67	-0.14
26536	lu SGK serum/glucocorticoid regulated kinase | IMAGE:472138	1	SGK	-3	-2.25	-2.55	-0.76	-1.45	-0.79	-1.63	-1.52	-2.83	0.1	-0.09	-0.34	-1.17	-1.17	-0.73	-0.88	-0.76	-1.47	-1.15	-1.41	-1.18	-1.49	-1.76	-1.73	-1.28	-2.12	-0.63	-2.06
26537	le SS18L2 synovial sarcoma translocation gene on chromosome 18-like 2 | IMAGE:472179	1	SS18L2	0.39	1.17	1.2	0.59	1.74	0.36	1.48	1.04	1.22	1.9	1.1	1.86	0.09	0.42	1.77	1.44	0.71	2.21	1.51	0.77	-0.12	0.94	0.78	-0.09	0.6	0.29	1.56	-0.66
27427	l S100A4 S100 calcium-binding protein A4 (calcium protein, calvasculin, metastasin, murine placental homolog) | IMAGE:472180	1	S100A4	0.74	-0.18	1.08	-0.01	1	-0.31	0.59	1.03	1.52	1.38	1.94	1.32	0.96	1.29	1.91	0.73	1.38	1.57	1.77	1.12	0.82	2.79	1.57	1.08	1.21	1.42	1.1	1.06
27428	lu PTPN1 protein tyrosine phosphatase, non-receptor type 1 | IMAGE:472182	1	PTPN1	0.14	0.85	0.3	-0.17	0.65	-0.38	0.15	0.29	0.22	0.18	-0.14	0.5	0.41	0.73	0.28	0.04	0.18	0.41	0.43	0.5	0.85	0.47	0.43	0.24	0.44	0.54		0.68
26538	l Hs.326184 ESTs, Weakly similar to SFRB_HUMAN SPLICING FACTOR ARGININE/SERINE-RICH 11 [H.sapiens] | IMAGE:484686	1	PRR6	-1.8	-1.36	-1.62	-0.07	-1.78	-0.61	-1.37	-1.28	-1.19	-1.17	-1.06	-1.09	-2.18	-0.92	-1.28	-0.68	-1.21	-0.86	-1.82	-1.34	-1.55	-1.8	-3.19	-1.77	-1.07	-1.78	-1.6	-1.78
26539	le EBI2 Epstein-Barr virus induced gene 2 (lymphocyte-specific G protein-coupled receptor) | IMAGE:484898	1	EBI2	1.45	2.06	2.53	1.46		1.29	1.97	2.49		2.06	2.33	3.3	1.18	0.69	1.8	1.19	1.6	1.91	1.42	1.36	2.59	2.28	1.91	1.04	0.48	1.66	1.25	0.63
27429	lu MT2A metallothionein 2A | IMAGE:484963	1	MT2A	-3.58	-2.06	-2.18	-1.97	-1.76	-1.78	-1.47	-2.13	-2.74	-2.18	-2.67	-1.91	-2.5	-1.51	-2.08	-1.81	-2.61	-1.99	-2.26	-2.24	-1.33	-2.25	-1.84	-2.24	-2.91	-2.6	-2.25	-2.76
28320	lu2 SLC20A1 solute carrier family 20 (phosphate transporter), member 1 | IMAGE:485184	1	SLC20A1	-0.05	-0.7	-0.79	0.48	-0.68	0.67	0.09	0.37	-0.43	-0.42	0.58		-1.16	0.19	-0.68	-0.6	0.38	-0.09	0.28	0.52	-0.19	0.8	-0.04	-0.37	0.4	0.23	0.18	-0.98
26540	lu3 DKFZP586J0119 DKFZP586J0119 protein | IMAGE:485276	1	EIF2B4	1.38	3.2	3.11	1.31	3.46	1.57	1.77	2.51	2.56	3.19	2.8	3.79	1.83	1.93	2.44	2.06	1.51	2.67	2.24	1.61	2.68	2.78	2.38	1.09	1.15		1.44	1.13
26541	le BRF2 butyrate response factor 2 (EGF-response factor 2) | IMAGE:485770	1	ZFP36L2	-1.36	0.17	0.67	0.19		0.22	0.14	0.47	0.51	1.39	-0.65	3.25	-1.41	-2.98E-10	1.06	1.37	0.39	3.33	1.02	0.47	-0.12	0.92	-0.59	-0.36	-0.64	-0.65	1.24	-2.5
26542	le Homo sapiens mRNA; cDNA DKFZp564O1016 (from clone DKFZp564O1016) | IMAGE:485778	1	SENP5	-1.53	-0.21	-0.38	-0.05	-0.76	-0.24	-0.83	-0.78	-0.67	0.04	-0.24	-0.86	-1.57	-1.53	-0.38	-0.36	-0.63	-0.69	-0.7	-0.86	-0.65	-0.69	-0.98	-1.65	-1.18	-1.89	-1.55	-1.64
27431	le CLK1 CDC-like kinase 1 | IMAGE:485849	1	CLK1	0.83	1.6	1.95	1.44	3.24	1.29	1.72	1.19	1.79	2.42	1.98	2.76	0.42	1.26	2.07	1.72	1.77	3.33	1.39	1.82	0.53	1.08	-0.56	0.86	1.37	1.83	1.93	-0.42
26543	lu DSIPI delta sleep inducing peptide, immunoreactor | IMAGE:485857	1	DSIPI	-0.62	-0.65	0.08	0.35	-0.32	-0.16	0.09	-0.23	0.44	0.41	0.25	0.19	-1.84	-1.57	0.14	-0.22	-0.19	0.03	0.3	-1.18	-1.48	0.13	-0.28	-1.61	-0.8	-0.79	-0.6	-2.02
26544	lu SELPLG selectin P ligand | IMAGE:485882	1	SELPLG	1.03	1.84	1.69	1.13	3.11	1.68		2.15	2.37	1.37	1.6	3.4	-0.3	1.8	1.38	1.42	1.65	3.49	1.13	2.45	1.51	2.17	0.98	1.44	2.35	3.31	2.83	0.37
26545	lu2 CREG cellular repressor of E1A-stimulated genes | IMAGE:485885	1	CREG1	-3.29		-3.85	-2.84	-3.96	-1.27	-2.18	-3.48	-2.66	-2.3	-2.96	-3.22	-2.8	-3.11	-3	-3.05	-2.15	-2.29	-3.29	-3.13	-0.58	-0.79	-1.61	-3.27	-1.06	-2.49	-2.82	-3.49
26546	lu2 CITED2 Cbp/p300-interacting transactivator, with Glu/Asp-rich carboxy-terminal domain, 2 | IMAGE:486003	1	CITED2	-3.82	-2.82	-2.82	-2.82	-3.31	-2.57	-2.52	-2.9	-3.36	-2.65	-3.06	-2.39	-3.14	-2.93	-2.48	-2.91	-2.78	-2.46	-3.15	-2.45	-0.53	-0.87	-1.72	-2.94	-3.14	-2.87	-3.78	-3.37
27432	l RAB10 RAB10, member RAS oncogene family | IMAGE:486012	1	RAB10	-1.74	-0.67	-1.28	-0.33	-1.85	-0.45	-1.29	-0.46	-1.6	-0.86	-1.6	-0.96	-2.73	-1.14	-1.03	-1.15	-1.12	-1.84	-1.96	-1.39	-0.23	0.2	-0.52	-1.69	-0.8	-1.49	-1.26	-2.4
26548	l BAG3 BCL2-associated athanogene 3 | IMAGE:486054	1	BAG3	-3.1	-2.03	-2.57	-1.75	-2.02	-0.89	-1.85	-1.89	-2.42	0.18	-0.12	0.4	-1.04	-0.81	-0.76		-1.43	-0.76	-1.48	-1.02	-0.9	-1.24	-1.59	-0.52	-1.31	-2.05	-0.91	-2.57
27433	le PGAM1 phosphoglycerate mutase 1 (brain) | IMAGE:486108	1	PGAM1	-2.69	-1.32	-1.37	-1.12	-2.32	-1.53	-1.96	-1.72	-0.54	-1.66	-2.62	-0.83	-2.5	-2.56	-1.63	-2.01	-2.52	-1.55	-2.06	-2.2	-1.13	-0.57	-1.28	-2.92	-1.57	-3.49	-2.7	-3.25
26549	le IL14 interleukin 14 | IMAGE:486139	1	DKFZp451J0118	0.61	1.32	1.17	0.76	0.73	1.4	1.26	0.96	1.01	1.57	1.04	1.5	0.03	0.42	1.2	1.38	1.06	0.82	0.78	1.19	0.49	1.18	0.59	0.76	0.5	-0.78	0.21	-1.03
27434	le LCK lymphocyte-specific protein tyrosine kinase | IMAGE:486161	1	LCK	-0.51	0.72	0.06	-0.22	-1.47	-0.48	-0.05	-0.15	-0.41	1.96	1.71	1.62	1.12	-0.37	2.42	1.28	1.1	1.93	1.83	1.38		1.76	0.89	1.13	0.76	0.79	0.75	-0.18
26550	le CMAR cell matrix adhesion regulator | IMAGE:486188	1	CMAR	1.17	0.28	0.39	0.62	0.69	0.8	0.42	0.52	0.32	0.59	1.07	0.59	0.82	0.89	0.55	1.16	1.32	0.09	0.65	1.64	-0.96	0.31	-0.73	1.01	0.78	-0.02	1.2	0.01
27436	lu5 LOC51580 H-2K binding factor-2 | IMAGE:486480	1	RBPSUH	-1.02	-1.09	-1.04	-0.81	-1.1	-0.52	-0.45	-0.63	-1.17	-0.05	-0.68	-1.26	-0.98	-1.4	-0.75	-0.81	-0.47	-1.38	-0.34	-0.56		0.19	0.04	-0.92	-1.05	-1.62	-1.06	-2.15
26551	le SNX9 sorting nexin 9 | IMAGE:486505	1	SNX9	-0.9	0.37	-0.46	-0.26	-0.76	0.39	-0.16	-0.37	0.13	0.19	-0.44	-0.22	-1.01	-0.72	-0.61	-0.78	-0.09	-0.58	-0.94	-0.63	-1.12	-0.31	-0.97	-1.04	-0.16	-1.36	-0.98	-1.57
26552	l FLJ20422 hypothetical protein FLJ20422 | IMAGE:486534	1	FLJ20422	-1.92	-1.03	-1.68	-0.58	-1.62	-0.17	-0.33	-2.11	-2.16	-2.12	-1.64	-1.42	-0.29	-0.99	-1.63	-1.3	-1.2	-1.91	-1.75	-1.1	-0.75	-1.29	-1.05	-1.36	-0.33	-1.72	-1.52	-0.56
27437	lu4 PDGFRA platelet-derived growth factor receptor, alpha polypeptide | IMAGE:486617	1	PDGFRA	-2.52	-1.31	-2.58	-0.36	-2.07	0.26	-1.19	-1.05	-1.61	-2.37	-1.29	-1.62	-1.09	-1.49	-2.23	-2.35	-1.1	-2.46	-2.17	-1.21		-1.01	-1.75	-1.78	-1	-2.28	-1.38	-2.11
26553	lu MCL1 myeloid cell leukemia sequence 1 (BCL2-related) | IMAGE:486660	1	MCL1	-1.43	-0.5	-0.57	-0.44	-0.71	-0.17	-0.29	-0.16	-0.48	-0.37	-0.32	-0.15	-1.2	-0.83	-0.17	-0.52	-1	-0.28	-0.53	-0.13	-0.92	0.07	-0.57	-0.56	-1.01	-1.6	-1.21	-1.92
26554	le ZFP36 zinc finger protein homologous to Zfp-36 in mouse | IMAGE:486668	1	ZFP36	1.18	1.6	1.87	1.91	2.94	2.12	3.14	2.37	2.74	1.79	2.19	2.95	0.13	0.98	1.67		1.94	3.7	1.49	2.21	1.33		1.87	1.3	2.25	3.21	2.86	-0.17
27438	le TYMSTR G protein-coupled receptor | IMAGE:486696	1	CXCR6	1	0.99	1.95	0.76	0.4	1.22	0.78	0.8	0.38	1.52	0.49	1.6	0.68	0.46	2.94	2.28	1.88	1.31	2.64	1.87	1.44	0.98	1.74	1.3	1.09	0.76	1.04	0.43
27439	lu CYR61 cysteine-rich, angiogenic inducer, 61 | IMAGE:486700	1	CYR61	-1.94	0.68	0.45	0.48	0.13	0.04	0.51	0.3	1.76	0.92	0.05	0.84	-1.63	-1.66	0.99	0.48	-0.44	0.68	-0.45	-1.7	0.21	0.98	0.19	-2.56	-1.52	-2.3	-1.14	-2.59
26555	l Homo sapiens mRNA; cDNA DKFZp434N1728 (from clone DKFZp434N1728) | IMAGE:486727	1	DNAJA4	0.65	0.81	0.75	0.62	0.6	0.97	1.37	1.12	0.76	2.08	1.49	1.81	0.07	0.41	1.63	1.57	1.29	1.82	1.5	1.15	1.51	1.29	1.63	1.04	0.38	0.44	1.24	-0.56
26556	lu2 Hs.7473 ESTs | IMAGE:487059	1	GJA5	-1.09	0.37	-0.19	0.07	-0.81	-0.24	0.22	-0.04	-0.05	0.04	-0.61	-0.53	-2.12	-0.19	-0.33	-0.26	-0.36	-0.39	-0.85	-0.37	-1.46	-0.9	-1.92	-1.41	-1.04	-1.73	-0.05	-1.44
26558	lu4 CD63 CD63 antigen (melanoma 1 antigen) | IMAGE:487264	1	CD63	-0.33	0.74	-0.03	0.32		0.1	0.28	0.2		-0.34	-0.4	-0.04	0.41	0.3	-0.12	0.8	0.1	-0.01	0.25	0.45	0.41	0.21	-0.68	0.87	0.77	-0.55		-0.35
26559	le ARHGDIB Rho GDP dissociation inhibitor (GDI) beta | IMAGE:487374	1	ARHGDIB		2.73	2.99	2.69	1.97	2.46	2.09	2.59	2.59	2.86	2.25	2.9	1.63	0.83	3	3.34	1.84		2.46	2.32	2.51	3.13	2.38	2.31	2.28	1.22	1.37	0.75
26560	l #Homo sapiens mRNA; cDNA DKFZp564F053 (from clone DKFZp564F053) OR #Hs.332299 EST | IMAGE:487396	1	IL6ST	-3.27	-2.27	-2.92	-0.9	-2.38	-1.76	-2.73	-2	-2.8	0.98	-0.54	0.94	-1.51	-0.45	-0.47	0.51	-0.92		-1.66			-1.58			-1.71	-1.99		-2.69
26242	le INSIG1 insulin induced gene 1 | IMAGE:487407	1	INSIG1	-2.83	-2.03	-1.63	-1.92	-1.41	-1.63	-1.56	-1.68	-1.41	-1.61	-1.54	-1.92	-2.9	-2.3	-1.58	-1.73	-1.92	-0.7	-2.12	-3.04	-2.31	-1.14	-1.69	-3.15	-2.69	-2.45	-1.99	-3.16
27440	le FLNA filamin A, alpha (actin-binding protein-280) | IMAGE:487418	1	FLNA	-4.25	-2.55	-4.52	-3.33		-2.92	-2.99	-4.19	-4.42	-4.17	-3.95	-3.93	-3.12	-3.12	-4	-4.11	-3.21	-3.92	-3.76	-3.23		-3.52	-3.28	-3.07	-2.83	-3.63	-3.8	-3.42
26561	le PWP1 nuclear phosphoprotein similar to S. cerevisiae PWP1 | IMAGE:487836	1	PWP1	0.98	1.44	1.24	0.99	1.02	1.17	0.84	0.81	0.97	1.11	1.02	1.35	-0.26	0.54	1.67	1.61	1.23	0.54		1.15	0.58	1.13	0.46	0.9	1.02	-0.27	0.12	-1.2
26562	le PBEF pre-B-cell colony-enhancing factor | IMAGE:487872	1	PBEF1	-0.58	-0.88	-1.18	0.57	-0.59	0.28	0.08	0.01	0.89	-0.05	-0.62	-0.51	-1.66	-0.42	-0.27	-0.67	0.29	-0.78	-0.36	-0.96	0.06	0.74	-0.4	-0.98	0.02	0.64	1.05	-1.61
19391	le SPARC secreted protein, acidic, cysteine-rich (osteonectin) | IMAGE:487878	1	SPARC	-4.15	-3.07	-4.02	-2.33	-3.83	-3.13	-4.07	-3.56	-2.12	-4.5	-2.14	-3.09	-3.19	-2.51	-3.77	-3.19	0.07	-4.37	-3.94	-3.11	-1.64	-1.83	-2.68	-2.66		-3.58	-1.38	-2.76
26563	le VCL vinculin | IMAGE:487934	1	VCL	-1.74	0.25	-0.72	-0.35	-0.97	-0.15	-0.62	-1.36	0.29	-0.54	-0.12	-0.25	-1.77	-1.14	-0.66	-0.71	1.18	-1.39	-1.08	-0.35	-0.08	0.87	-0.91	-0.2	-0.05	-1.38	0.58	-1.64
26564	lu UBE2A ubiquitin-conjugating enzyme E2A (RAD6 homolog) | IMAGE:487965	1	UBE2A	-1.84	-0.45	-0.79	-0.31		-0.34	0.04	-1.3	-0.33	-0.41	-0.09	-0.73	-1.99	-1.33	-0.8	-0.47	1.09	-1.66	-0.94	-0.8	0.24	0.65	-0.88	-0.39	-0.56	-1.7	0.35	-1.55
19349	le IGHG3 immunoglobulin heavy constant gamma 3 (G3m marker) | IMAGE:488143	1	IGH@	2	1.55	3.04	1.72	2.65	1.01	2.92	2.82	2.42	-0.12	0.44	0.18	-0.05	-0.28	-0.18	-0.21	1.31	0.43	-0.35	0.27		0.47	1.44	0.38	-0.13	0.74	-0.06	0.11
27442	lu IGHG3 immunoglobulin heavy constant gamma 3 (G3m marker) | IMAGE:488143	1	IGH@	0.12	0.39	0.24	0.43	-0.24	0.43	0.35	-0.06	-0.17	1.08	0.34	-0.18	-0.71	-0.45	0.5	0.29	-0.15	0.14	0.31	-0.34		-0.25	-0.2	-0.39	-0.53	-1.32	-0.17	-1.38
26565	lu2 Homo sapiens mRNA for FLJ00086 protein, partial cds | IMAGE:488172	1	ZNF598		-1.45	-1.65	-0.57	-2.23	-1.32	-1.22	-1.43	-1.41	-1.72	-0.89	-1.83	-1.52	-1.34	-1.39	-0.79	-0.86	-2	-1.65	-1.01	0.38	-0.06	-0.49	-0.67	-1.75	-1.87	-0.91	-1.94
27443	lu2 Hs.9634 ESTs, Highly similar to C10_HUMAN PUTATIVE C10 PROTEIN [H.sapiens] | IMAGE:488178	1	GRCC10	-1.56	-0.35	-0.61	0.11	-0.55	0.78	-0.4	-0.65	-0.84	-0.62	-0.74	-0.17	-1.27	-1.36	-0.89	-0.98	-0.09	-0.8	-0.78	-0.78	-0.23	-0.11	-0.98	-0.59	-0.47	-1.86	-0.85	-1.76
27444	le MIG2 mitogen inducible 2 | IMAGE:488286	1	PLEKHC1	-3.44	-2.85	-2.91	-1.47	-3.47	-1.07	-2.66	-2.1	-3.22	-2.79	-2.26	-2.4	-3.07	-2.08	-3.07	-2.79	-2.48	-2.73	-2.6	-2.67	-2.2	-2.06	-3.05	-3	-2.05	-3.12	-2.95	-2.68
27445	le FGFR1 fibroblast growth factor receptor 1 (fms-related tyrosine kinase 2, Pfeiffer syndrome) | IMAGE:488304	1	FGFR1	-1.84	-0.51	-1.83	0.37	-0.94	-0.34	-1.35	-2.3	-0.91	-1.97	-1.3	0.09	-0.48	0.01	-1.22	-0.31	-0.75	-1.51	-0.11	0.51	-0.01	-1.44	-2.25	0.17	0.55	-1.73	0.8	-0.87
19392	le MYO1C myosin IC | IMAGE:488373	1	MYO1E	-0.75	0.25	0.2	0.74	0.52	0.32	-0.86	0.11	0.04	-2.11	-1.23	-1	-1.64	-0.3	-1.54	-0.97	-0.25	-2.34	-2.2	-1.01	-0.69	-0.84	-1.33	-1.14	-0.08	-1.66	-0.88	-1.31
27446	lu4 EXT2 exostoses (multiple) 2 | IMAGE:488387	1	EXT2	-1.61	-1.05	-1.04	-0.7	-0.68	-1.35	-1.27	-0.7	-0.33	-0.57	-0.53	-0.23	-0.28	0.05	-0.41	-0.45	-0.89	-0.38	-0.76	0.11	0.43	-1.04	-0.71	-0.08	0.14	-0.9	-0.72	0.32
27447	le VDUP1 upregulated by 1,25-dihydroxyvitamin D-3 | IMAGE:488488	1	TXNIP	1.02	2.49	2.66	2.53	3.7	2.35		2.65	2.88	3.28	2.62	3.23	1.3	1.19	3.33	3.42	1.96	3.77	3.39	1.87	2.28	3.5	2.15	1.58	1.12	-0.13	1.36	0.15
26566	le PBEF pre-B-cell colony-enhancing factor | IMAGE:488548	1	PBEF1	-2.92	-1.93	-2.16	-0.54	-2.33	-1.54	-1.82	-2.14	-1.88	-2.33	-2.24	-1.77	-2.91	-1.72	-1.86	-2.02	-1.19		-2.53	-2.43		1.51			-1.85	-2.07		-2.79
27448	l TGFBR1 transforming growth factor, beta receptor I (activin A receptor type II-like kinase, 53kD) | IMAGE:488574	1	TGFBR1	-2.23	-1.11	-1.37	-0.79	-1.61	-1.12	-2.16	-1.4	-1.51		-1.63	-1	-1.32	-0.97	-1.15	-1.09	-1.32	-1.39	-1.79	-1.53		0.96	0.04	-0.53	-0.9	-1.78	-2.02	-1.35
26567	l LRRFIP1 #leucine rich repeat (in FLII) interacting protein 1 OR FLJ10154 #hypothetical protein FLJ10154 | IMAGE:488629	1	FLJ10154	1.61	1.99	1.63	1.36	1.58	1.26	1.94	1.5	1.51	1.74	1.37	1.88	-0.46	1.17	1.53	2.43	1.99	1.7	1.86	1.54	0.65	1.03	-0.35	0.87	0.34	0.17	1.3	-1.21
26568	le LOC51170 retinal short-chain dehydrogenase/reductase retSDR2 | IMAGE:488691	1	DHRS8	-0.3	0.91	0.41	1.26	0.58	1.15	0.37	0.76	1.1	0.79	0.29	1.35	-1.25	0.59	0.63	1.54	1.03	1.13	0.06	0.45	0.55	0.57	-0.51	-0.03	0.12	-0.46	0.44	-1.67
26569	le OSF-2 osteoblast specific factor 2 (fasciclin I-like) | IMAGE:488842	1	POSTN	-0.04	-0.5	-0.22	-0.08	-1.92	0.64	1.03	0.05	-0.22	0.19	-0.35	-0.34	-0.21	-0.17	-0.14	0.04	-0.28	-0.43	-0.39	0.05	0.45	0.86	-0.46	-0.55		-0.97	0.45	-0.75
26571	le ITM2B integral membrane protein 2B | IMAGE:488885	1	ITM2B	-2.44	-0.64	-0.56	-0.42	-0.99	-0.35	-0.55	-0.57	0.07	0.88	0.38	1.22	-1.65	-1.53	0.56	0.63	-0.4	1.1	-0.06	-0.41	1.56	2.03	1.26	-2.08	-1.77	-1.51	-0.96	-2.54
26570	le NP nucleoside phosphorylase | IMAGE:488902	1	NP	-1.84	-0.84	-0.46	-0.52		-0.32	-0.99	-0.48	-1.03	-0.41	-0.95	-1.34	-1.53	-1.61	-0.37	-0.51	-0.96	-1.53	-1.07	-0.83	0.07	-0.34	-0.47	-1.29	-1.26	-1.96	-2.91	-2.35
28142	lu KPNB1 karyopherin (importin) beta 1 | IMAGE:488932	1	KPNB1	3.52		2.83	0.19		-0.02	3.75	2.95		3.06	2.28	1.92	3.51	1.44	2.85	1.04	1.88	2.19	2.44	1.98	3.2	4.66	5.01	0.59	0.58	2.16		1.47
27449	lu4 UP uridine phosphorylase | IMAGE:488966	1	UPP1	-0.66	-0.14	-0.33	0.56	-0.11	0.38	-0.28	0.38	-0.83	-0.92	-0.31	0.03	-0.29	0.35	-0.34	-0.32	0.34	-0.87	-0.58	0.09	0.48	0.15	-0.75	0.02	0.3	-0.55	-0.08	-0.62
27452	lu3 SEMA3B sema domain, immunoglobulin domain (Ig), short basic domain, secreted, (semaphorin) 3B | IMAGE:489064	1	SEMA3B	-1.72	-0.91	-0.34	-0.64	-0.76	-0.87	-1.31	-0.88	-0.36	-0.45	-0.74	-0.19	-2.35	-2.3	-0.24	0.14	-1.2	-0.16	-0.86	-1.11	-1.88	-1.95	-2.44	-1.41	-1.54	-2.69	-0.84	-2.86
27453	lu3 PDHA1 pyruvate dehydrogenase (lipoamide) alpha 1 | IMAGE:489212	1	PDHA1	-1.36	-0.23	-0.13	-0.43	-0.32	-0.14		-0.34	-0.17	-0.09	-0.56	-0.06	-1.83	-0.38	-0.2	0.16	-0.36	0.27	-0.52	-0.64	-0.43	-0.58	-1.31	-0.42	-0.99	-2.22	-0.66	-2.52
27454	lu3 CRIP2 cysteine-rich protein 2 | IMAGE:489258	1	CRIP2	-3.73	-2.71	-3.54	-2.5	-2.51	-3.21	-2.57	-2.91	-3.12	-3.29	-4.2	-3.33	-3.73	-2.85	-2.98	-2.95	-3.45	-2.57	-3.25	-3.79	-2.32	-2.36	-3	-2.54	-3.21	-2.46	-2.89	-3.54
26572	le TIEG TGFB inducible early growth response | IMAGE:489282	1	KLF10	-2.92	-1.18	-2.57	-1.27	-2.07	-1.07	-1.46	-2	-2.01	-2.7	-2.13	-1.37	-2.4	-1.95	-2.05		-2.42	-2.31	-2.57	-1.94	-1.37	-0.8	-2.05	-1.97	-1.65	-2.3	-1.54	-3.31
26573	lu IRF3 interferon regulatory factor 3 | IMAGE:489387	1	IRF3	0.95	1.56	1.24	1.07	0.57	1.56	0.99	1.07	0.86	1.09	1.02	1.38	0.27	0.48	1.47	1.81	1.12	0.95	0.77	0.98	0.57	0.93	0.39	0.77	0.79	-0.56	0.22	-1.11
27455	lu MYD88 myeloid differentiation primary response gene (88) | IMAGE:489438	1	MYD88	0.44	1.45	1.47	0.98	0.96	1.1	0.54	0.9	1.75	1.24	0.35	1.01	-0.33	-0.42	1.52	1.26	0.74	1.39	1.19	0.81	2.36	2.73	1.39	1.12	0.5	-0.1	0.59	-0.72
27456	lu SRM300 RNA binding protein; AT-rich element binding factor | IMAGE:489453	1	SRRM2	-0.66	-0.4		0.59	-0.71	0.58	-0.87	0.28	-0.8	-1.27	-0.55	-0.41	-1.04	-0.17	-0.83	-0.5	-0.43	-1.25	-1.35	-1.03	0.13	1.14	0.27	-0.32	1.09	-0.27	-0.21	-0.66
26574	le MEF2C MADS box transcription enhancer factor 2, polypeptide C (myocyte enhancer factor 2C) | IMAGE:489530	1	MEF2C	3.56	4.15	4.35	3.27	3.9	3.4	3.32	4.26	4.4	0.26	-0.21	8.94E-10	-0.5	0.41	-0.38	-0.36	2.53	-0.14	-0.56	0.59	1.59	1.59	1.46	0.5	0.8	-0.01	1.45	1.21
27457	lu CD97 CD97 antigen | IMAGE:489585	1	CD97	-1.57	-0.26	-0.51	-0.39	-1.27	0.07	-0.64	-0.58	-0.26	-0.57	-1.06	-0.19	-1.83	-1.57	-0.58	-0.29	-1.16	-0.49	-1.24	-1.15	-1.13	-1.01	-0.85	-1.54	-0.9	-2.69	-1.25	-2.82
29119	le GNB1 guanine nucleotide binding protein (G protein), beta polypeptide 1 | IMAGE:489678	1	GNB1	-0.59	-0.75	-0.61	-1.16	-1.19	-1.04	0.16	0.18	0.1	-0.2	-0.14	-1.04	-1.44	-0.39	-0.15	-0.96	-0.85		0.14	-1.26	-0.91	0.38	0.66	-1.55	-0.21	-0.99	-0.83	-0.83
27458	le DCTD dCMP deaminase | IMAGE:489681	1	DCTD	-1.02	0.5	0.57	0.29	0.21	0.76	0.33	0.45	0.81	0.21	-0.04	0.8	-0.26	-0.66	0.59	0.35	0.16	0.71	0.5	0.16		0.09	-0.28	0.16	-0.36	-1.5	0.3	-1.31
26575	lu2 CRLF1 cytokine receptor-like factor 1 | IMAGE:490004	1	CRLF1	-0.35	-0.54	-0.45	-0.38	-0.17	0.1	0.68	0.3	0.25	0.67	-0.27	0.09	-0.82	-0.67	0.3	0.36	-0.57	0.68	-0.69	-0.53	-0.76	-0.04	-1.11	-1.22	-0.39	-1.33	-0.33	-1.42
26576	lu2 MGMT O-6-methylguanine-DNA methyltransferase | IMAGE:490111	1	MGMT	-1.69	0.1	-0.24	-0.19	-0.38	0.15	-0.76	-0.17	-0.61	0.05	0.33	1.17	-0.87	-1.12	0.26	0.45	-0.78	0.09	-0.39	-0.76	0.3	1.28	0.35	-1.07	-0.76	-1.96	-1.5	-2.08
27459	lu2 PRAME preferentially expressed antigen in melanoma | IMAGE:490131	1	PRAME	-4.81	-4.37	-4.26	-3.73		-3.79	-3.39	-4.12	-4.15	-2.71	-2.91	-2.98	-3.54	-3.45	-3	-2.75	-3.6	-3.11	-3.54	-3.67		-4.08	-3.4	-3.76	-4	-4.19	-4.22	-3.88
27460	lu2 RPL27 ribosomal protein L27 | IMAGE:491155	1	RPL27	1.52	1.95	2.26	1.47	1.63	1.76	2.13	1.81	2.02	3.01	3.17	2.7	2.17	1.41	2.94	2.04	2.24	2.92	2.87	2.17		3.69	3.84	2.8	2.77	1.99	2.6	1.12
27461	lu HLA-DRB5 major histocompatibility complex, class II, DR beta 5 | IMAGE:491166	1	HLA-DRB1	1.53	1.77	1.64	0.92	1.49	1.38	1.17	0.98	1.21	2.43	1.62	2.65	1.95	1.79	1.95	1.41	1.54	2.12	1.28	1.72		0.66	1.25	2.08	1.45	1.69	2.54	0.66
27462	lu PTGES prostaglandin E synthase | IMAGE:491213	1	PTGES	0.26	1.37	1.39	0.64	1.95	0.85	1.46	0.38	1.28	0.81	0.36	1.78	-0.11	0.8	1.76	1.64	1.08	1.86	1.08	1.22			-0.74	0.38	0.47	0.2	1.54	-0.36
29120	l DKK1 dickkopf (Xenopus laevis) homolog 1 | IMAGE:501425	1	DKK1	-1.08	-0.19	-0.52	-0.73	-1.94	-0.84	0.01	-1.03	-1.71	-1.81	-1.12	-1.66	-1.11	0.3	-1.55	-0.91	-1.53	-0.99	-1.14	-1.24	-1.2	-0.87	-0.25	-1.17	-1.32	-0.97	-1.25	0.32
27464	lu SIVA CD27-binding (Siva) protein | IMAGE:501643	1	SIVA	-1.29	0.39	-0.15	-0.13	-1.01	0.3	0.18	-0.25	-0.51	0.19	-0.39	0.06	-0.41	-0.43	0.28	0.53	-0.05	-0.29	-8.94E-10	-0.47		-0.86	-0.21	-0.58	-0.31	-1.59	-0.48	-1.23
27465	lu2 ADSL adenylosuccinate lyase | IMAGE:501897	1	ADSL	-1.76	-1.09	-0.68	-0.6	-1.35	-0.96	-0.9	-0.64	-0.71	0.16	-0.17	-0.17	-1.15	-1.48	-0.19	-0.54	-0.79	0.03	-0.9	-0.94		-1.43	-1.02	-0.64	-1.25	-2.34	-1.26	-2.24
27466	lu2 IKBKB inhibitor of kappa light polypeptide gene enhancer in B-cells, kinase beta | IMAGE:501902	1	IKBKB	-2.18	-0.81	-0.7	-0.43	-0.97	0.19	-0.62	-1.21	-0.68	-0.08	0.01	-0.58	-1.89	-1.39	-0.53	-1.14	1.32	-1.08	-0.63	-1.17		0.66	0.2	-0.37	-0.5	-1.97	0.71	-1.66
27467	le GLRX glutaredoxin (thioltransferase) | IMAGE:501952	1	GLRX	0.25	1.56	1.38	1.21	0.23	1.41	1.28	1.25	1.34	1.94	1.27	1.94	0.27	1.03	2.12	1.64		1.34	1.84	2.05		1.02	0.59	1.74	1.49	-0.05	0.84	-0.63
27468	le GBP1 guanylate binding protein 1, interferon-inducible, 67kD | IMAGE:502085	1	GBP1	0.03	1	0.69	0.86	-0.21	1.01	0.92	0.74	0.45	1.76	1.56	2.14	0.31	1.29	2.42	2.16	1.37	1.94	1.78	1.94	1.51	1.57	1.61	0.84	0.82	0.15	1.11	-0.47
27469	lu2 Hs.9634 ESTs, Highly similar to C10_HUMAN PUTATIVE C10 PROTEIN [H.sapiens] | IMAGE:502220	1	GRCC10		1.17	1.06	0.98	0.41	1.02	0.63	0.55	1.35	0.73	0.8	0.93	0.04	0.33	0.84	0.77	0.5	0.03	0.36	0.77	0.48	0.15	-0.33	1.31	0.62	-0.89	0.7	-0.66
27470	lu2 LAIR2 leukocyte-associated Ig-like receptor 2 | IMAGE:502243	1	LAIR2	-2.24	-0.02	-2.05	-0.57	-1.84	-1.14	-1.99	-2.23	-2.73	-2.74	-1.74	-0.89	-0.91	-0.32	-1.79	-1.06	-1.42	-2.67	-2.03	-0.89	-0.46	-2.37	-1.75	-0.35	-0.42	-2.19	-0.89	-1.71
27471	lu HDAC2 histone deacetylase 2 | IMAGE:502668	1	HDAC2	-0.64	0.05	-0.18	0.14	0.21	8.94E-10	-0.19	-0.19	-0.21	0.13	-0.35	0.37	-0.19	0.17	0.08	0.64	0.16	0.56	-0.24	-0.01	0.42	-0.13	-0.51	0.03	-0.27	-0.82	0.27	-0.77
27472	lu3 PMS2 postmeiotic segregation increased (S. cerevisiae) 2 | IMAGE:503115	1	PMS2	-2.27	-1.63	-2.31	-0.88	-1.95	-1.7	-2.07	-2.06	-2.14	1.03	0.03	0.41	-0.99	-0.44	-0.03	0.6	-0.59	0.43	-1.03	-1.11	-1.06	-1.26	-1.66	-0.5	-1.68	-1.46		-2.04
27473	lu3 FAT FAT tumor suppressor (Drosophila) homolog | IMAGE:503119	1	FAT	-3.12	-2.78	-3.91	-1.45	-3.56	-1.93	-3.2	-2.25	-3.53	-3.65	-2.35	-2.96	-2.94	-1.8	-3.44	-2.75	-2.22	-3.79	-3.37	-2.81	-2.11	-2.86	-2.94	-2.7	-2.41	-2.95	-1.93	-2.87
27474	lu3 IFNAR2 interferon (alpha, beta and omega) receptor 2 | IMAGE:503166	1	IFNAR2	0.1	0.2	-0.19	0.49	0.49	0.41	0.02	0.04	0.15	0.82	0.62	0.91	-1.44	0.25	0.87	0.87	0.62	0.83	0.33	0.37	-1.88	-0.64	-1.72	0.02	-0.73	-0.93	0.33	-2.22
26577	lu2 IGHMBP2 immunoglobulin mu binding protein 2 | IMAGE:503206	1	IGHMBP2	-0.99	0.57	0.49	0.74	0.65	0.86	0.76	0.47	0.62	0.73	0.35	1.24	-1.54	-1.37	0.23	0.35	-0.14	1.21	-0.06	0.21	0.14	0.75	0.14	-1.05	-1.07	-1.41	-0.03	-2.21
27475	lu RPL32 ribosomal protein L32 | IMAGE:503881	1	RPL32		1.32	0.35	0.47	0.63	0.42	0.06	0.01	1.04	0.66	0.69	1.35	-0.76	-0.31	0.79	0.88	0.49	0.28	0.56	0.51	-0.77	-0.52	-1.24	0.46	-0.53	-1.27		-1.69
27476	le CHI3L2 chitinase 3-like 2 | IMAGE:504142	1	CHI3L2	0.71	1.72	1.1	0.02		0.49	0.4	0.91	0.61	0.15	0.41	0.82	0.38	0.3	0.61	0.39	0.1	1.09	0.41	0.53	-0.28	0.16	0.08	0.75	0.64		0.69	-1.07
27477	le VCL vinculin | IMAGE:504248	1	VCL	-1.75	-1.07	-0.5	-0.59	-1.07	-0.46	-0.56	-0.93	-0.61	-0.46	-0.53	-0.56	-1.95	-1.1	-0.56	-0.29	1.29		-0.59	-0.87	0.15	1.12	-0.47	-0.79	-0.91	-1.62	0.34	-1.61
27478	le DUSP1 dual specificity phosphatase 1 | IMAGE:504527	1	DUSP1	1.17	1.59	2.56	2.42	4.48	0.24	3.99	2.74	3.08	2.54	3.51	3.11	0.51	1.93	2.87	1.43	3.63	4.26	3.06	3.27	1.02	2.64	1.46	2.27	2.57	1.89		-0.58
29349	lu5 SFRP1 secreted frizzled-related protein 1 | IMAGE:504951	1	SFRP1	-2.41	-1.65	-2.32	-2.27	-2.32	-1.52	-2.62	-2.56	-2.71	-2.82	-2.82	-2.16	-1.37	-1.3	-1.33	-2.35	-1.97	-0.47	-0.69	-1.72	-0.91	-1.51	-0.72	-0.74	-1.51	-1.64	-1.85	-1.15
29121	le GNG11 guanine nucleotide binding protein 11 | IMAGE:505060	1	GNG11	-2.53	-0.93	-2.25	-1.56	-2.18	-1.35	-1.51	-1.94	-0.96	-3.01	0.24	-1.47	-2.08	0.04	-2.26	-1.55	1.76	-2.67	-2.48	-2.78	-1.33	-0.5	-0.82	-2.23	-0.18	-1.65	0.97	0.19
27480	le TRB@ T cell receptor beta locus | IMAGE:505569	1	TRB@	1.07	0.82	0.74	0.95	0.85	0.98	1.1	0.19	0.1	3.78	3.54	3.47	2.54	2.25	4.06	3.57	2.78	4.41	2.99	3.14	2.33	2.38	2.49	2.86	2.86	1.83	1.68	0.78
26578	lu2 MMP10 matrix metalloproteinase 10 (stromelysin 2) | IMAGE:506286	1	MMP10	0.33	0.95	0.33	0.47	0.12	1.09	0.77	0.14	-0.08	-0.01	0.2	1.17	0.67	0.64	0.31	0.68	0.34	-0.01	0.43	1.15	1.15	0.54	0.77	0.74	0.64	0.3	0.23	0.33
27481	l EVI1 ecotropic viral integration site 1 | IMAGE:509919	1	EVI1	-0.38	0.56	0.44	0.2	-0.26	0.22	-0.03	0.31	0.66	-0.43	-0.35	0.59	-0.89	-1.18	-0.38	-0.4	-0.36	-0.09	-0.76	-0.69	2.89	0.76	0.98	-1.13	-0.25	-0.46	-0.24	-1.49
26579	lu4 SLC11A2 solute carrier family 11 (proton-coupled divalent metal ion transporters), member 2 | IMAGE:510115	1	SLC11A2	1.64	1.97	2.98	2.13	3.45	2.48	2.28	3.09	3.09	3.33	3.21	2.69	1.3	0.79	3.19	2.87	2.29	3.77	3.56	1.5	1.54	3.8	2.68	1	1.07	0.21	1.82	0.08
27482	lu2 CDH17 cadherin 17, LI cadherin (liver-intestine) | IMAGE:510130	1	CDH17	-4.38	-3.09	-4.01	-3.57	-3.87	-3.11	-2.84	-4.05	-3.94	-2.82	-3.14	-2.78	-3.42	-2.94	-2.8	-2.69	-3.29	-2.93	-2.99	-3.34		-3.99	-3.43	-3.55	-3.55	-4	-3.34	-3.82
27483	lu2 DTR diphtheria toxin receptor (heparin-binding epidermal growth factor-like growth factor) | IMAGE:510151	1	HBEGF	-0.75	-0.22	-0.45	0.12	0.13	0.14	0.17	-0.23	-0.25	0.06	-0.22	-0.14	-0.09	-0.26	-0.15	0.18	-0.23	0.08	-0.63	0.51		-0.59	-0.3		-0.27	-1.34	-0.06	-0.97
19350	le MX1 myxovirus (influenza) resistance 1, homolog of murine (interferon-inducible protein p78) | IMAGE:510152	1	MX1	1.63	1.96	2.59	1.65	1.94	1.88	1.8	1.95	2.06	1.78	1.54	1.36	1.26	0.73	1.95	1.92	1.43	1.89	1.75	0.92		1.97	2.07	1.16	1.26	0.98	1.57	0.55
26580	le MX1 myxovirus (influenza) resistance 1, homolog of murine (interferon-inducible protein p78) | IMAGE:510152	1	MX1	2.14	2.45	2.7	2.11	1.67	1.84	1.82	2.21	2.77	1.52	1.88	1.7	1.59	1	1.92	2.07	1.69	1.56	0.7	1.95	1.74	1.64	1.71	1.82	1.73	1.53	1.57	1.51
27484	lu SRPK1 SFRS protein kinase 1 | IMAGE:510186	1	SRPK1	-2.41	-1.77	-2.23	-1.63	-1.97	-1.18	-1.98	-2.07	-2	1.1	0.33	0.48	-0.97	-0.83	-0.18	0.4	-0.65	0.31	-0.84	-1.19		-1.12	-1.07	-0.67	-1.37	-1.66	0.23	-2.13
27485	lu3 MBNT lysosomal-associated protein transmembrane 4 alpha | IMAGE:510258	1	LAPTM4A	-1.73	-0.14	0.16	-0.37	-0.53	-0.15	-0.85	-0.32	0.39	0.19	-0.51	0.39	-2.19	-2.09	0.19	-0.26	-1.09	0.72	-0.59	-1.59		-1.08	-1.18	-2.34	-1.75	-2.2	-1.45	-2.66
27486	lu4 SIAH2 seven in absentia (Drosophila) homolog 2 | IMAGE:510324	1	SIAH2	-0.69	-0.27	0.23	-0.12	-0.21	0.03	-0.33	0.35	0.39	-0.26	-0.37	-0.08	-2.2	-1.49	-0.48	-0.61	-0.35	0.33	-0.65	-1.28	2.22	0.77	1.02	-2.14	-0.7	-0.7	-0.67	-1.84
19383	lu7 CDKN2A cyclin-dependent kinase inhibitor 2A (melanoma, p16, inhibits CDK4) | IMAGE:510467	1	CDKN2A	-0.87	0.26	0.51	-0.06	0.72	-0.69	0.62	1.1	0.76	-1.22	-1.41	-1.74	-1.96	-1.55	-1.43	-1.45	-0.75		-1.76	-1.45		-1.1	-1.22	-1.53	-0.97	-1.6	-1.47	-1.89
27489	lu7 CDKN2A cyclin-dependent kinase inhibitor 2A (melanoma, p16, inhibits CDK4) | IMAGE:510467	1	CDKN2A	-1.8	-1.21	-0.82	-0.64	-1.2	-0.48	-0.58	-1.21	-0.41	-0.21	0.08	-0.96	-1.84	-1.81	-0.69	-1.09	1.14	-1.47	-0.89	-0.97		0.79	0.14	-0.53	-0.82	-2.02	0.22	-1.53
26581	l LOC57761 protein kinase domains containing protein similar to phosphoprotein C8FW | IMAGE:510536	1	TRIB3	-2.33	-0.88	-1.78	-1.3	-2.25	-1.52	-2.3	-1.49	-1.27	-2.35	-2.36	-2.49	-1.87	-2.33	-2	-1.71	-1.75	-3.44	-2.54	-1.78	-1.71	-2.1	-2.32	-2.17	-0.63	-1.34	-1.34	-1.73
27490	lu GLG1 Golgi apparatus protein 1 | IMAGE:511387	1	GLG1	1.29	1.85	2.7	2.55	4.21	0.87	4.01	3.31	2.98	3.06	4.02	4.05	1.01	2.12	2.88	1.54	3.5		3.24	3.73		2.93	2.13	2.55	2.84	2	3.89	-0.08
27491	lu4 OAS2 2'-5'-oligoadenylate synthetase 2 (69-71 kD) | IMAGE:511407	1	OAS2	-0.09	0.09	0.37	0.38	-0.08	0.58	0.19	-0.03	-0.1	0.17	0.06	0.49	0.5	0.39	0.4	0.29	0.4	-0.32	0.39	0.51	0.29	-2.24E-10	-0.24	0.38	0.78	0.21	0.34	0.43
27492	lu CFLAR CASP8 and FADD-like apoptosis regulator | IMAGE:511600	1	CFLAR	1.31	1.1	1.05	0.81	1.01	0.59	1.57	0.31	0.1	3.79	3.68	3.74	2.8	2.47	4.18	3.58	3.25	4.28	3.91	3.14	2.25	2.63	3.34	2.61	2.88	2.68	2.39	1.54
27493	lu3 ERBB3 v-erb-b2 avian erythroblastic leukemia viral oncogene homolog 3 | IMAGE:511623	1	ERBB3		1.78	1.26	1.11	0.34	1.06	0.93	1.17	1.8	1.59	1.26	1.64	0.52	0.63	1.81	1.56	0.78	1.09	1.72	1.54	0.94	0.81	0.23	1.56	1.51	-0.21	0.59	-0.38
27494	lu TTK TTK protein kinase | IMAGE:511705	1	TTK	0.27	0.78	-0.37	-0.22	0.13	-0.29	0.24	-0.43	-0.83	-0.34	0.15	-0.37	0.81	0.19	-0.54	-0.02	0.14	-0.08	-0.02	0.13	-0.19		-0.46	0.07	0.61	0.74	-0.08	0.57
27496	le PLK polo (Drosophia)-like kinase | IMAGE:511794	1	PLK1	-1.45	-2.25	-2.06	-1.38	-1.6	-1.81	-1.64	-1.73	-2.11	-2.18	-1.8	-2.49	-1.16	-1.65	-2.03	-1.75	-1.27	-1.98	-1.72	-1.61	-1.8	-1.91	-1.97	-1.24	-1.53	-1.21		-1.25
27497	lu3 IFITM3 interferon induced transmembrane protein 3 (1-8U) | IMAGE:512213	1	IFITM3	-1.93	-0.58	-0.2	-0.6	-0.5	-0.86	-1.13	-0.34	0.09	-0.02	-0.6	-0.41	-2.72	-2.74	-0.1	-0.45		0.18	-1.21	-2.36	-2.28	-1.43	-1.94	-2.96	-2.34	-2.47	-1.79	-2.91
27498	lu2 RPS2 ribosomal protein S2 | IMAGE:512247	1	RPS2	-0.62	-0.16	-0.03	0.17	0.02	0.24	-0.53	0.28	0.47	-0.23	-0.36	0.16	-2.11	-1.41	-0.3	-0.47	-0.17	0.49	-0.82	-1	2.44	0.85	0.56	-1.72	-0.56	-0.19	-0.46	-1.93
27499	lu RPS5 ribosomal protein S5 | IMAGE:512337	1	RPS5		-3.12	-4.01	-3.88	-4.18	-3.53	-4.15	-4.04	-3.64	-4.15	-4.11	-3.86		-3.86	-3.89	-4	-3.91	-4.39	-3.84	-3.74	-3.89	-4.15	-4.13	-3.43	-3.46	-3.61	-3.53	-3.22
27500	lu2 PTD017 PTD017 protein | IMAGE:512953	1	NFATC2IP	-1.11	0.97	0.38	-0.12		-0.21	-0.56	-0.06	-0.02	0.46	0.94	0.62	-0.92	-2.2	0.95	0.69	0.14	0.82	0.61	-0.74	-0.29	0.86	-0.38	-1.32	-0.45	-1.57	-1.3	-2.05
27501	lu2 MMP3 matrix metalloproteinase 3 (stromelysin 1, progelatinase) | IMAGE:513155	1	MMP3	-0.18	-0.79	-0.58	-0.39	-0.08	-0.43	-0.09	-0.05	-1.1	-0.73	-0.59	-0.82	0.65	-0.16	-0.55	-0.15	-0.05	-0.24	-0.57	-0.08	-0.08	0.1	-0.15	0.17	0.32	0.95	0.09	0.58
27502	lu2 ALDH3A1 aldehyde dehydrogenase 3 family, member A1 | IMAGE:525221	1	ALDH3A1	-0.02	-0.43	-0.45	-0.3	-0.07	-0.14	-0.17	-0.18	-0.39	-0.77	0.35	-0.47	0.76	0.01	-0.48	-0.1	0.21	0.16	-0.26	-0.16	0.58	-0.2	-0.59	-2.98E-10	0.51	0.9		0.68
27503	lu5 ITGA2 integrin, alpha 2 (CD49B, alpha 2 subunit of VLA-2 receptor) | IMAGE:525246	1	ITGA2	-1.14	-1.82	-1.75	-0.43	-1.62	-0.42	-1.43	-0.69	-2.1	-1.97	-0.8	-1.5	-0.61	-1.3	-1.2	-0.67	-0.71	-1.92	-1.48	-1.58	-1.54	-1.12	-1.74	-1.49	-0.5	-0.54	-0.92	-0.46
27504	lu3 BCL3 B-cell CLL/lymphoma 3 | IMAGE:525540	1	BCL3	-1.1	-2.35	-2.01	-0.91	-1.77	-0.75	-1.5	-1.19	-2.12	-1.09	-0.72	-1.38	-0.97	-1.08	-0.9	-0.82	-0.9	-1.12	-1.11	-1.71	-1.79	-0.9	-1.66	-1.78	-0.79	-0.29	-0.83	-1
29122	l PLA2G4B phospholipase A2, group IVB (cytosolic) | IMAGE:525545	1	PLA2G4B	-1.67	-1.65	-1.54	-0.4	0.14		-0.7	-1.35	-0.41	-2.06	0.49	-1.96	-1.09	0.51	-1.56	-1.59	1.42	-0.59	-1.15	-0.71	-1.23	-0.41	-0.86	-1.19	-0.76	-1.14	1	-1.16
27505	lu7 CDKN2A cyclin-dependent kinase inhibitor 2A (melanoma, p16, inhibits CDK4) | IMAGE:525692	1	CDKN2A	-2.08	-2.59	-2.12	-2.83	-4.06	-2.85	-1.4	-2.03	-1.27	-2.11	-1.9	-2.72	-2.41	-2.7	-1.54	-1.97	-2.23	-2.16	-2	-2.95	-2.44	-1.94	-1.5	-2.63	-2.81	-1.96	-1.54	-2.37
27506	le RPS5 ribosomal protein S5 | IMAGE:525742	1	RPS5	-1.42	0.92	0.87	-0.28	-0.13	0.33	-0.33	0.95	0.18	-0.22	-0.68	0.3	-0.69	-1.24	0.3	-0.2	-1.15	0.61	-0.21	-1.02		-1.09	-0.93		-1.03	-1.4	-1.75	-1.16
27508	lu3 KIAA0303 KIAA0303 protein | IMAGE:526281	1	MAST4	-0.85	-0.8	-0.21	-0.28	-1.14	-0.23	-0.29	-0.78	-1.28	0.92	0.81	0.75	0.68	0.73	-0.14	-0.31	-0.12	0.11	0.06	0.27	-0.57	-0.75	-0.65	0.38	0.13	0.21	1.36	0.08
27509	le MMP9 matrix metalloproteinase 9 (gelatinase B, 92kD gelatinase, 92kD type IV collagenase) | IMAGE:526335	1	MMP9	0.07	-0.06	-0.35	-0.07	-0.46	0.2	-0.21	-0.28	-0.7	-0.57	-0.07	-0.12	0.62	0.03	-0.16	-0.05	0.12	-0.32	-0.35	-0.01	1.63	2.28	2.6	0.11	0.51	1.66	0.1	0.44
26582	lu3 ENO1 enolase 1, (alpha) | IMAGE:526460	1	ENO1	0.02	0.82	1.35	0.42		0.37	1.08	0.79	1.52	2.33	1.67	1.53	0.42	0.74	1.97	1.73	0.63	2.03	1.59	0.86	1.28	1.62	0.8	0.71	0.79	0.12	0.49	0.34
29123	lu3 AXIN1 axin | IMAGE:526493	1	AXIN1	2.43	-0.46	3.88	0.88	-0.63	-0.13	2.76	2.95	0.09	1.57	3.73	1.4	2.1	1.2	2.59	1.61	2.77	3.62	3.02	1.19	3.16	3.79	5.13	0.28	2.28	3.14	2.12	0.4
26583	le ARHB ras homolog gene family, member B | IMAGE:526542	1	RHOB		-0.19	0.03	-0.02	-0.11	-0.49	0.82	0.01	0.75	1.51	0.72	0.2	-0.81	-0.54	1.26	0.7	-0.14	0.8	0.88	-0.79	0.2	0.45	-0.29	-0.42	-0.5	-0.8	-0.21	-1.33
29124	lu FOSL1 FOS-like antigen-1 | IMAGE:526652	1	FOSL1	1.29	-0.12	-0.32	-0.37	-0.28	0.01	-0.81	-0.31	-1.32	-0.11	0.62	-0.43	-1.15	0.96	-0.73	-0.07	-0.64	0.05		-0.47	-1.44	-0.49	-1.95	-0.41	-0.14	-1.23	-0.47	-1.01
27510	l TNFRSF10A tumor necrosis factor receptor superfamily, member 10a | IMAGE:526788	1	TNFRSF10A	0.24	-0.41	-0.46	-0.22	-0.68	-0.14	-0.13	-0.12	-0.7	-0.12	-0.03	8.94E-10	0.2	0.45	0.17	0.25	0.02	0.16	0.11	0.11	1.84	2.05	2.55	-0.06	0.56	1.56	0.19	0.42
27511	lu CTNNA1 catenin (cadherin-associated protein), alpha 1 (102kD) | IMAGE:527073	1	CTNNA1	0.37	-0.33	-0.52	-0.25	-0.78	-0.29	-6.71E-10	-0.01	-0.24	-0.56	-0.04	-0.46	0.98	-0.14	-0.37	-0.4	0.32	-0.88	-0.19	-0.13	-0.22	-0.46	-0.07	-0.02	0.21	0.95	0.5	0.79
26584	le FZD6 frizzled (Drosophila) homolog 6 | IMAGE:529177	1	FZD6	-2.74	-2.43	-3.19	-1.01	-1.99	-1.44	-2.2	-1.9	-2.37	-2.23	-2.84	-1.45	-2.43	-1.87	-2.21	-2.24	-1.33	-2.2	-2.43	-2.38	-2.44	-2.36		-2.1	-1.85	-2.8		-2.32
27512	lu6 GPRK5 G protein-coupled receptor kinase 5 | IMAGE:530309	1	GRK5	0.33	0.56	-0.11	-0.09	-0.38	0.17	0.05	0.08	-0.39	-0.53	0.21	-0.02	1.79	-2.98E-10	-0.25	0.16	0.18	-0.65	-0.32	0.39		-0.32	0.44	0.52	0.71	1.17	-0.07	1.1
27513	lu CD59 CD59 antigen p18-20 (antigen identified by monoclonal antibodies 16.3A5, EJ16, EJ30, EL32 and G344) | IMAGE:530495	1	CD59	-0.95	-0.18	0.37	-0.02	-0.09	-0.31	0.06	-0.17	0.39	0.61	0.34	0.15	-0.38	-1.13	0.68	0.17	0.15	0.71	0.43	-0.54	0.03	0.68	0.75	-0.67	-0.19	-0.98	-1.13	-1.08
27514	lu PPM1G protein phosphatase 1G (formerly 2C), magnesium-dependent, gamma isoform | IMAGE:530950	1	PPM1G	-1.04	-0.36	0.39	-0.18	-0.3	-0.53	0.01	-0.07	0.52	0.35	0.27	-0.14	-0.55	-1.48	0.52	-0.16	-0.1	0.56	0.56	-0.94	-0.36	0.75	0.21	-0.8	-0.41	-0.97	-0.56	-0.82
27515	lu NME2 non-metastatic cells 2, protein (NM23B) expressed in | IMAGE:531313	1	NME2	0.45	0.29	0.32	0.24	-0.09	0.68	0.36	-0.03	0.05	-0.14	0.21	0.49	1.02	0.52	0.11	0.55	0.36	0.01	0.55	0.73	0.71	-0.04	-0.06	0.72	0.87	0.93	0.58	0.93
27516	lu4 DXS1283E GS2 gene | IMAGE:531487	1	PNPLA4	-0.69	0.65	0.81	0.48	0.74	0.52	0.47	0.55	1.06	1.19	1.02	1.54	-1.27	-0.7	1.5	1.19	0.34		0.79	-0.36	-0.78	0.7	-1.34E-09	-1.44	-0.79	-0.77	-0.25	-2.18
27517	lu PTB polypyrimidine tract binding protein (heterogeneous nuclear ribonucleoprotein I) | IMAGE:531742	1	PTBP1		0.86	0.78	0.83	0.83	0.63	0.11	-0.11	0.6	-0.02	0.4	0.86	0.25	0.75	0.12	6.71E-10	0.44	-0.25	0.53	1.61	-0.58	-0.21	-0.84	1.85	1.06	-0.13	0.32
27518	le PRKCBP1 protein kinase C binding protein 1 | IMAGE:532018	1	PRKCBP1	0.64	1.02	0.67	0.32	1.03	0.39	0.11	-0.04	-0.11	0.3	0.42	0.7	0.22	0.77	0.11	0.11	0.66	0.44	0.32	1.1	-0.78	-0.42	-0.84	1.46	0.69	-0.19	0.22	-0.44
27519	le GBP2 guanylate binding protein 2, interferon-inducible | IMAGE:545038	1	GBP2	0.7	0.16	0.93	0.08	0.23	-0.03	0.84	0.93	0.25	2.54	1.81	1.51	1.67	1.26	2.29	2.37	1.97	2.77	2.26	1.19	1.26	2.59	2.19	1.57		1.78	1.25	0.73
27520	le B2M beta-2-microglobulin | IMAGE:545087	1	B2M	1.43	2.74	3.22	3.04	2.86	2.66	2.82	3.07	3.18	3.41	3.24	2.84	1.79	1.61	3.71	3.48	3.07	3.83	3.65	2.33	1.55	3.09	2.49	1.26	2.08	1.94		0.62
27521	lu2 PTPRG protein tyrosine phosphatase, receptor type, G | IMAGE:545088	1	PTPRG	-1.06	-1.24	-1.28	-0.61	-1.15	-0.81	-0.98	-0.88	-1.32	-1.68	-1.38	-1.43	-1.25	-1.23	-1.07	-1.29	-0.16	-1.6	-1.34	-1.42	-1.66	-1.26	-1.56	-1.16	-1.12	-0.75	-0.45	-0.89
26585	le LILRB4 leukocyte immunoglobulin-like receptor, subfamily B (with TM and ITIM domains), member 4 | IMAGE:545258	1	LILRB4	-0.1	-0.06	-0.38	-0.07	-0.2	-0.11	0.12	-0.05	-0.52	-0.19	-0.22	-0.34	0.32	-0.47	-0.41	-0.08	0.15	-0.66		-0.08	0.61	0.54	0.14	0.49	0.83	1.12	-0.46	0.3
27522	lu2 MICA MHC class I polypeptide-related sequence A | IMAGE:545458	1	MICA	-0.07	-0.83	-0.81	-0.42	-0.67	-0.6	-0.49	-0.14	-0.59	-0.17	-0.09	-0.61	-1.25	-0.63	0.03	-0.35	-0.34	-0.38	-0.2	-0.25	-1.52	-0.36	-2.08	-0.14	-0.84	-0.27	-0.67	-1.26
27523	le ODC1 ornithine decarboxylase 1 | IMAGE:545502	1	ODC1		1.2	0.97	0.52	0.35	-0.01	-0.42	0.65	1.45	-1.06	-0.44	-1.46	-2.58	-2.14	-0.88	-0.85	-0.21	-0.81	-0.72	-1.26	-1.26	-0.78	-0.99	-2.08	-1.62	-1.33	-1.13	-1.98
27524	lu2 IFI27 interferon, alpha-inducible protein 27 | IMAGE:545708	1	IFI27	-0.94	1.55	1.04	0.34	0.84	-0.08	0.03	0.67	0.8	-0.67	-1.08	-1.36	-2.53	-2.17	-0.98	-0.73	-0.08	-0.51	-0.83	-1.22	-0.65	-0.96	-1.01	-2.09	-1.69	-1.83	-1.15	-2.21
27525	lu3 VAV2 vav 2 oncogene | IMAGE:546764	1	VAV2	-3.01	-3.39	-3.36	-2.48	-3.09	-3.21	-2.82	-2.18	-3.51	-3.55	-3.17	-3.94	-2.06	-3.2	-3.04	-2.94	-3.03	-3.86	-2.72	-3.15	-2.3	-3.26	-3.52	-2.86	-2.68	-1.9	-2	-1.73
27526	lu4 CD63 CD63 antigen (melanoma 1 antigen) | IMAGE:547283	1	CD63	-1.65	-0.54	-0.31	0.11	-0.98	-0.63	-0.98	-0.66	-0.21	-0.34	-0.91	-0.71	-1.73	-0.79	0.05	-0.69	-0.63	-0.81	-1.02	-1.04	-1.34	-1.09	-1.46	-1.21	-1.28	-2.03		-1.91
27527	lu3 D13S106E highly charged protein | IMAGE:547732	1	C13orf22	1.46	1.83	1.9	0.76	2.36	0.95	0.77	0.77	1.53	1.72	1.07	1.57	0.5	0.44	1.56		1.01	1.65	1.06	1.34	-0.12	0.5	-0.37	1.35	0.89	0.55	0.76	0.33
27528	lu HDAC1 histone deacetylase 1 | IMAGE:548736	1	HDAC1	-0.67	0.64	0.25	0.61	0.86	0.51	0.15	0.39	0.67	1.37	0.7	1.53		-0.54	1.42		-0.08		0.66	-0.64	-0.47	0.88	-0.41	-1.05		-0.97	-0.63
27529	l EPHA5 EphA5 | IMAGE:548924	1	EPHA5	0.24	0.08	0.21	0.64	-0.81	0.4	-0.09	0.33	0.47	-0.23	-0.03	0.9	1.08	0.8	-0.07	-0.02	-0.17	-0.19	-0.17	0.6	0.98	0.14	0.71	0.7	0.41	1.07	0.55	1.02
26586	lu DVL2 dishevelled 2 (homologous to Drosophila dsh) | IMAGE:548971	1	DVL2	-0.64	-0.51	-0.86	-0.29	-0.95	-0.81	-1.52	-0.25	-0.15	-0.45	-0.56	-0.28	-0.55	0.23	-4.47E-10	-0.19	-0.81	-0.16	-0.66	-0.54	-0.26	-0.32	-1.78	-1.27	0.2	0.95	-0.56	0.11
27530	le FBL fibrillarin | IMAGE:549028	1	FBL	-1.79	-0.65	-0.72	-1.04	-1.66	-0.61	-0.92	-0.99	-0.27	-0.23	-0.63	-0.78	-0.93	-1.85	-0.07	-0.19	-0.94	-0.31	-0.78	-1.24		-0.44	-0.55	-1.01	-1.42	-1.84	-0.23	-2.08
27531	le CALM2 calmodulin 2 (phosphorylase kinase, delta) | IMAGE:549080	1	CALM2	-1.05	0.71	0.46	0.43	0.08	0.7	0.13	0.76	0.84	0.64	-0.12	1.26	-0.59	-1.42	0.51	0.5	-0.29	0.97	-0.24	-0.35	0.26	0.99	0.94	-0.3	-0.72	-1.24	-0.68	-1.33
27532	le GCL grancalcin | IMAGE:549124	1	GCA	-0.61	1.16	0.95	0.73	0.39	1.19	0.41	0.92	1.54	0.4	-0.1	0.27	-0.73	-1.48	0.06	0.12	-0.56	0.32	-0.01	-0.76	3.02	3.31	3.19	0.22	-0.29	-0.48	-0.03
27533	lu STAF50 stimulated trans-acting factor (50 kDa) | IMAGE:549218	1	TRIM22	0.07	1.62	1.17	1.07	0.38	1.57	0.88	0.93	1.58	0.25	-0.16	-0.4	-0.58	-1.17	-0.02	0.14	-0.27	-0.37	-0.58	-1.1	4.05	4.15	4.07	0.58	0.22	-0.04	-0.18	-0.69
27534	lu5 PIK3C3 phosphoinositide-3-kinase, class 3 | IMAGE:549264	1	PIK3C3	2.96	1.94	2.52	1.87	2.39	1.88	1.96	1.75	2.12	2.19	2.45	2.22	2.3	1.9	2.45	2.38	2.89	2.1	2	2.36	-0.36	0.16	0.75	2.35	2.21	2.12	2.38	1.06
27535	lu PA2G4 proliferation-associated 2G4, 38kD | IMAGE:549277	1	PA2G4	2.69	1.4	1.73	1.04	1.6	1.48	2.02	1.96	2.22	0.77	0.89	1.04	3.14	0.06	1.27	1.15	2.12	0.91	1.18	1.16	-0.68	-0.94	-0.36	1.62	2.61	3.03	2.5	3.16
27536	le PLAB prostate differentiation factor | IMAGE:549383	1	GDF15	-2.43	-1.82	-2.95	-2.7	-2.62	-1.92	-0.99	-2.59	-2.65	-3.14	-2.56	-2.87	-0.68	-2.52	-2.59	-2.74	-2.32	-2.83	-2.56	-2.23	-2.13	-2.83	-2.42	-2.17	-1.59	-1.28	-1.75	-1.23
27538	lu7 CDKN2A cyclin-dependent kinase inhibitor 2A (melanoma, p16, inhibits CDK4) | IMAGE:550316	1	CDKN2A		-1.68	-1.91	-1.67	-2.07	-1.01	-1.61	-1.81	-2.3	-2.64	-2.07	-2.46	-0.56	-1.96	-2.21	-1.8	-2.49	-2.8	-2.18	-1.53	-0.79	-1.55	-1.63	-1.52	-1.07	-1.56	-1.4	0.25
27539	lu3 PPP1R1A protein phosphatase 1, regulatory (inhibitor) subunit 1A | IMAGE:561743	1	PPP1R1A	-0.69	-0.83	-0.9	-0.42	-1.25	0.21	-0.61	-0.2	-0.99	-1.24	-1.01	-1.1	-0.21	-0.96	-1.05	-0.93	-0.46	-1.06	-0.92	-0.99	0.25	0.36	-0.58	-0.81	-0.06	0.25	-0.66	-0.39
26587	lu G22P1 thyroid autoantigen 70kD (Ku antigen) | IMAGE:563115	1	G22P1	-1.61	-0.42	-0.27	-0.5	-0.64	-1.18	-1.08	-0.41	0.33	-0.6	-1.49	-0.38	-1.42	-2.73	-0.46	-0.64	-1.16	-0.49	-0.88	-1.57	-1.38	-0.7	-1.65	-1.24	-0.54	-1.24	-0.89	-1.67
27540	lu CCNB1 cyclin B1 | IMAGE:563130	1	CCNB1	-0.6	0.68	0.8	0.5	0.89	0.45	0.55	0.59	1.2	1.06	0.99	1.32	-1.25	-0.9	1.46	1.11	0.19	1.9	0.56	-0.33	-0.56	0.61	0.21	-1.28	-0.76	-0.82	-0.18	-2.08
27541	lu JAK1 Janus kinase 1 (a protein tyrosine kinase) | IMAGE:563423	1	JAK1	-1.68	-0.04	-0.6	-0.58	-0.76	-0.34	-1.05	-1.12	0.33	-0.19		0.24	-1.44	-1.24	0.06	0.09	-0.88	-0.46	-0.2	-0.78	-0.69	-0.41	-1.01	-0.72	-0.68	-1.61	-0.25	-1.98
27542	le ADSS adenylosuccinate synthase | IMAGE:564019	1	ADSS	-1.63	0.13	-0.6	-0.88	-0.71	-0.49	-1.15	-1.05	-0.42	-0.29	-0.86	0.19	-1.4	-1.55	-0.1	0.28	-0.78		-0.51	-0.8	-0.88	-0.48	-1.18	-0.97	-1	-1.77	-0.31	-1.88
27543	lu TUBG1 tubulin, gamma 1 | IMAGE:564026	1	TUBG1	-0.57	0.3	0.65	0.45	0.44	0.24	0.44	0.89	0.93	0.83	0.33	0.72	-0.3	-0.44	1.41	1.16	0.49	1.05	1.12	-0.05	0.46	0.89	0.52	-0.14	0.01	-0.43	0.34	-0.94
27544	lu K-ALPHA-1 tubulin, alpha, ubiquitous | IMAGE:564325	1	K-ALPHA-1	-0.28	1.44	1.04	0.89	0.16	1.23	0.76	0.67	1.42	0.05	-0.38	-0.52	-1.22	-1.26	-0.14	0.05	-0.25	-0.12	-0.74	-1.02	4.35	3.97	3.54	0.84	-0.1	-0.26		-0.97
27545	le CD83 CD83 antigen (activated B lymphocytes, immunoglobulin superfamily) | IMAGE:564503	1	CD83	0.93	1.22	1	0.5	3.06	0.61	1	0.26	0.46	-0.78	-0.21	-0.07	-0.19	0.42	-0.73		-0.02	-0.23	-0.7	0.32	0.55	0.06	-0.71	0.26	1.11	1.41	1.78	0.15
27546	lu MLL myeloid/lymphoid or mixed-lineage leukemia (trithorax (Drosophila) homolog) | IMAGE:564682	1	MLL	2.5	2.15	1.94	1.58	2.18	1.7	1.04	0.63	1.7	2.79	1.77	2.53	1.86	1.68	2.32	2.13	2.27	2.18	1.3	2.56	0.25	0.48	0.14	2.96	2.29	1.29	1.52	0.63
27547	lu2 CKN1 Cockayne syndrome 1 (classical) | IMAGE:565039	1	ERCC8	-0.65	-0.13	-0.44	0.04	-0.64	-0.07	-0.79	-0.75	0.13	-0.74	-0.75	0.3	0.06	0.3	-0.25	-0.12	-0.93	-0.39	-0.4	-0.28	0.26	-0.48	-0.57	-0.01	0.15	-0.22	-0.32	0.1
27548	l TSHR thyroid stimulating hormone receptor | IMAGE:565317	1	TSHR	0.04	0.09	-0.22	-0.25	0.33	-0.23	0.06	0.1	-0.45	-0.6	-0.03	0.25	0.77	0.51	-0.34	-0.03	-0.14	-0.13	-0.08	0.42	0.87	0.1	0.47	-0.11	0.58	1.09	0.06	0.89
27549	le PPP2CA protein phosphatase 2 (formerly 2A), catalytic subunit, alpha isoform | IMAGE:566084	1	PPP2CA	-1.69	-0.75	-0.32	-0.39		-0.33	-0.69	-0.52	-0.07	-0.14	-1	-0.03	-1.28	-2.11	0.22	0.12	-0.94	0.68	-0.29	-0.81	-0.55	0.02	-0.81	-1.26	-1.29	-1.35	-0.93	-1.68
27550	le ETV5 ets variant gene 5 (ets-related molecule) | IMAGE:566123	1	ETV5	-1.73	-1.87	-2.01		-1.65	-1.25	-1.34	-1.15	-1.97		-1.74	-1.99	-0.65	-1.55	-1.71	-1.37	-1.04	-2.47	-1.59	-1.33	-0.65	-1.55	-1.72	-0.67	-0.82	-0.6		-0.54
27551	le ATF4 activating transcription factor 4 (tax-responsive enhancer element B67) | IMAGE:566439	1	ATF4		-0.43	-0.71	-0.59	-1.14	-0.75	-1.22	-0.54	-0.87	-0.4	-0.94	-0.32	-2.27	-2.24	-0.63	-0.24	-1.27	-0.17	-1.25	-1.58	-1.57	-1.02	-1.36	-1.86	-1.66	-1.96	-1.47	-2.53
27552	lu2 TGFBI transforming growth factor, beta-induced, 68kD | IMAGE:566458	1	TGFBI	-1.91	-0.78	-0.96	-0.57	-0.89	-0.71	-1.45	-0.61	-0.72	-0.43	-0.84	-0.91	-2.71	-2.03	-0.49	-0.42	-1.48	-0.33	-1.33	-1.76	-1.8	-0.76	-1.49	-1.89	-2.1	-1.59	-1.52	-2.96
27554	lu GSK3B glycogen synthase kinase 3 beta | IMAGE:587451	1	GSK3B	-0.99	-0.51	-0.45	-0.32	-0.85	-0.11	-0.04	-0.31	-0.63	-0.87	-0.51	-0.22	0.34	-1.1	-0.36	-0.53	-0.61	-0.62	-0.24	-0.03	-0.65	-0.57	-0.79	-0.37	-0.38	-0.58	-0.96	-0.39
26588	l IKBKG inhibitor of kappa light polypeptide gene enhancer in B-cells, kinase gamma | IMAGE:587627	1	IKBKG	-2.26	-1.2	-1.99	-0.54	-1.53	-1.3	-0.95	-1.72	-1.59	-2.11	-2.23	-1.81	-1.37	-1	-1.31	-1.03	-1.32	-1.55	-1.7	-1.48	0.24	0.32	-0.34	-0.99	-1.4	-1.62	-0.4	-1.42
27555	lu2 CPR2 cell cycle progression 2 protein | IMAGE:587981	1	TBRG4	-0.82	-0.57	-0.28	-0.37	-0.83	-0.24	-0.56	-0.36	-0.6	-0.39	-0.2	-0.71	0.36	-1.05	-0.38	-0.74	-0.67	-0.26	0.15	-0.05	-1.01	-0.47	-0.76	-0.05	-0.44	-0.75	-0.94	-0.48
27556	lu7 TFRC transferrin receptor (p90, CD71) | IMAGE:588191	1	TFRC	-0.8	-0.4	-0.39	-0.47	-0.66	-0.26	-0.97	-0.32	-0.94	0.03	0.51	-0.25	0.27	-1.01	-0.41	-0.61	-0.85	-0.28	-0.16	-0.05	-0.57		-0.28	-0.09	-0.28	-1.1	-1	-0.71
27557	le CDC42 cell division cycle 42 (GTP-binding protein, 25kD) | IMAGE:588549	1	CDC42	-0.2	1	0.94	0.67	0.45	0.67	1.36	1.19	0.8	1.85	0.94	1.45	0.22	0.47	1.31	0.82	0.32	1.61	1.07	0.46	0.09	0.47	0.1	-0.09	0.13	-0.66	0.53	-0.81
27558	lu6 ACTG1 actin, gamma 1 | IMAGE:588637	1	ACTG1	-0.04	1.01	1.21	0.34	0.92	0.34	1.01	1.07	0.96	1.61	1.33	1.13	-0.3	0.74	1.5	0.97	0.54	1.78	1.7	0.92	0.34	0.15	0.2	-0.1	-1.49E-09	-0.38	0.88	-0.87
27559	le HLA-A major histocompatibility complex, class I, A | IMAGE:588819	1	HLA-A	2.82	2.54	2.42	2.19	2.21	2.71	2.21	3.65	3.28	2.42	2.75	3.25	2.49	0.69	3.01	2.76	3.19	3.52	2.11	2.51	2.05	4.22	2.94	2.47	2.71	1.9	2.7	1.02
27560	lu CAD carbamoyl-phosphate synthetase 2, aspartate transcarbamylase, and dihydroorotase | IMAGE:589048	1	CAD	-2.9	-1.59	-2.24	-2.16	-3.26	-1.17	-2.42	-2.01	-2.14	-2.15	-2.54	-1.64	-1.5	-2.17	-1.99	-2.07		-1.57	-2.88	-1.91	1.14	1.59	1.39	-2.05	-2.06	-1.37	-1.81	-1.75
27562	le DCTD dCMP deaminase | IMAGE:589093	1	DCTD	-0.84	0.54	0.56	0.43	0.24	1.03	0.5	0.55	0.7	0.39	0.23	0.89	0.16	-0.58	0.6	0.44	0.08	0.93	0.85	0.62	-0.28	0.29	-0.51	0.17	-0.11	-1.18	0.27	-0.9
27563	lu VIM vimentin | IMAGE:589373	1	VIM	-0.1	0.18	-0.1	0.31	-0.27	0.35	-0.32	-0.01	0.22	0.35	0.02	0.68	0.62	-0.51	0.09	0.11	-0.29	-0.16	0.01	0.43	-0.58	-0.36	-1.04	0.53	-0.31	-0.72	0.1	-0.36
27564	lu4 SFRS8 splicing factor, arginine/serine-rich 8 (suppressor-of-white-apricot, Drosophila homolog) | IMAGE:589589	1	SFRS8	-0.23	0.2	0.29	0.09	-0.41	0.21	-0.33	0.38	-0.01	0.18	0.64	0.68	0.03	-0.1	0.1	0.08	0.23	0.18	0.98	0.47	-0.86	-0.86	-0.51	0.38	-0.66	-0.38	0.27	-0.59
27566	lu5 TGFB1 transforming growth factor, beta 1 | IMAGE:589749	1	TGFB1	0.08	0.69	0.2	-0.16	0.07	-0.12	-0.07	0.12	-0.53	0.04	-0.28	0.19	0.83	-0.36	0.33	-0.03		0.52	-0.01	0.52	0.78	0.53		-0.1	0.61	0.89	-0.3	0.91
27568	lu CHAF1A chromatin assembly factor 1, subunit A (p150) | IMAGE:590631	1	CHAF1A	-1.53	-1.69	-1.63	-1.7		-2.23	-0.82		-2.34	-1.17	-2.14	-2.29	-2.32	-1.87	-1.75	-1.2	-1.5	-2.11	-1.37	-2.69	-1.41	-1.49		-2.76	-2.04	-0.96	-0.79	-1.79
27569	lu HLC14-06-P putative oncogene protein hlc14-06-p | IMAGE:590942	1	ITPA	-0.67	-0.13	-0.06	-0.12	0.4	-0.51	0.05	-0.15	0.73	1.09	0.05	-0.3	-0.99	-0.89	0.75	0.16	-0.06	0.52	0.22	-0.62	-0.76	0.25	-0.49	-0.77	-0.79		-0.16	-1.66
26589	l RIPK2 receptor-interacting serine-threonine kinase 2 | IMAGE:591081	1	RIPK2		1.43	1	0.8	-0.16	1.25	0.9	0.7	0.77	-0.58	-0.97	-1.02	-1.47	-2.04	-1.02	-0.36	-0.34	-0.59	-1.52	-2.15	1.53	1.36	0.87	0.25	-0.5	-1.39	-0.9	-1.12
27570	lu2 DUSP4 dual specificity phosphatase 4 | IMAGE:591872	1	DUSP4	0.33	0.75	0.11		0.85	1.15	-0.62	0.27	0.62	1.49	0.69	1.9	-0.3	-0.49	1.21	1.85	1.06	1.71	0.68	0.66	-0.75	0.41	-1.07	-0.4	0.38	0.06	1.06	-1.42
27571	lu CTNNB1 catenin (cadherin-associated protein), beta 1 (88kD) | IMAGE:592352	1	CTNNB1	2.17	2.85	2.65	2.19	2.24	2	1.64	3.11	3.25	2.58	2.77	2.44	1.6	-0.08	2.66	2.51	2.44	2.76	2.54	2.63	2.19	3.68	1.75	2.05	2.31	1.83	1.7	0.54
27572	le ACTN1 actinin, alpha 1 | IMAGE:592660	1	ACTN1	0.77	1.42	1.45	1.1	1.88	1.02	0.95	1.47	1.19	1.85	1.67	1.22	1.03	-0.85	2.08	2.08	1.51	1.99	1.42	1.68	1.96	2.82		1.07	1.35	1.24	1.06	0.3
27573	le HLA-DQA1 major histocompatibility complex, class II, DQ alpha 1 | IMAGE:593221	1	HLA-DQA1	1.67	2.08	1.36	0.51	2.56	1.89	2.25	2.3	2.92	0.01	-0.31	0.4	0.87	0.49	0.11	0.19	-0.26	-0.08	-0.17	0.91	0.76	2.13	2.15	0.16	0.37	0.98	0.26	1.51
27574	lu PBEF pre-B-cell colony-enhancing factor | IMAGE:594538	1	PBEF1	-0.43	-0.62	-0.62	-0.33	-0.43	-0.37	0.36	-0.46	-0.66	-0.81	-0.48	-0.5	0.63	-0.34	-0.38	-0.02	-0.17	-0.07	-0.35	1.1	0.24	-0.68	-0.34	-0.41	0.43	1	0.56	0.79
27575	le PBEF pre-B-cell colony-enhancing factor | IMAGE:594539	1	PBEF1	-2.93	-2.59	-2.86	-1.25	-2.6	-1.47	-2.66	-1.97	-2.21	-2.18	-2.43	-2.68	-3.09	-3.01	-2.46	-2.35	-2.44	-2.21	-2.61	-3.1	1.08	1.31	0.14	-2.22	-2.18	-2.07	-1.79	-2.69
27576	lu2 WT1 Wilms tumor 1 | IMAGE:594782	1	WT1	-2.91	-2.24	-3.09	-0.91	-2.74	-1.45	-3	-2.07	-2.48	-2	-2.55	-1.73	-3.07	-2.71	-2.44	-2.17	-2.77	-2.38	-3.22	-3.05	1.13	0.87	0.16	-3.61	-2.04	-1.48	-1.89	-2.35
27577	lu CCNG2 cyclin G2 | IMAGE:595311	1	CCNG2	1.02	2	1.31	1.87	-0.01	1.8	0.62	2.37	2.4	2.55	2.25	3.12	1.61	0.84	2.49	2.13	1.1	2.59	1.36	1.38	-1.33	-0.41	0.1	1.05	1.04	0.23	1.3	-0.67
27578	lu PAK1 p21/Cdc42/Rac1-activated kinase 1 (yeast Ste20-related) | IMAGE:595474	1	PAK1	-1.51	-0.42	-1.01	-0.69	-1.86	0.1	-0.76	-1.14	-1	-1.14	-1.55	-0.62	-0.06	-0.88	-0.74	-0.83	-1.36	-1.45	-1.48	-0.54	-0.71	-1.04	-1.01	-1.39	-1.06	-1.01	-0.99	-0.32
26590	le IFNGR2 interferon gamma receptor 2 (interferon gamma transducer 1) | IMAGE:595517	1	IFNGR2	-0.08	1.73	1.02	1.01	0.63	1.11	0.8	0.43	1.15	-0.77	-1.52	-0.91	-1.57	-1.36	-0.96	-0.53	-0.36	-0.87	-1.52	-1.94		1.37		-0.18	-0.54	-1.34	-0.55	-1.42
27579	lu5 NCOA1 nuclear receptor coactivator 1 | IMAGE:609445	1	NCOA1	0.34	0.48	0.67	0.87	0.65	1.02	0.88	0.65	0.71	1.32	1.07	1.65	1	0.6	1.06	0.39	0.57	1.48	1.37	1.54	0.96	1.19	1.21	1.29	1.52	0.61	0.73	0.44
26591	lu2 MDH2 malate dehydrogenase 2, NAD (mitochondrial) | IMAGE:610199	1	MDH2	0.59	0.89	0.41	0.53	0.49	0.75	0.58	0.39		0.75	0.06	0.79	0.41	0.11	0.71	0.79	0.72	0.19	1.48	1.21	1.05	0.76	-0.27	0.63	1.32	0.78	0.47	0.3
27580	lu5 HSPA5 heat shock 70kD protein 5 (glucose-regulated protein, 78kD) | IMAGE:610271	1	HSPA5	-0.71	0.97	0.76	0.37	0.67	0.56	1	0.82	0.56	-0.43	-0.12	-0.01	-0.79	-0.75	-0.41	-0.73	-0.58	-0.5	-0.31	-0.52	-0.61	0.22	0.02	-1.06	-1.14	-1.53	-0.95	-1.33
28149	l DHODH dihydroorotate dehydrogenase | IMAGE:611027	1	DHODH		0.02	0.25	8.94E-10	-0.12	-0.04	-0.31	-0.04	0.39	1.06	-0.22	8.94E-10	-1.26	-0.75	0.71	0.88	0.02	0.69	0.21	-0.6	-0.83	-0.64	-1.45	-0.72	-1.23	-1.54	-1.02	-1.95
27581	l PHKG1 phosphorylase kinase, gamma 1 (muscle) | IMAGE:612224	1	PHKG1	0.39	0.99	0.64	0.71	0.41	1.11	0.88	0.7	0.9	1.79	1.27		0.47	-2.98E-10	1.22	1.43	0.79	2.08	0.59	0.96	-0.6	0.25	0.41	0.19	-0.01	-0.43	0.99	-0.88
27582	lu TRAP1 heat shock protein 75 | IMAGE:612404	1	TRAP1	-0.73	-0.37	-0.76	-0.64	-1.18	-0.76	-0.76	-0.67	-1.19	-1.26	-0.99	-0.53	-0.15	-0.12	-1.37	-1.07	-0.48	-1.17	-0.37	-0.31	0.41	0.26	0.69	1.13	1.45	0.69	0.14	0.54
27583	lu ARAF1 v-raf murine sarcoma 3611 viral oncogene homolog 1 | IMAGE:612463	1	ARAF	0.85	0.73	0.42	1.47	-0.83	0.99	-0.09	0.76	1.45	0.71	0.68	1.31	1.59	0.67	0.57	1.16	0.8	0.72	0.07	1.12	0.14	0.75	0.38	1.42	1.26	0.32	0.8	0.52
26593	lu2 ALPI alkaline phosphatase, intestinal | IMAGE:612662	1	ALPI	-0.2	-0.58		-1.38		-0.36	-0.49	-0.54		1.99	0.71	0.98	0.3	-0.08	2.35	2.07	0.87	0.72	1.24	0.77	-0.84			0.27	0.23	-0.13	0.39	0.11
26594	lu3 BCL10 B-cell CLL/lymphoma 10 | IMAGE:612700	1	BCL10	-1.07	0.04		8.94E-10	-1	0.04	0.31	0.74	0.36	-0.52	-0.88	-0.31	-0.6	-0.45	-0.77	-0.88	-1.16	-0.35	-0.99	-1.29	-0.2	0.68	-0.44	-1.29	-1.23	-0.8	-1	-0.69
27584	lu NFATC1 nuclear factor of activated T-cells, cytoplasmic, calcineurin-dependent 1 | IMAGE:613074	1	NFATC1	-1.65	-0.38	-0.41	-0.27	-1.42	-0.1	-1.17	-0.15	-0.58	-1.07	-1.1	-0.68	-0.82	-2.04	-0.79	-0.95	-1.77	-1.04	-1.22	-0.64	-0.11	-0.03	-0.12	-0.81	-1.34	-1.47	-1.47	-1.22
27585	lu3 ATIC 5-aminoimidazole-4-carboxamide ribonucleotide formyltransferase/IMP cyclohydrolase | IMAGE:613321	1	ATIC	2.16	2.01	0.95	0.96	3.14	2.52	2.66	3.28	3.13	0.49	0.24	0.91	1.25	0.66	0.25	0.24	-0.13	0.41	0.04	0.79	0.47	2.27	2.01	0.73	0.79	1.03	1.22	1.4
27587	lu HLA-B major histocompatibility complex, class I, B | IMAGE:624279	1	HLA-B	2.34	1.86	1.09	0.91	2.58	2.53	3.34	3.55	3.19	0.45	0.2	1.07	1.21	0.92	0.33	0.44	0.19	0.74	0.16	0.85	0.34	1.8	1.84	0.65	0.69	0.88	1.22	1.23
27589	le IFITM2 interferon induced transmembrane protein 2 (1-8D) | IMAGE:624655	1	IFITM2	0.56	1.12	0.84	0.56	-0.09	0.32	0.97	0.71	1.04	0.66		0.5	0.53	-0.75	1	0.58	0.37	0.05	1.1	1.44	2.77	3.12	2.76	0.95	1.51	0.4	0.27	-0.11
27590	lu2 LDHB lactate dehydrogenase B | IMAGE:624760	1	LDHB	0.05	0.73	0.97	0.22	0.72	-0.04	1.7	0.89	0.38	2.42	2.27	2.91	0.9	0.71	2.26	2.51	1.56	2.96	1.78	2.39	0.93	0.99		0.8	1.63	1.86	1.87	-0.56
27591	lu2 MMP1 matrix metalloproteinase 1 (interstitial collagenase) | IMAGE:624924	1	MMP1	-1.63	-1.42	-1.85	-0.69	-1.19	-1		-1.36	-2	-1.77	-2.12	-1.77	-0.99	-1.57	-1.65	-1.58	-1.23	-2.68	-1.46	-0.82	-1.41	-1.56	-1.45	-1.22	-1.14	-0.49	-0.79	-0.78
27592	le SPARC secreted protein, acidic, cysteine-rich (osteonectin) | IMAGE:625016	1	SPARC	-4.43	-4.54	-4.4	-2.69	-4.14	-3.18	-3.41	-4.36	-2.73	-5.09	-2.5		-3.83		-4.53	-4.16	-0.2		-4.52	-4.2		-1.86	-1.77	-4.07	-2.67	-3.42	-1.2	-2.84
27593	le MMP2 matrix metalloproteinase 2 (gelatinase A, 72kD gelatinase, 72kD type IV collagenase) | IMAGE:625171	1	MMP2	-2.34	-3.34	-3.72	-1.27	-3.26	-1.33	-2.53	-1.85	-3.22	-3	-2.56	-2.94	-2.48	-3.15	-3.39	-2.82	-2.45	-3.58	-2.46	-2.6	-2.01	-2.58	-3.67	-2.65	-1.68	-2.28	-2.58	-1.97
26595	lu2 MADHIP MAD (mothers against decapentaplegic, Drosophila) homolog interacting protein, receptor activation anchor | IMAGE:625472	1	ZFYVE9	0.38	-0.57	-0.27	-0.11	-0.49	-0.33	-0.77	0.31	-0.63	-0.41	-0.93	0.1	1.15	0.88	-0.88	-0.38	0.12	-0.4	-0.04	0.07	0.26	-0.02	0.18	-0.07	0.68	1.11	-0.12	1.04
27594	le ANPEP alanyl (membrane) aminopeptidase (aminopeptidase N, aminopeptidase M, microsomal aminopeptidase, CD13, p150) | IMAGE:625609	1	ANPEP	-0.69	-0.77	-1.13	-0.06	-1	0.43	-1.3	-1.03	-0.87	-1.17	-0.77	-0.52	-0.85	-1.03	-0.95	-1.13	-0.71	-1.64	-0.36	-0.66	0.43	0.26	0.45	0.52	1	0.74	0.02	-0.52
27595	le MCM4 minichromosome maintenance deficient (S. cerevisiae) 4 | IMAGE:625812	1	MCM4	-1.07	-0.79	-1.81	-1.44	-1.54	-1.27	-1.48	-1.69	-1.06	-1.04		-2	-1.41	-1.65	-1.89	-1.94	-1.12	-1.94	-1.69	-1.4	-1.81	-1.37	-1.56	-1.53	-0.17	-0.94	-1.05	-1.55
27597	lu4 LNPEP leucyl/cystinyl aminopeptidase | IMAGE:626283	1	LNPEP	-0.67	-0.59	-0.75	-0.45	-0.35	-0.47	0.12	-0.61	-0.89	-0.68	-1.23	-0.94	0.06	-0.55	-0.84	-0.61	-0.66	-0.75	-0.69	-0.26	-0.58	-0.96	-0.98	-0.38	-0.11	-0.21	-0.36	-0.17
27598	lu MTHFD1 methylenetetrahydrofolate dehydrogenase (NADP+ dependent), methenyltetrahydrofolate cyclohydrolase, formyltetrahydrofolate synthetase | IMAGE:626301	1	MTHFD1	0.33	-0.18	0.19	-0.02	0.32	0.37	0.13		-0.1	-0.73	-0.81	-0.49	1.62	-1.9	-0.28	-0.27	0.54	-0.51	-0.3	-0.2	-2.07	-2.06	-1.58		1.25	1.65		2.14
27599	lu5 PDPK1 3-phosphoinositide dependent protein kinase-1 | IMAGE:626511	1	PDPK1	0.72	0.53	0.27	0.37	2.12	1.02	2.16	1.84	2.72	0.23		-0.19	-0.33	-0.68	0.08	-0.3	0.43	0.13		-0.26	-0.4	1.54	0.76	-0.56	-0.24	0.73		0.29
27600	lu3 SFN stratifin | IMAGE:626683	1	SFN	-1.13	-1.42	-1.92		-1.86	0.06	-1.71	-0.98	-1.68	-1.46	-1.18	-0.65	-0.8	-0.95	-1.16	-0.73	-0.76	-1.74	-1.31	-0.88	-0.83	-1.03	-1.5	-1.68	-1.49E-09	0.05	-1.25	-0.58
27601	lu4 PPP2R1B protein phosphatase 2 (formerly 2A), regulatory subunit A (PR 65), beta isoform | IMAGE:626746	1	PPP2R1B	-1.96	-0.76	-2.57	-1.79	-2.84	-0.93	-1.99	-2.12	-2.69	-2.71	-2.41	-1.12	0.12	-1	-2.36	-1.84	-2.8	-1.01	-2.8	-0.64	-1.69	-1.57	-1.55	-1.04	-1.14	-1.34	-1.76	-0.72
27602	lu AK2 adenylate kinase 2 | IMAGE:626880	1	AK2	-1.58	-0.82	-1	-0.73	-2.63	-0.71	-1.31	-1.05	-1.42	-2.15	-1.37	-0.91	-0.08	-1.37	-1.35	-1.54	-2.03	-1.37	-1.88	-0.62	-1.21	-1.95	-1.23	-1	-1.19	-0.97	-1.57	-0.49
27603	le MIC2 antigen identified by monoclonal antibodies 12E7, F21 and O13 | IMAGE:627089	1	CD99	-1.4	-0.76	-0.58	-0.66	-0.52	-0.63	-0.7	0.26	-0.29	-0.15	-0.47	-0.49	-0.2	-1.36	-0.01	-0.8	-0.7	-0.08	0.22	-0.87	-1.61	-0.06	-0.63	-1.18	-0.46	-1.36	-1.28	-1.27
27604	lu4 PPP3CA protein phosphatase 3 (formerly 2B), catalytic subunit, alpha isoform (calcineurin A alpha) | IMAGE:627173	1	PPP3CA	-0.61	1.16	0.64	0.65	0.59	0.84	1.32	0.79	0.63	-0.34	-0.42	-0.08	-0.85	-0.41	-0.61	-0.79	-0.71	-0.38	-0.5	-0.95	-0.54	0.13	-0.13	-1.14	-0.99	-1.49	-0.91	-1.48
27605	le BTG1 B-cell translocation gene 1, anti-proliferative | IMAGE:627367	1	BTG1	0.85	2.02	2.26		2.84		1.49	2.55	2.37	2.3	2.12	3.36	0.94	0.65	1.86	2.38	1.24		1.95	1.62	0.9	2.32	1.17	0.13	0.72	0.8	1.98	-0.93
27606	lu PPM1A protein phosphatase 1A (formerly 2C), magnesium-dependent, alpha isoform | IMAGE:627852	1	PPM1A	-2.04	-0.85	-1.58	-1.55	-1.89	-1.44	-1.65	-1.75	-2.51	-1.46	-1.38	-0.92	-0.67	-0.76	-1.87	-1.86	-1.37	-1.99	-1.08	-1.08	-0.73	-1.99	-1.23	-1.45	-1.04	-0.76	-1.02	-0.09
26596	lu2 ENO3 enolase 3, (beta, muscle) | IMAGE:627928	1	ENO3	-0.9	0.37	0.02	0.3	0.02	0.4	-0.35	0.22	0.25	-0.24	-0.72	-0.13	-0.14	-0.47	-0.58	-0.55	-0.7	-0.41	-0.39	-1.06	6.71E-10	0.28	0.12	-1.08	-0.83	-0.94	-0.87	-0.66
27607	lu3 ITGA7 integrin, alpha 7 | IMAGE:628743	1	ITGA7	-1.23	-0.73	-1.79	-1.21	-2.99	-0.38	-1.49	-1.34	-1.87	-2	-1.56	-0.7	0.53	-0.51	-1.46	-1.1	-1.61	-0.43	-1.98	-0.42	-0.73	-1.02	-1.02	-0.57	-0.44	-0.56	-0.82	-5.96E-09
27608	lu AK1 adenylate kinase 1 | IMAGE:628888	1	AK1	-1.63	-0.89	-1.09	-1.23	-1.85	-0.74	-1.6	-0.83	-1.04	-1.12	-1.32	0.32	-0.65	-1.74	-0.66	-0.78		0.5	-1.25	-0.9	-1.89	-1.68	-1.53	-1.53	-1.56	-0.28	-0.45	-0.95
27609	lu ARAF1 v-raf murine sarcoma 3611 viral oncogene homolog 1 | IMAGE:629148	1	RAF1	-0.19	0.38	0.15	0.85	0.49	0.7	-0.07	0.5	0.4	0.49	0.44	0.84	0.48	-0.23	0.33	0.44	0.06	0.69	0.08	0.8	0.54	1.56	0.8	1.25	0.4	-0.27	0.03	-0.11
27610	lu2 GUK1 guanylate kinase 1 | IMAGE:632681	1	GUK1	-3.06	-0.96	-2.3	-1.91	-1.9	-1.14	-1.36	-2.37	-1.95	-2.2	-2.39	-1.17	-1.34	-1.26	-2.06	-1.85	-2.7	-1.99	-2.23	-1.11	0.88	1.55	1.25	-1.65	-1.48	-1.74	-1.09	-1.91
27611	le GEM GTP-binding protein overexpressed in skeletal muscle | IMAGE:633056	1	GEM	-1.42	-0.87	-1.16	-1.25	-1.12	-0.79	-1.06	-0.85	-1.54	-1.59	-1.38	-0.93	-0.75	-1.39	-1.63	-1.67	-1.55	-0.27	-1.49	-0.99	-1.29	-1.04	-1.15	-1.78	-1.53	-1.1	-1.19	-1.18
26597	l GAPD glyceraldehyde-3-phosphate dehydrogenase | IMAGE:645081	1	GAPD	-3.42	-3.13	-3.23	-3.44	-3.94	-3.14	-3.34	-2.08	-3.57	-2.72	-3.38	-2.87	-2.91	-3.56	-3.09	-3.63	-3.69	-2.43	-3.27	-3.16	-3.29	-2.3	-2.88	-3.21	-3.21	-3.26	-3.64	-3.51
26598	l KARP1 Ku86 autoantigen related protein 1 | IMAGE:646079	1	XRCC5	-0.29	0.65	0.89	0.26	0.44	0.39	-0.01	0.94	1.12	1.01	-0.16	0.62	-1.16	-0.64	0.9	0.89	-0.32	1.57	0.23	-0.26	-0.39	0.33	-0.47	-0.88	-1.14	-1.71	-0.15	-1.57
27612	lu RRM2 ribonucleotide reductase M2 polypeptide | IMAGE:646149	1	RRM2	-0.91	0.42	0.37	0.26	-0.65	0.39	-0.07	0.39	-0.03	0.39	0.11	0.39	-1.16	-0.75	-0.09	-0.12	-0.4	0.22	-0.02	0.08	-1.28	-1.13	-1.55	-0.32	-0.73	-1.17	-0.76	-1.19
27613	le CCNC cyclin C | IMAGE:647007	1	CCNC	-1.76	-0.07	-0.66	-0.59	-1.03	-0.54	-0.96	-0.44	-2.26	-0.29	-0.7	-0.19	-2.02	-1.32	-0.48	-0.52	-0.92	-0.74	-0.78	-1.51	-1.23	-1.04	-1.28	-1.62	-0.82	-1.32	-0.75	-2.5
27614	lu2 STK2 serine/threonine kinase 2 | IMAGE:647050	1	NEK4	0.88	1.82	1.65	0.94	2.45	0.78	0.81	1.38	1.57	1.19	1.18	1.11	0.21	0.24	1.19	0.79	0.87	0.76	1.41	0.97	-0.13	0.45		0.89	0.15	-0.1	0.83	0.1
27615	lu3 PMS2 postmeiotic segregation increased (S. cerevisiae) 2 | IMAGE:647825	1	PMS2	0.85	1.72	1.61	1.07		1.16	0.92	1.04	1.78	1.57	0.83	1.24	0.15	-0.35	1.24	0.9	0.74	1.37	1.39	0.97	-0.13	0.28	-0.23	0.79	-0.16	-0.28	1.04	-0.18
27617	lu3 TSG101 tumor susceptibility gene 101 | IMAGE:649151	1	TSG101	-0.9	-0.43	-0.19	0.32	-0.79	0.27	-0.61	-0.28	-0.32	-0.65	-1.04	-0.62	-1.8	-1.91	-0.64	-0.49	-0.23	-0.59	-0.1	-0.87	-0.13	0.38	-0.87	-1.29	-0.01	-0.95	-0.63	-1.6
27618	lu2 TFAP4 transcription factor AP-4 (activating enhancer-binding protein 4) | IMAGE:649619	1	TFAP4	-1.82	-1.58	-2.72	-0.12	-2.75	-0.49	-2.01	-0.84	-2.02	-1.06	-0.96	-1.15	-1.53	-0.02	-2.19	-1.37	-1.31	-2.08	-1.69	-1.76	-0.88	-0.96	-2.19	-2.43	-0.43	-0.57	-1.92	-0.69
27619	lu3 RYBP RING1 and YY1 binding protein | IMAGE:649654	1	RYBP	-0.06	1.61	1.34	0.39	0.75	0.36	0.15	1.42	1.84	0.95		1.14	-0.48	-1.03	1.01	0.52	0.57	0.25	0.32	-0.31	1.02	1.32	1.25	0.08	0.06	-0.19	0.2	-1.15
26599	l PKM2 pyruvate kinase, muscle | IMAGE:650222	1	PKM2	-0.21	0.71	0.44	0.27	-0.9	0.92		-0.49	-0.19	2.22	1.33	2.04	0.98	1.29	2.28	2.44	0.99	1.32	1.41	1.49	0.79	0.85	0.92	1.63	0.88	-0.25	1.38	0.21
27621	lu2 PCTK3 PCTAIRE protein kinase 3 | IMAGE:650565	1	PCTK3	0.05	0.67	0.55	0.43		0.19	0.53	0.06	0.21	0.43	-0.05		0.47	0.58	0.27	0.4		0.15	0.59	0.64	3.31	1.62	1.95	0.26	0.16	0.75	0.42	0.41
27623	lu PRPS1 phosphoribosyl pyrophosphate synthetase 1 | IMAGE:663683	1	PRPS1	-0.18	0.08	-0.04	0.23	-0.01	0.37	0.26	0.19	0.81	0.72	0.28	0.89	-0.1	-0.5	-0.01	0.04	0.13	1.49E-09	-0.03	0.53	0.82	0.67	0.72	0.02	0.67	0.17	0.81	-0.51
27624	lu3 NFIL3 nuclear factor, interleukin 3 regulated | IMAGE:663776	1	NFIL3	0.81	0.87	0.26	-0.16	0.38	0.56				0.07	-0.44	0.65	-0.17	-2.98E-10	0.46	0.9	-0.07	0.12		0.21	0.47	-0.37	-0.17	-0.25	0.77			-0.23
26600	lu2 BSG basigin (OK blood group) | IMAGE:664220	1	BSG	1.33	1.56	1.72	1.71	0.55	1.51	1.37	2.4	2.16	0.05	-0.68	-0.78	-0.17	-0.4	0.01	-0.1	0.27	-0.35	-0.88	-0.57	-0.68	-0.55	-0.5	-0.45	-0.44	-0.87	0.01	0.04
27625	lu2 CDC6 CDC6 (cell division cycle 6, S. cerevisiae) homolog | IMAGE:664627	1	CDC6	-1.4	0.38	-0.58	0.18	-1.03	0.12	-0.81	-0.26	-0.14	0.07	-0.48	0.57	0.5	0.05	0.17	-0.01	-1.52	0.13	-1.32	0.52	-0.07	-0.2	-0.36	-0.11	-0.42	-1.34	-0.56	-0.3
29125	lu2 LTA4H leukotriene A4 hydrolase | IMAGE:664771	1	LTA4H		0.62	0.03	-0.16			-0.03	0.39		-0.78	-0.79	-0.18	0.34	0.3	-0.14	0.1	-0.5		-0.49	-0.12	1.32	0.7	-0.11	-0.69	-0.34	0.38	0.55	0.58
27626	lu3 NEO1 neogenin (chicken) homolog 1 | IMAGE:664914	1	NEO1	-1.63	-0.5	-0.69	-0.87	-1.99	-0.18	-0.39	-1.03	-1.56		-0.72	0.23	0.28	-0.39	-0.39	-0.24	-0.85	-0.26	-0.57	-0.17	-0.69	-1.16	-0.97	-0.74	-0.68	-0.39	-1.06	-0.12
27627	lu3 D13S106E highly charged protein | IMAGE:665216	1	C13orf22	1.27	1.37	1.54	2.29	2.53	2.33	0.89	1.97	2.18	1.78	1.34	1.45	0.72	0.14	1.42	1.02	0.89		1.51	1.35	0.16	0.98	0.69	1.57	0.97	0.29	1.63	0.22
27628	lu ITGAE integrin, alpha E (antigen CD103, human mucosal lymphocyte antigen 1; alpha polypeptide) | IMAGE:665279	1	ITGAE	0.48	0.98	0.86	0.63	-0.29	1.13	0.43	0.53	0.21	1.7	1.58	0.86	0.81	1.02	1.48	1.61	0.87	0.66	1.43	1.17	0.76	0.94	0.77	1.25	0.04	-0.77	1.04	-0.47
27629	lu2 DMPK dystrophia myotonica-protein kinase | IMAGE:665298	1	DMPK	0.67	0.47	0.02	0.81	0.72	0.9	0.29	0.32	-0.3		0.23	0.73	0.77	0.02	0.35	0.38	0.21	0.61	0.92	0.87	0.25	-0.12	-0.27	0.77	0.48	-0.16	0.15	0.19
27630	le EPS8 epidermal growth factor receptor pathway substrate 8 | IMAGE:665304	1	EPS8		-1.07	-1.49	-1.65	-2.39	-1.27	-2.13	-2.12	-2.17	-1.56	-1.59	-0.69	-0.83	0.83	-1.76	-1.89	-2.12	-0.97	-2.89	-0.51	-0.34	-1.87	-1.5	-1.35	-1.41	-1.64	-1.77	0.39
26601	lu2 BUB1B budding uninhibited by benzimidazoles 1 (yeast homolog), beta | IMAGE:665394	1	BUB1B	-1.02	-0.18	0.08	-1.03	-1.23	-0.4	0.07	-0.74	-1.44	2.51	1.25	2.05	0.61	0.49	2.1	2.43	0.67	2.41	2.27	1.33	0.07	0.72	0.64	0.83	0.89	-0.56	0.62	-0.39
27631	lu HCLS1 hematopoietic cell-specific Lyn substrate 1 | IMAGE:665452	1	HCLS1	-0.08	0.54	0.14	0.9	-0.32	1.2	0.43	0.91	0.85	0.57	0.47	0.99	0.15	-2.98E-10	0.8	0.62	0.09	1.06	0.31	0.49	-0.61	0.14	-0.83	0.51	-0.1	-1.36	0.73	-0.81
27632	le TYRP1 tyrosinase-related protein 1 | IMAGE:665681	1	TYRP1	-3.08	-0.61	-1.7	-1.2	-4.91	-0.82	-2.13	-2.3	-2.57	-2.79	-1.83	-0.83	-0.28	-0.97	-1.58	-2.14	-2.97	-1.8	-2.48	-0.71	-0.59	-2.03	-1.29	-1.44	-1.49	-2.26	-2.29	-0.85
27633	lu3 MAP2K7 mitogen-activated protein kinase kinase 7 | IMAGE:665682	1	MAP2K7	-0.29	-0.06	-0.36	-0.05	-0.4	0.3	-0.39	-0.34	-0.53	0.09	0.33	0.37	0.84	0.15	-0.1	-0.06	-0.3		0.13	0.27	-0.2	-0.38	0.04	0.33	-0.06	-0.87	-0.23	0.14
27634	lu2 FLT4 fms-related tyrosine kinase 4 | IMAGE:665893	1	FLT4	-0.06	0.62	-0.1	0.52	-0.23	0.8		-0.08	-0.35	0.29	0.57	1	1.04	0.84	0.28	1.06	0.61	1	1.02	1.27	0.59	0.11	0.32	0.82	0.74	0.42	0.87	0.24
27635	lu PTPN2 protein tyrosine phosphatase, non-receptor type 2 | IMAGE:665903	1	PTPN2	-0.68	0.63	-0.1	0.57	-0.75	0.7	0.2	0.24	0.03	0.17	0.04	0.42	-0.48	-0.81	-0.11	0.19	-0.78	0.33	-0.21	-0.03	-1.08	-0.88	-1.11	0.02	-0.47	-1.71	-0.71	-1.37
26602	lu2 TIMP4 tissue inhibitor of metalloproteinase 4 | IMAGE:666084	1	TIMP4	-2.28	-0.47	-1.43	-1.15		-0.67	-1.5	-1.36	-1.33	-1.25	-1.78	-0.86	-0.55	-0.26	-1.29	-1.1	-1.85	-1.26	-1.05	-0.86	-0.43	-2.14	-1.2	-1.03	-1.16		-1.38	-1.3
27636	lu2 TIAM1 T-cell lymphoma invasion and metastasis 1 | IMAGE:666121	1	TIAM1	1.34	1.14	1.21	0.79	1.2	0.95	0.77	0.84	0.93	0.76	1.35	1.24	0.57	0.94	0.92	0.79	0.92	0.73		1.15	0.91	-0.06	0.7	1.02	0.58	0.74	1.24	1.07
27637	lu3 PLCE phospholipase C, epsilon | IMAGE:666313	1	PLCL1	-0.31	0.23	-0.42	0.05	-0.18	0.15	-0.36	-0.54	0.61	0.4	-0.34	0.76	-0.61	-0.58	0.01	0.04	0.04	0.06	-8.94E-10	-0.74	0.31	0.03	-0.44	-0.56	0.48	-0.63	0.24	-1.27
27638	lu3 PTPN4 protein tyrosine phosphatase, non-receptor type 4 (megakaryocyte) | IMAGE:666367	1	PTPN4	0.2	1.36	1.22	0.24	0.39	0.07	0.84	-0.04	0.01	1.93	2.06	1.6	1.03	0.53	2.39	2.5	1.66	1.89	1.98	1.68	1.82	1.67		1.08	1.26	1.43		0.26
27639	lu UVRAG UV radiation resistance associated gene | IMAGE:666448	1	UVRAG	0.7	1.89	1.3	1.29	2.36	1.51	0.93	1.41	1.44	0.52	0.04	1.19	-0.51	0.13	0.44	0.26	0.05	1.44	0.17	1.1	0.42	0.6	0.16	-0.02	0.1	-0.54	0.26	-0.8
27641	lu2 SCYA21 small inducible cytokine subfamily A (Cys-Cys), member 21 | IMAGE:666773	1	CCL21	-0.9	-1.02	-0.52	-0.08	-1.17	-0.35	-0.84	-0.56	0.76	0.05	-0.71	-0.81	-2.01	-1.61	-0.59	-0.35	-0.7	-0.58	-0.46	-1.75	-1.7	-0.79	-1.87	-2.15	-0.93	-1.82	-1.12	-1.83
27642	le RFXAP regulatory factor X-associated protein | IMAGE:667077	1	RFXAP	-0.71	0.05	-0.35	0.16	-1.25	-0.16	-0.67	-0.09	0.51	0.35	-0.17	-0.12	-1.14	-0.24	-0.1	0.2	-0.38	0.12	-0.19	-0.56	-0.97	-0.59	-1.48	-2	0.13	-0.59	-0.99	-0.91
27643	le CD48 CD48 antigen (B-cell membrane protein) | IMAGE:667144	1	CD48	2.52	3.36	3.82	2.11	3.3	1.71	2.67	4.3	4.06	3.29	3.33	2.85	2.67	2.04	4.1	3.3	2.74	3.77	3.03	2.51	2.33	2.84	3.03	1.93	1.25	2.62	2.05	1.67
27644	le SOX4 SRY (sex determining region Y)-box 4 | IMAGE:667178	1	SOX4	-0.08	0.01	-0.41	-0.23	-0.85	-0.88	-0.57	-0.78	-1.13	-0.94	-1.31	-1.26	-0.4	-1.38	-1.21	-0.81	-0.63	-0.94	-1.36	-0.32	-0.26	-0.83		0.47	0.82	-0.39	-0.44	-0.6
26603	le RAD1 RAD1 (S. pombe) homolog | IMAGE:667461	1	RAD1	-2.15	-0.63	-1.43	-1.49	-2.59	-0.73	-2.01	-0.92	-1.85	-1.3	-1.79	-1.04	-1.07	-0.96	-1.47	-1.7	-2.09	-1.45	-1.95	-0.99	-0.6	-1.21	-1.47	-1.64	-1.73	-2.17	-2.04	-1.81
27645	lu RAD54L RAD54 (S.cerevisiae)-like | IMAGE:667471	1	RAD54L	0.42	0.59	0.55	0.79	0.87	0.44	1.06	0.12		0.79	-0.2	1.09		0.42	0.6	0.92	0.63	0.25	0.75	0.83	1.36	1.01	0.73	0.16	0.51	0.61	0.65	0.46
27647	lu2 DNTT deoxynucleotidyltransferase, terminal | IMAGE:667782	1	DNAJC10	0.21	-0.03	0.03	0.44	0.01	0.65	0.48	0.21	1.17	-0.75	-0.89	-0.91	-1.7	-1.19	-1.2	-0.55	-0.14	-1.48	-0.37	-0.88	-0.67	-0.75	-1.63	-0.91	0.27	-1.53	-0.37	-1.72
27648	le IFNAR1 interferon (alpha, beta and omega) receptor 1 | IMAGE:667961	1	IFNAR1	0.85	0.73	0.45	0.03	0.91	0.64	-1.3		-0.27	-0.05		0.71	-0.22	0.13	0.16	0.86	0.22	0.42		0.5	0.15	-0.41	-0.4	0.28	0.82			-0.04
27649	le FUBP3 far upstream element (FUSE) binding protein 3 | IMAGE:667996	1	FUBP3	-1.5	-0.22	-1.04	-0.26	-1.77	0.13	-1.4	-1.17	-0.63	-0.56	-1.45	0.05	-0.32	-0.03	-0.68	-0.66	-1.15	-0.25	-1.22	-0.58	-1.12	-1.05	-1.58	-0.41	-1.13	-2.43	-1.2	-1.48
27650	le NR3C1 nuclear receptor subfamily 3, group C, member 1 | IMAGE:668127	1	NR3C1	-1.5	0.3	0.27	8.94E-10	-0.72	0.51	0.18	0.2	0.75	0.74	-0.07	1.31	-1.09	-0.85	0.53	0.61	-0.25	0.86	-8.94E-10	-0.37	-0.07	0.73	0.27	-1.19	-1.35	-1.6	-0.03	-2.43
26604	lu NAB2 NGFI-A binding protein 2 (ERG1 binding protein 2) | IMAGE:668201	1	NAB2	-0.74	0.1	0.03	0.02	-0.35	0.23	-0.57	0.28	-0.16	-0.01	-0.01	0.24	-0.02	0.28	-0.07	0.22	-0.64	0.27	-0.81	0.26	6.71E-10	-0.37	-0.62	-0.17	-0.18	-1.33	-0.47	-0.08
27652	le PRKCM protein kinase C, mu | IMAGE:668368	1	PRKD1	-1.87	-0.52	-0.51	-0.49	-1.06	-0.18	-0.99	-0.84	-1.21	-1.83	-0.5	-0.72	-0.33	-0.05	-1.31	-1.51	-1.01	-1.48	-2.21	-0.49	0.16	-0.89	-0.2	-0.78	-0.75	-1.72	-1.47	-1.08
27653	lu5 PIK3C3 phosphoinositide-3-kinase, class 3 | IMAGE:668495	1	PIK3C3	-0.23	1.41	0.77	0.69	-0.1	1.05	0.12	0.73	0.47	0.9	0.54	1.4	0.58	1.19	0.79	0.92	-0.02	1.25	0.28	1.12	1.2	0.73	0.98	0.64	0.14	-0.63	0.18	-0.18
26605	le SH2D1A SH2 domain protein 1A, Duncan's disease (lymphoproliferative syndrome) | IMAGE:668582	1	SH2D1A	-0.32	-0.28	0.05	0.03	-0.3	0.03	0.22	-0.91	-0.41	1.62	0.95	1.34	-0.08	0.25	2.19	1.4	1.08	1.54	1.25	0.71	-0.23	0.29	-0.24	0.19	0.15	-0.45	0.21	-0.34
27655	lu NUP153 nucleoporin 153kD | IMAGE:668898	1	NUP153	-1.46	-0.41	-0.91	-0.34	-1.03	-0.41	-1.31	-1.13	-0.13	-0.93	-1.01	-0.21	-1.15	-0.92	-0.7	-0.56	-1	-0.22	-1.24	-0.68	-1.48	-0.94	-1.37	-1.03	-2	-2.39	-0.99	-2.21
29126	lu2 ARRB1 arrestin, beta 1 | IMAGE:669225	1	ARRB1	-0.92	-0.47		-0.95		-1.38	0.07	-0.39	-1.12	-0.56	-1.06	-1.2	-0.19	-0.06	-0.48	-0.09	-0.6	-0.14	-0.69	-1.15			0.22	-0.83	-0.48	0.04	-0.96	0.29
26606	l MAPKAPK5 mitogen-activated protein kinase-activated protein kinase 5 | IMAGE:669310	1	MAPKAPK5		-0.55	-0.14	-0.2	-0.63	-0.09	0.45	-0.81	-0.47	2.25	0.97	1.97	0.29	0.11	2.3	2.11	0.27	1.94	1.6	1.15	0.14	0.28	0.43	0.55	0.2	-0.26	0.55	-0.6
27656	lu2 ANGPT2 angiopoietin 2 | IMAGE:669424	1	ANGPT2	-0.67	-0.13	-0.33	-0.64	-2.06	0.31	-0.11	-0.45	-1.07	-0.21	-0.06	0.67	0.6	0.28	-0.01	-0.16	-0.17	0.35	-0.34	0.39	-0.32	-0.5	0.03	-0.08	0.17	-0.33	-0.07	0.13
27658	le PRNP prion protein (p27-30) (Creutzfeld-Jakob disease, Gerstmann-Strausler-Scheinker syndrome, fatal familial insomnia) | IMAGE:682013	1	PRNP	-2.21	-0.39	-0.58	-0.55	-0.66	-0.42	-0.84	-0.77	-0.69	0.04	-0.11	0.32	-1.54	-1.2	-0.29	-0.41	-0.72	0.71	0.16	-0.02	-1.24	-0.29	-1.06	-1.8	-1.31	-1.47	-1.07	-2.9
27659	lu IRF4 interferon regulatory factor 4 | IMAGE:682207	1	IRF4	-0.99	1.1	0.16	-0.07	-0.59	0.53	0.18	0.18	-0.19	0.64	0.29	0.59	0.35	0.64	0.54	0.5	-0.08	0.42	-0.13	0.96	0.65	0.42	0.37	0.3	-0.27	-0.93	8.94E-10	-0.48
27660	le NFKB2 nuclear factor of kappa light polypeptide gene enhancer in B-cells 2 (p49/p100) | IMAGE:682529	1	NFKB2	1.95	1.22	1.8	1.7	1.43	1.52	0.86	1.22	1.37	0.56	0.75	0.87	0.95	0.9	0.61	0.39	0.79	0.53	0.77	1.06	0.56	0.29	0.25	1.44	0.91	0.59	0.63	0.94
3361	lu2 "3361 | (Unknown UG Hs.145088 ESTs, Weakly similar to !!!! ALU SUBFAMILY J WARNING ENTRY !!!! [H.sapiens])" | IMAGE:682634	1	IMAGE:682634	-0.36	-0.7	-1.18	-0.38	-0.94	-0.43	-0.47	-0.9	-0.34	-0.9	-0.83	-0.29	-0.31	-0.72	-0.88	-0.59	-0.67	-1.05	-1.01	-0.22	-0.81	-0.9	-0.7	-1	-0.66	-0.53	-0.76	-1.03
1	lu BTK Bruton agammaglobulinemia tyrosine kinase | IMAGE:682638	1	BTK	1.72	0.16	0.84	0.46		0.4	1.72	1.03		-0.34	-0.55	-0.16	0.7	0.54	-0.31	-0.44	0.33	-0.97		0.08	0.07	0.95	1.02	0.59	0.53	-0.06	1.05	0.71
3363	lu2 KPNA5 karyopherin alpha 5 (importin alpha 6) | IMAGE:682641	1	KPNA5	-0.19	-0.47	-0.38	-0.05		-0.23	0.45	-0.4	-0.66	-0.05	-0.49	-0.32	0.1	-0.14	-0.47	-0.22	-0.45	-0.73		0.63	-0.4		-0.06	-0.5	-0.66		-0.34	-0.21
1442	le FANCA Fanconi anemia, complementation group A | IMAGE:682642	1	FANCA	-1.22	-0.21	-1.08	-0.23		-0.36		-0.76	-1.03	-1.28	-1.25	-0.38	-0.63	-1.16	-1.24	-0.79	-0.68	-1.72	-0.79	-0.6	-0.75	-0.49	-0.66	-0.92	-0.43	-0.87	-1.11	-0.95
1443	l #Homo sapiens, clone IMAGE:3357862, mRNA, partial cds OR PDAP1 #PDGFA associated protein 1 | IMAGE:682643	1	PDAP1	0.16		0.1	0.52	0.56	0.04	0.38	0.4	0.08	0.53	-0.76	-0.25	-0.34	-0.87	0.07	0.09	0.07	-0.85	-0.35	0.05	-0.26	0.44	0.2	0.34	-0.34	-0.96	-0.36	-0.7
2	l SMC1L1 #SMC1 (structural maintenance of chromosomes 1, yeast)-like 1 OR #Hs.182437 ESTs, Weakly similar to I54383 chromosome segregation protein smc1 [H.sapiens] | IMAGE:682647	1	SMC1L2	-0.14	0.36	-0.5	-0.81	-0.76	-0.24	-0.6	0.33	-0.7	-0.65	-0.8	-0.81	-0.46	-0.61	-0.5	-0.42	-0.86		-0.05	-0.77	-0.71	-0.43	-0.55	-0.71	-0.55	-0.83	-1.61	-0.47
3364	le KIAA0554 KIAA0554 protein | IMAGE:682652	1	FNBP1	2.11	2.26	2.97	2.29	2.66	2.37	2.53	2.66	2.34	2.98	2.24	2.15	1.53	1.6	2.79	2.25	2.25	3.13	2.48	1.48	1.32	1.69	1.8	1.61	1.38	1.04	3.09	0.28
20257	l MNAT1 #menage a trois 1 (CAK assembly factor) OR CREBL1 #cAMP responsive element binding protein-like 1 | IMAGE:682655	1	MNAT1	0.13	-0.78	0.22	-0.35	-0.17	-0.78	0.79	0.34		-0.13	1.11	0.14		1.17	0.43	-0.13	-0.53		0.29	-0.37	0.32	-0.21		-0.15	0.1	0.18	-0.13	0.84
1444	lu BCL7B B-cell CLL/lymphoma 7B | IMAGE:682661	1	BCL7B	0.73	0.07	0.66	0.25		-0.05	0.67		0.38	0.24	0.41	0.38	0.48	-0.5	0.02	0.37	0.44	0.03		0.46	0.3	-0.29	-0.13	0.36	0.21		0.69	0.31
1445	l Hs.226946 ESTs | IMAGE:682667	1	PLSCR1	0.51	-0.12	0.09	-0.03	0.11	0.28	0.17	-0.06	-0.15	-0.16	0.27	0.53	0.29	0.48	0.14	-0.02	0.37	0.2	0.08	0.4	0.19	0.43	0.36	0.01	0.53	0.47	0.47	0.12
3365	l LOC51019 CGI-116 protein | IMAGE:682672	1	CGI-116	0.76	-0.77	7.45E-10	-0.37	-0.07	-0.2			-1.13	0.09	0	-0.36	0.1	0.29	0.03	0.01	0.03	0.31	0.18	-0.52	-0.19	0.16	0.07	-0.3	-0.08	3.58E-09	0.33	0.51
3366	lu3 Hs.190002 ESTs | IMAGE:682677	1	FLJ14627	0.39	-0.52	0.08	-0.07	0.09	0.03		2.98E-10		-0.01	-0.2	-0.18	0.16	0.14	-0.12	-0.12	0.4	0.16		-0.13	0.07	-0.24	0.52	-0.23	0.1	0.43	0.63	0.55
1446	le CCND1 cyclin D1 (PRAD1: parathyroid adenomatosis 1) | IMAGE:682678	1	IMAGE:682678	-3.19	-2.11	-3.64	-1.26	-3.56	-1.36	-3.64	-2.75	-3.96	-3.44	-2.34	-2.1	-2.63	-0.97	-3.5	-2.34	-2.98	-3.66	-3.75	-1.81	-1.72	-2.48	-3.94	-2.66	-1.66	-2.41	-3.16	-1.75
1447	l Unknown | IMAGE:682686	1	IMAGE:682686	0.22	1.04	-0.04	-0.01	-0.28	-0.05	-0.39	0.46	0.36	-0.67	-0.11	-0.13	-0.42	-0.7	-0.13	-0.11	-0.58	-0.57	-0.6	-0.3	0.08	0.07	-0.04	-0.17	-0.44	-0.57	-0.29	-0.56
3	l Unknown | IMAGE:682688	1	RHOH	0.24	-0.22	-0.18	-0.08	0.33	0.31	0.47	-0.25	-0.32	-0.31	0.31	0.02	0.78	0.08	-0.19	-0.25	-0.17	0.76	0.21	0.01	1	0.53	1.11	0.21	-0.17	0.27	0.42	0.42
20642	l KIAA0472 #KIAA0472 protein OR ESET #ERG-associated protein OR CLLD8 #CLLL8 protein | IMAGE:682692	1	Setdb1	0.27	0.66	0.89	0.16	0.07	-0.08	-0.04	0.63	0.27	0.53	0.62	0.44	0.32	0.22	0.62	0.38	0.11	0.19	0.44	0.5	0.3	-0.38	0.15	0.21	-0.19	-0.57		0.37
1448	l Hs.325140 ESTs | IMAGE:682706	1	IMAGE:682706	-0.4	0.76	-0.68	0.29	0.02	0.12	0.1	-0.44	-0.89	-0.78	-0.09	0.24	0.22	-0.59	-0.65	-0.24	-0.35	-1.18		-0.01	0.81	0.39	0.67	0.49	0.09	-0.31	0.36	-0.24
5	lu4 Hs.165249 ESTs | IMAGE:682708	1	CBX5	0.36	-0.32	-0.37	-0.39	-0.1	-0.03	0.14	0.05	-0.62	0.21	-0.08	-0.22	0.09	-0.42	-0.29	0.3	0.44		-0.27	-0.1	-0.37	-0.13	0.04	-0.21	-0.37	-0.09	0.54	0.36
6	l Unknown | IMAGE:682709	1	GLB1	0.56	0.46	0.55	0.4	0.23	0.57		0.27		0.32	0.58	0.53	0.42	0.81	0.41	0.49	0.72	0.61	0.6	0.68	1.55	0.62	0.75	0.19	0.38	0.86	0.89	0.17
3745	l FLJ20495 hypothetical protein FLJ20495 | IMAGE:682710	1	BCAS4	0.54	1.42	1.16	0.78	0.7	0.65		1.71	1.14	4.47E-10	0.57	0.3	-0.21	-0.51	0.46	0.38	-0.13	0.06	0.11	-0.02	-0.3	0.26	-0.22	0.26	0.23	-0.72		-0.46
1449	l "1449 | (Unknown UG Hs.9877 ESTs, Weakly similar to !!!! ALU SUBFAMILY SQ WARNING ENTRY !!!! [H.sapiens])" | IMAGE:682711	1	FLJ32370	0.23	-1.17	-0.12	0.13	0.33	0.13	0.28	-0.02		0.35	-0.75	0.36	0.61	0.04	0.04	0.23	-0.07	-0.65	-0.14	0.45	0.44	-0.26	0.2	-2.98E-10	0.16	0.24	0.05	0.4
20258	le ADA adenosine deaminase | IMAGE:682715	1	ADA	-2.88	-2.72	-2.71	-3.41	-3.7	-2.68	-2.44	-3.37	-3.56	-1.43	-1.68	-1.92	-2.11	-2.61	-1.2	-1.99	-2.43	-2	-1.34	-1.69	-2.82	-1.77	-2.47	-1.74	-2.05	-2.9	-3.44	-3.07
1450	lu2 Unknown UG Hs.226039 Homo sapiens mRNA; cDNA DKFZp586B0319 (from clone DKFZp586B0319) | IMAGE:682721	1	IMAGE:682721	-0.07	-0.08	-0.24	0.15	0.57	0.47	0.14	-0.7	-0.69	0.16	-0.01	0.35	-0.18	-0.1	-0.4	-0.17	0.53	-0.98	-0.19	0.73	0.27	0.04	-0.06	0.38	-0.04		0.73	-0.49
7	le Hs.86399 ESTs | IMAGE:682732	1	IMAGE:682732	1.12	0.27	0.61	0.38	0.06	0.28	0.27	1.01	0.53	1.17	0.82	0.32	0.7	0.43	0.65	0.68	0.8	0.02	0.3	0.34	0.5	1.11	1.12	0.51	0.43	-0.14	1.03	0.48
8	l Unknown | IMAGE:682735	1	TMEM39B	-0.52	0.02	-0.76	-0.96	-1.46	-0.57	-0.88	-0.1	-1.04	-1.4	-0.03	-1.26	-0.58	-0.44	-0.84	-1	-1.11		-0.96	-1.32	-1.11	-1.03	-0.45	-1	-1.19	-0.65	-1.37	-0.63
24254	lu KIAA1268 KIAA1268 protein | IMAGE:682737	1	PARP14	2.72	2.95	2.42	0.89	2.05	1.22	1.38	2.81	1.72	1.25	1.21	1.4	1.14	0.45	1.64	1.59	1.31	1.33	1.43	1.18	1.17	1.56	1.25	1.32	0.77	0.63	0.71	0.7
3368	le KIAA1268 KIAA1268 protein | IMAGE:682737	1	PARP14	2.32	2.16	1.95	1.54	1.01	0.93	2.06	2.57	1.59	0.57	0.76	0.55	0.85	0.62	0.63	1	1.36		0.67	0.83	0.83	0.91	1.18	1.22	0.25		1.65	0.42
1452	le Hs.97128 ESTs | IMAGE:682757	1	ZNF207	0.15	-0.97	0.08	-0.57	-0.63	-0.53	-1.58	0.29	-0.78	0.03	-0.39	-1.27	-0.96	0.36	-0.21	-0.07	-0.55	-1.13	0.01	-1.07	-0.28	0.12	-0.83	-1.48	-0.54	-0.29	-0.59	-0.03
1453	le KIAA1111 KIAA1111 protein | IMAGE:682760	1	PHF8	-0.49	1.54	0.56	-0.1		-0.08	-0.52	-0.07	0.83	0.25	-0.67	0.58	0.47	0.22	0.41		-0.51	0.29		1.06	0.79	0.08	0.12	1.02	-0.19			0.24
1454	lu2 Hs.190465 ESTs | IMAGE:682762	1	DAF	0.96	1.07	-0.16	-0.16	1.41	0.73	0.16	0.28		0.11	0.03	0.17	0.41	-0.37	-0.1	0.48	0.05	0.1	0.94	0.11	-0.12	0.54	-0.17	0.32	0.35	0.11	0.8	0.33
1456	le STAT2 signal transducer and activator of transcription 2, 113kD | IMAGE:682770	1	STAT2	1.54	-0.18	0.67	0.1	1.38	0.79	0.61	0.97	0.99	0.65	0.47	0.53	0.79	0.05	0.11	0.81	0.94	0.69	0.51	0.74	0.15	0.08	-0.47	0.95	1.21	0.58	0.07	0.85
1457	lu MME membrane metallo-endopeptidase (neutral endopeptidase, enkephalinase, CALLA, CD10) | IMAGE:682773	1	MME	0.06	-1.32	-0.13		0.17	-1.1	-0.5	0.17	-0.47	-0.33	0.1	-0.84	-0.06	0.98	-0.11	-0.42	-0.32	0.02	-0.55	-0.35	0.16	0.66	0.53	-0.45	-0.02	0.44	-0.12	0.63
1458	lu2 Hs.291742 ESTs | IMAGE:682774	1	COPS3	1.37	0.81	1.12	0.79	1.39	0.96	0.52	1.54	1.27	0.08	0.69	0.16	-0.6	0.33	0.08	-0.26	0.49	0.15	-0.1	0.22	-0.11	0.6	-0.43	0.63	0.59	0.21	0.26	-0.43
24237	lu2 Hs.291742 ESTs | IMAGE:682774	1	COPS3	0.23	0.37	1.09	0.73	1.09	0.12	1.16	0.95	1.4	-0.01	-0.14	-0.88	-1.04	-0.83	-0.45	-0.77	-0.01	-0.04	-0.32	-0.93	-0.63	0.39	-0.25	-0.49	-0.71	-0.97	-0.41	-0.74
12	le CENPE centromere protein E (312kD) | IMAGE:682777	1	CENPE	0.59	0.55	0.82	0.45	0.82	0.29	0.48	0.37	0.76	1.11	0.55	0.58	0.19	0.53	0.68	0.69	0.82	0.83	0.44	0.77	0.19	-0.1	0.04	0.21	0.44	0.38	1.18	0.22
3746	lu2 Hs.104157 ESTs, Weakly similar to KIAA0694 protein [H.sapiens] | IMAGE:682778	1	DOCK11	-0.12	0.21	-0.12	-0.12	-0.19	-0.55	-0.64	0.3	-0.46	0.04	-0.51	-0.5	-0.31	-0.57	0.22	-0.33	-0.69	-0.17	-0.37	-0.4	-0.29	-0.33		0.15	-0.39	-0.77	-1.07	-0.32
1459	l Similar to novel transcript; similar to transcription factors activation domains; linked at 5' end to AT hook motif of HMGI-C | IMAGE:682782	1	IMAGE:682782	0.37	1.85	0.58	0.13	0.49	0.72	0.93	0.64	1.13	0.27	-1.01	0.76	0.64	0.2	0.26	0.75	0.47	-0.1	0.6	0.69	0.47	0.34		0.89	0.65	0.41	0.37	0.54
14	l Unknown | IMAGE:682794	1	DAP	-0.48	-0.68	-0.87	-0.51	-0.88	-0.74	-0.33	-0.89	-1.36	-0.93	-0.08	-1.7	-1	-0.33	-1.19	-0.94	-0.4		-0.24	-1.12	-1.12	-0.46	-0.55	-0.81	-0.73	-0.71		-0.78
1460	le RB1 retinoblastoma 1 (including osteosarcoma) | IMAGE:682797	1	RB1	-2.42	0.56	-1.57	-1.24	-0.67	-0.65	-1.71	-1.37	-0.73	-1.93	-1.39	-1.23	-1.29	-1.17	-1.39	-1.52	-1.81	-2		-1.51	-0.79	-1.5	-1.3	-1.17	-1.94	-2.21	-1.56	-1.09
15	l Unknown | IMAGE:682807	1	IMAGE:682807	0.91	-0.97	-0.94	-0.32	0.17	-0.56	0.9	-1.01	-0.8	-0.18	-0.41	-1.24	0.03	-0.04	-0.53	-0.39		-0.78	-0.34	-0.34	-0.67	-0.74		-0.45	-0.29	-0.01		0.2
1461	lu2 Hs.194348 ESTs | IMAGE:682815	1	LOC85865		0.15	7.45E-10	0.02	0.29	0.63		0.32	0.12	0.27	-1.21	-0.71	-0.07	-0.22	-0.34	0.61	-0.53	0.23		-0.33	-0.5	-2.24E-10	-0.34	0.13	0.07	-0.08		0.47
1462	l Unknown | IMAGE:682816	1	IMAGE:682816	0.48	-0.5	-0.07	-0.15	0.56	0.66	0.62	-0.12	0.05	1.07	-0.22	0.66	0.19	0.17	0.06	0.44	0.33	0.44	0.04	0.69	0.38	0.7	0.05	0.55	0.49	0.29	0.15	0.26
1463	l Unknown | IMAGE:682834	1	CBX3	-1.79	-0.83	-2.07	-1.05	-0.7	-0.99	-1.01	-1.64	-1	-1.38	-1.39	-0.48	-0.74	-0.43	-1.4	-0.82	-1.25	-1.63	-0.51	0.45	-0.92	-1.29	-1.72	0.23	-0.74	-1.91	-0.09	-0.47
1464	lu9 H2AFX H2A histone family, member X | IMAGE:682850	1	H2AFX	-0.15	-0.85	-0.56	-0.75	-0.9	-0.64	-1.23	-0.11	-0.35	-0.48	-1.29	-0.77	-0.69	0.19	-0.41	-0.45	-0.51	-0.96	-0.18	-0.94	-0.61	-0.27	-0.95	-1.1	-0.93	-0.06	-0.61	-0.26
18	lu KIAA0220 KIAA0220 protein | IMAGE:682852	1	LAT1-3TM	-0.22	-0.28	0.07	-0.36	0.7	-0.44	-0.16	-0.8	-0.23	-0.36	-0.47	-0.88	-1.39	-0.75	-0.49	-0.28	-0.42	-0.51	-0.25	-0.79	-1.34	-1.17	-1.05	-0.85	-0.5	-0.54	-0.49	-0.58
1465	le MYD88 myeloid differentiation primary response gene (88) | IMAGE:682857	1	MYD88	0.47	2.5	1.74	1.05	0.79	0.73	0.62	1.52	2.23	0.94	0.98	1.19	-0.12	-0.67	1.46	1.47	0.61	0.57	0.8	0.69	2.61	2.66	2.1	1.08	0.03	-0.26	0.64	-0.88
1466	l Unknown UG Hs.86624 ESTs | IMAGE:682864	1	IMAGE:682864	0.06	1.29		0.14	-0.03	0.11		-0.14		-0.17	-0.01	0.36	0.43	-0.15	-0.61	0.31	-0.39	-0.3		0.23	0.59	-0.19	1.13	0.28	0.17	0.46		0.56
20259	le MLL myeloid/lymphoid or mixed-lineage leukemia (trithorax (Drosophila) homolog) | IMAGE:682867	1	MLL	1.71	1.61	2.41	1.76	1.93	1.92	2.01	1.58	2.16	2.76	2.17	2.04	1.28	0.54	2.75	2.08	1.98	1.89	1.7	1.68	-0.16	0.54	0.47	1.3	1.09	0.76	1.23	0.13
21	l Unknown | IMAGE:682870	1	PSCDBP	-2.03	-1.26	-1.26	-0.99	-0.92	-1.32	-0.21	-0.96	-1.11	-0.39	-0.9	-1.35	-1.66	-1.43	-0.7	-0.64	-1.24	-0.89	-1.11	-1.7	-1.6	-1.12	-1.26	-1.32	-1.62	-1.47	-1.62	-1.84
1468	l "1468 | (Unknown UG Hs.173671 ESTs, Weakly similar to !!!! ALU SUBFAMILY J WARNING ENTRY !!!! [H.sapiens])" | IMAGE:682878	1	RAB11FIP1	0.44	0.18	0.31	0.25	0.94	0.18	0.69		-0.11	0.29	-0.3	0.57	0.53	-0.24	0.25	0.15	0.41	-0.38	0.24	0.78	1.16	0.82	0.84	0.55	0.45		0.23	0.63
1469	le PIG8 etoposide-induced mRNA | IMAGE:682880	1	EI24	-1.86	-2.36	-1.97	-0.61	-1.86	-0.86	-1.48	-1.19	-2.11	-1.12	-1.05	-2.25	-2.18	-3.46	-1.7	-1.48	-0.76	-1.69	-1.12	-2.29	-2.45	-1.23	-2.34	-2.56	-1.63	-2.24	-1.63	-3.17
24	l Unknown | IMAGE:682884	1	MGC11134	-0.21	-0.64	-0.28	-0.18	0.1	-0.58	-0.36	-0.45		0.13	-0.41	-0.4	-1.09	0.15	0.22	-0.27	-0.38	-0.05	-0.27	-0.49	-0.42	-0.56	-0.2	-0.57	-0.32	-0.58	-0.66	-0.39
27	le USP1 ubiquitin specific protease 1 | IMAGE:682892	1	USP1	-1.48	-0.56	-0.18	-0.78	-0.71	-0.22	-0.68	-0.23	0.05	0.02	-0.41	-0.6	-1.08	-1.65	-0.01	-0.39	-0.57	-0.15	-0.53	-1.23	-1.61	-0.81	-1.15	-1.81	-1.62	-1.89	-1.08	-1.89
28	le FLJ10512 hypothetical protein FLJ10512 | IMAGE:682893	1	C10orf6	0.33	-0.3	-0.52	-0.38	-0.04	0.14	0.44	-0.14	-0.45	0.19	0.15	-0.39	0.08	0.28	-0.15	-0.38	0.32	0.26	-0.42	-0.1	-0.36	-0.48	-0.71	0.11	-0.2	-0.85	0.64	-0.46
29	le DJ434O14.3 hypothetical protein dJ434O14.3 | IMAGE:682895	1	T3JAM	2.81	1.16	2.08	1.19	1.45	1.48	2.16	2.05	2.39	2.33	1.62	1.62	1.71	0.81	2.23	2.44	1.61	2.69	1.97	1.5	0.5	1.73	1.27	1.65	1.78	1.61	2.39	1.15
1470	le Hs.111219 ESTs, Moderately similar to ALU1_HUMAN ALU SUBFAMILY J SEQUENCE CONTAMINATION WARNING ENTRY [H.sapiens] | IMAGE:682900	1	UBE2H	0.11	-0.19	-0.45	0.13	-0.21	0.29	-1.27	-0.6	-0.84	-0.63	-0.2	-0.23	-0.35	0.75	-0.43	-0.08	0.33	-0.32	-0.39	0.27	-0.31	-0.23	-0.59	0.2	0.36	0.49	0.21	-5.96E-09
32	lu2 Unknown | IMAGE:682913	1	ASXL1	0.69	0.47	-0.01	0.09	0.15	0.29	1.26	-0.69	-0.58	-0.14	0.44	0.37	0.48	0.55	-0.52	-0.46	0.3	-0.36	0.44	0.46	-0.51	-0.15	0.02	0.3	0.04	0.01	0.35	0.18
1472	l Hs.118047 ESTs | IMAGE:682922	1	MGC22014	-0.18	0.15	-0.23	-0.59	0.14	-1.25	-0.31	-0.24	-0.79	-0.16	0.03	-0.75	-0.15	0.21	0.01	-0.43	-0.46	0.36	0.03	-0.53	-0.13	-0.01	0.13	-0.34	-0.34	-0.47	-0.46	0.55
1473	le MHC2TA MHC class II transactivator | IMAGE:682935	1	MHC2TA	2.79	2.36	3.13	1.44	2.46	1.6	1.41	1.86	2.49	0.5	-0.38	0.42	0.59	0.12	0.12	0.38	0.8	-0.31	0.06	0.56	1.41	1.17	1.12	1.63	1.08	0.62	0.83	1.5
20646	lu2 Hs.177728 ESTs | IMAGE:682938	1	ZDHHC21	0.4	-0.62	-0.1	-0.55	0.15	-1.04	0.02	-0.12	0.45	-0.37		-0.84	-0.61	0.78	-0.14	-0.46	-0.38	0.34	-0.15	-0.27	0.52	0.07		-0.65	-0.16	0.3	0.38	1.08
24846	lu2 Hs.177728 ESTs | IMAGE:682938	1	ZDHHC21	0.16	-0.7	0.82	0.1	0.23	-0.44	0.5	0.57	0.66	0.22	0.42	-0.25	-5.96E-10	0.69	0.1	-0.07	-0.39	0.3	-0.19	-0.27	-0.03	0.08	0.2	-0.54	-0.06	0.22	0.12	0.79
1474	lu TCF3 transcription factor 3 (E2A immunoglobulin enhancer binding factors E12/E47) | IMAGE:682939	1	TCF3	-0.37	0.46	0.52	0.35	0.43	0.01	0.11	-0.14	0.46	0.49	-0.2	0.34	-1.35	-0.84	0.41	0.34	-0.35	-0.04	-0.1	-0.06	0.29	0.57	-0.48	-0.36	-0.8		0.15	-2.29
35	le YY1 YY1 transcription factor | IMAGE:682941	1	YY1	-0.18	-0.17	0.06	-0.12	0.21	0.38	-0.17	0.54	0.71	1.11	0.29	0.47	-1.01	-0.9	0.39	0.43	-0.65	0.98	0.2	-0.67	-0.65	0.48	-0.09	-1.09	-0.94	-1.25	-0.49	-1.48
3376	le PRIM1 primase, polypeptide 1 (49kD) | IMAGE:682944	1	PRIM1	-1.3	-0.51	-0.53	-0.08		-0.61	0.23	-0.48	-0.9		-0.34	-0.48	-0.86	-0.17	-0.24	-0.17	-0.03	-0.44	0.46	-0.74	0.31	-0.85	-0.09	-0.27		-1.38	-0.49	-0.54
1475	l "1475 | (Unknown UG Hs.222903 ESTs, Weakly similar to !!!! ALU SUBFAMILY SQ WARNING ENTRY !!!! [H.sapiens])" | IMAGE:682948	1	EPN1	0.56	-0.49	-0.27	0.07	0.09	0.04	-0.04	-0.26	-0.37	0.13	0.04	-0.23	0.18	-0.43	-0.23	-0.32	0.44	-0.13	0.41	0.06	-0.27	-0.08	0.38	-0.03	0.33	0.42	0.03	0.27
1476	l | IMAGE:682953	1	HSDL2	-0.77	-1.03	-0.82	-0.29	-0.92	-0.54	-0.79	-0.57	-0.92	-0.4	-0.49	-0.87	-0.89	-0.01	-0.44	-0.49	-0.75	-0.52	-1.15	-1.04	-0.34	-0.24	-0.75	-1.42	-1.49E-09	-0.02	-0.33	-0.06
1477	lu2 "1477 | (Unknown UG Hs.220694 ESTs, Weakly similar to hypothetical L1 protein [H.sapiens])" | IMAGE:682960	1	IMAGE:682960	0.18	1.74	-0.22	-0.2	-0.02	-0.04		0.07		0.3	-0.23	0.76	0.5	0.56	0.36	0.27	0.36	0.44		0.55	0.96	0.53		0.74	0.26	0.23		0.25
1478	le FLJ23186 hypothetical protein FLJ23186 | IMAGE:682964	1	FLJ23186	0.02	1.22	0.16	-0.23	0.36	0.65	-0.07	-0.07	-0.05	0.35	0.18	0.5	0.42	-0.13	0.35	0.82	0.11	-0.02	0.86	0.36	1.79	1.1	0.81	0.58	0.35	0.13	-0.06	0.52
1479	le STAT6 signal transducer and activator of transcription 6, interleukin-4 induced | IMAGE:682967	1	STAT6		1.6	2.34	1.74	2.42	2.05	1.65	2.54	2.23	1.68	1.02	1.04	0.96	-0.12	1.69	1.78	1.81	2.15	1.67	1.54	1.06	2.24	1.27	1.97	1.44	0.6	0.68	0.33
36	l Unknown | IMAGE:682974	1	IMAGE:682974		0.39	0.41	0.33	0.9	0.81		0.55	0.45	0.26	0.58	0.29	0.24	0.25	0.18	0.24	0.56		0.2	0.72	0.22		0.33	0.48	0.46	0.64	1.19	0.49
1480	l Hs.323626 ESTs, Highly similar to dJ1163J1.2.1 [H.sapiens] | IMAGE:682977	1	TRMT1	0.59	-0.16	-0.29	-0.17	0.54	0.57	0.35	-0.09	0.11	0.67	0.26	0.56	0.53	0.15	0.05	0.55	0.7	0.69	0.04	0.98	0.53	0.6	-0.17	0.88	0.69	0.52	0.31	0.35
38	l Unknown | IMAGE:682983	1	IMAGE:682983	-0.12		0.05	-0.16	-0.17	-0.31	0.15	-0.49		-0.36	0.1	-0.33	0.27	-0.29	-0.24	-0.27	-0.35	-0.23	-0.34	-0.14	0.43	-0.24	0.42	0.26	0.21	0.27	-0.17	0.43
1481	lu NKTR natural killer-tumor recognition sequence | IMAGE:682985	1	NKTR	1.89	0.41	0.74	-0.12	1.67	0.36	1.11	0.94	1.02	1.66	1.43	0.41	1.13	0.79	0.89	1.12	1.79	1.05	0.77	0.8	-0.09	0.6	0.13	1.12	0.91	0.93	1.4	0.69
20260	le ADE2H1 multifunctional polypeptide similar to SAICAR synthetase and AIR carboxylase | IMAGE:682989	1	PAICS	-3.44	-2.48	-2.36	-2.43	-2.93	-1.94	-2.75	-2.35	-2.95	-2.64	-2.27	-2.56	-2.56	-2.59	-2.67	-2.62	-3.01	-2.56	-3.03	-2.89	-2.88	-3.32	-2.92	-2.99	-3.15	-3.33	-3.07	-3.07
39	le Hs.190008 ESTs | IMAGE:682992	1	C8orf15	0.88	-0.75		-0.45		-0.59	0.61	-0.12			-0.34	-0.98	-0.03	0.41	-0.18	-0.07	0.02	-1.2		-0.25	-0.4	-0.35	-0.15	-0.25	-0.55	0.57		0.8
19353	lu3 #Hs.188751 ESTs, Weakly similar to MAPB_HUMAN MICROTUBULE-ASSOCIATED PROTEIN 1B [H.sapiens] OR #Hs.151875 ESTs | IMAGE:682995	1	IMAGE:682995	1.73	2.07	2.64	1.02	2.4	1.14	1.19	1.72	2.35	0.92	0.4	0.64	0.23	0.06	0.96	0.85	0.78	0.86	0.88	0.37			1.16	0.4	0.41	0.97		0.99
19354	lu3 #Hs.188751 ESTs, Weakly similar to MAPB_HUMAN MICROTUBULE-ASSOCIATED PROTEIN 1B [H.sapiens] OR #Hs.151875 ESTs | IMAGE:682995	1	IMAGE:682995		1.05	1.86	1.45	1.99	1.26	1.81	1.55		1.3	1.12	0.31	0.33	0.49	0.94	0.68	1.08	-0.02	0.82	0.46			1.87	0.93	0.56	0.46	1.17	-0.04
42	lu PMS1 postmeiotic segregation increased (S. cerevisiae) 1 | IMAGE:682997	1	PMS1	-0.16	-0.26	-0.2	-0.09	0.42	-0.13	-0.12			-0.24	-0.79	-0.49	-1.06	-0.76	-0.28	-0.13	-0.61	-0.17		-0.72	-0.47		-0.06	-0.69	-0.2		-0.61	-0.57
1482	lu PSMB9 proteasome (prosome, macropain) subunit, beta type, 9 (large multifunctional protease 2) | IMAGE:683003	1	TAP2	2.2	0.83	1.46	1.62	2.19	1.16	1.07	1.59	1.94	2.07	0.98	0.98	0.06	0.88	1.71	1.51	1.87	1.87	1.12	1.1	0.17	0.89	-0.02	0.79	0.96	0.75	0.69	0.16
3378	lu2 "3378 | (Unknown UG Hs.220907 ESTs, Moderately similar to !!!! ALU SUBFAMILY J WARNING ENTRY !!!! [H.sapiens])" | IMAGE:683007	1	FNBP1	0.75	-0.27	0.03	0.11	0.46	0.08	0.11	-0.4	0.31	0.11	-0.14	0.16	0.05	0.47	0.16	-0.18	0.08	-0.15	-0.14	0.35	-0.01	0.21	0.03	0.11	0.7	0.3	0.52	0.23
1483	l FLJ10055 hypothetical protein FLJ10055 | IMAGE:683008	1	WIPI49	-0.83	1.28	0.24	0.03	0.29	0.23	-0.05	-0.63	0.7	-0.31	-1.38	0.77	0.61	0.26	0.59	0.21	-0.15	-1.34	0.6	0.84	0.76	-0.12	-0.07	0.96	0.66	-0.45	0.16	0.74
26607	le CTLA4 cytotoxic T-lymphocyte-associated protein 4 | IMAGE:683013	1	CTLA4	-0.3	-0.86	-0.45	-0.95	-0.08	-1.32	0.18	-0.21		1.77	0.88	1.34	0.29	0.47	-0.17	-0.3	-0.14	1.7	-0.05	-0.9	0.69	0.38	-0.03	-0.55	-0.02	0.78	0.78	0.66
27661	le CTLA4 cytotoxic T-lymphocyte-associated protein 4 | IMAGE:683014	1	CTLA4	-0.05	-0.55	0.21	-0.65	0.3	-0.9	-0.01	0.05	0.22	0.23	1.27	1.44	0.29	0.98	0.34	0.56	-0.25	0.91	0.27	0.22	0.94	0.27	0.8	0.02	0.24	0.44	0.91	0.93
1484	lu2 Hs.271991 ESTs | IMAGE:683019	1	CLIC4	0.44	1.14	-0.67	-0.3	0.42	0.35	-0.38	-0.03	-0.12	-0.34	-0.78	0.37	0.34	-2.98E-10	-0.16	0.33	-0.19	0.2		0.47	0.4	0.08	0.26	0.51	0.21	0.15	-0.13	0.84
1485	lu PTPRCAP protein tyrosine phosphatase, receptor type, C-associated protein | IMAGE:683025	1	PTPRCAP		0.17	0.71	8.94E-10	0.81	0.67	0.26	0.24	-0.01	-0.63	-0.14	0.16	0.25	-0.28	0.06	0.31	0.19	-0.35	-0.25	0.2	0.41	0.13	0.03	0.42	0.45	0.39	0.21	0.61
1486	l Unknown | IMAGE:683031	1	IMAGE:683031	1.25	-0.71	-0.22	-0.24	0.38	-0.17	0.3	-0.54	-0.54	-0.29	0.28	-0.19	0.58	0.24	-0.46	-0.4	0.36	-0.37	-0.42	0.59	0.24	0.29	-0.31	0.87	0.87	0.89		0.27
1487	l Unknown | IMAGE:683037	1	IMAGE:683037	0.39	-0.61	-0.81	-0.9	0.35	-0.42	-0.12	-0.59	-0.49	-0.32	-0.6	-0.46	-0.08	-0.04	-0.2	-0.4	0.3	0.14	-0.8	0.21	-0.62	0.04	-0.57	0.06	0.33	0.26	-0.06	0.02
1488	l Unknown | IMAGE:683038	1	IMAGE:683038	0.13	-0.95	-0.6	-0.5	0.45	-0.65	-0.87	-0.07	-0.48	-0.04	-0.24	-0.39	-0.28	1.18	-0.27	-0.17	0.07	0.04	-0.97	-0.39	0.12	0.1	-0.13	-0.77	0.54	1.06	0.12	0.57
48	l Unknown | IMAGE:683047	1	NNT	-0.06	0.05	0.08	0.01	0.43	0.15			-0.24	0.01	-0.42	-0.27	-0.54	-0.19	0.13	-0.02	-8.94E-10	-0.32	-0.58	0.07	0.19	-0.3	0.14	0.28	0.11			0.05
1489	le NDUFS2 NADH dehydrogenase (ubiquinone) Fe-S protein 2 (49kD) (NADH-coenzyme Q reductase) | IMAGE:683052	1	NDUFS2	-0.09	1.16	0.67	0.16	1.04	0.08	0.3	1.45	1.27	0.55	0.98	0.86	-0.11	0.17	0.61	0.74	0.56	0.62	-0.1		-0.16	0.34	-0.65	-0.24	0.1	-0.25	-0.03	-0.67
1490	le PRKAR1A protein kinase, cAMP-dependent, regulatory, type I, alpha (tissue specific extinguisher 1) | IMAGE:683060	1	PRKAR1A	-2.03	-0.06	-1.4	-0.32	-1.85	-0.69	-1.12	-1.27	-1.5	-1.46	-1.65	-1.53	-1.31	-1.58	-1.74	-1.5	-1.62	-1.84	-1.43	-1.71	-0.84	-0.79	-0.2	-1.35	-1.11	-2.07	-1.56	-1.4
1491	le MAP4K2 mitogen-activating protein kinase kinase kinase kinase 2 | IMAGE:683064	1	MAP4K2	1.29	1.04	1.24	1.1	1.13	1.19	0.74	0.87	1.11	1.35	1.29	1.25	1.13	0.36	0.87	0.97	0.83	1	0.83	0.87	0.55	0.71	0.97	1.08	0.72	0.58	0.85	0.48
1493	le Hs.256533 ESTs, Weakly similar to S11998 finger protein odd-skipped - fruit fly [D.melanogaster] | IMAGE:683068	1	MGC52498	0.21	0.1	0.2	-0.29	0.02	-0.26	-0.25	-0.35	-0.26	-0.05	-0.17	-0.33	0.36	0.26	-0.05	0.22	0.01	0.16	0.09	0.02	0.14	-0.54	0.39	0.02	0.13	0.13	-0.08	0.3
19201	lu2 Hs.136204 EST | IMAGE:683069	1	IMAGE:683069	1.16	0.23	0.06	0.16	0.49	-0.1		0.45	0.41	-0.04	-0.15	0.57	1.34	0.45	0.32	-0.36	-0.03			0.93	0.67	0.59	0.55	1.08	0.88	0.78	0.88	0.93
50	lu2 Hs.136204 EST | IMAGE:683069	1	IMAGE:683069	0.59	0.44	0.11	-0.07	-1.97	-0.09		0.5	0.47	-0.37	-0.2	-0.24	1.1	-0.01		-0.28	-0.03		0.46	0.31	-0.07	-0.01		0.4	0.41	0.64		0.64
1494	le BCL7A B-cell CLL/lymphoma 7A | IMAGE:683070	1	BCL7A	1.49	1.69	1.84	0.51	1.82	1.64	1.72	1.81	1.45	-0.26	-0.52	-0.32	-1.28	-0.61	-0.24	-0.03	0.06	-0.47	-0.74	-0.64	-0.83	-0.5	-1.4	-0.98	-0.3	-0.21	0.33	-0.57
26608	le BCL7A B-cell CLL/lymphoma 7A | IMAGE:683070	1	BCL7A	-0.87	-0.08	-0.14	-0.58	-0.45	-0.58	-0.54	2.98E-10	-0.54	-0.9	-1.37	-1.37	-1.51	-0.88	-1.03	-0.79	-1.23	-1.27	-1.06	-1.93	-0.91	-1.21	-1.47	-0.55	-1.49	-1.87	-1.24	-1.66
1495	le MAP4K1 mitogen-activated protein kinase kinase kinase kinase 1 | IMAGE:683078	1	MAP4K1	1.56	2.72	2.07	1.62	2.19	0.92	1.29		2.65	0.5	0.98	1.43	1.13	0.34	1.57	1.1	1.27	0.45	1.23		0.22	1.21	0.79	1.68	0.2		0.13	0.72
1496	l Unknown UG Hs.142138 EST | IMAGE:683080	1	IMAGE:683080	0.39	2.54	2.12	0.86	1.05	0.68	0.73	1.54	1.31	1.21	0.8	0.91	0.3	-0.21	1.34	1.41	0.6	1.57	1.23	0.97	0.76	1.64	1.07	0.32	0.18	0.33	0.53	-0.03
20650	le CCNE2 cyclin E2 | IMAGE:683084	1	CCNE2	-1.77	-1.5	-1.59	-0.66	-1.37	-0.52	-1.13	-1	-1.68	-1.41	-1.09	-1.48	-1.41	-1.6	-0.94	-1.53	-1.41	-1.39	-1.16	-1.42	-0.78	-1.03	-1.14	-0.75	-1.22	-0.55	-1.05	-0.96
24459	lu CCNE2 cyclin E2 | IMAGE:683084	1	CCNE2	-0.81	-0.15	0.13	0.34	-0.4	0.08	-0.44	-0.27	-0.31	0.27	-0.06	-0.38	-0.87	-1.03	-0.13	-0.12	-0.51	-0.55	-0.63	-0.5		-0.27	-0.28	-0.08	-0.87	-1.47	-1	-0.91
1497	l Unknown UG Hs.212414 Homo sapiens mRNA; cDNA DKFZp566M0524 (from clone DKFZp566M0524) | IMAGE:683085	1	DOCK8	0.49	-0.14	0.44	0.18		0.13	0.24	-0.66	-0.15	0.53	0.39	0.52	0.85	0.77	0.24	0.4	0.14	-0.53	0.3	0.42	0.89	0.71	0.48	0.84	0.29	0.18	8.94E-10	0.58
52	le PSMB7 proteasome (prosome, macropain) subunit, beta type, 7 | IMAGE:683087	1	NEK6	-0.69	-0.99	-0.8	-0.95	-0.34	-1.09	0.44		-0.51	-0.78	-0.9	-0.91	-0.77	0.04	-1.1	-0.7	-0.92	0.17	-1.16	-1.19	-0.91	-1.04	-1.23	-0.96	-1.05	-0.54	-0.05	-0.65
54	le CYBB cytochrome b-245, beta polypeptide (chronic granulomatous disease) | IMAGE:683091	1	CYBB	3.14	1.7	2.83	3.18	3.2	2.56	3.06	2.49	2.77	-0.07	0.16	0.29	0.25	0.67	0.07	6.71E-10	1.75	0.29	-0.43	0.88	1.49	2.26	2.22	0.87	0.5	0.35	1.22	0.68
3383	lu2 Hs.178379 ESTs | IMAGE:683093	1	ZNF148		0.14	0.64	0.17	-0.05	-0.06	0.67		0.66	0.91	0.15	0.36	-0.13	0.02	0.99	0.51	0.05	0.55		0.04	0.5	0.3	0.09	-0.33	-0.38			0.22
1498	le CCNA2 cyclin A2 | IMAGE:683100	1	CCNA2	-3.7	-3.55	-3.8	-1.94	-3.57	-2.21	-3.43	-2.48	-4.15	-3.91	-3.07	-3.33	-3.37	-2.53	-3.6	-3.51	-3.35	-3.78	-3.49	-3.43	-2.04	-3.05	-3.04	-2.81	-3.31		-2.92	-2.97
55	l Unknown | IMAGE:683106	1	IMAGE:683106	1.21	0.57	1.71	1.29		0.52	2.26	1.29	2.14	-0.22	-0.48	-0.34	-0.18	-0.03	0.36	-0.24	1.11			-0.24	0.19	1.62	0.56	-0.08	-0.25	0.07	0.43	0.26
56	lu2 Hs.192249 ESTs | IMAGE:683107	1	LOC92482	-0.23		-0.61	-0.69	-0.46	-0.11	0.52	-0.46	-0.84	-0.71	-0.89	-0.4	0.37	0.08		-0.12	-0.26	-0.19	-0.03	-0.18	-0.36	0.44	-0.62	-0.25	-0.72	0.14	0.25	-0.16
57	l Unknown UG Hs.7120 ESTs | IMAGE:683108	1	IMAGE:683108	-0.51	-0.67	-0.53	-0.59		-0.44	-1.11	-0.76	-1.54	-1.36	-1.18	-1.33	0.05	-0.71	-1.42	-1.22	-0.76	-1.64	-1.4	-0.65	-1.14	-1.03	-0.28	-1.21	-0.62	-1.05	-1.26	-0.51
1499	lu FVT1 follicular lymphoma variant translocation 1 | IMAGE:683112	1	FVT1	-0.83	-1.16	-0.36	-0.72	-0.56	-0.97	-0.75	-0.24	-0.91	-0.12	0.03	-0.7	-0.48	0.18	-0.38	-0.48	-0.23	-0.19	-0.08	-0.62	-0.2	-0.36	-0.31	-0.98	-0.08	-0.76	-0.02	0.1
58	le Hs.190153 ESTs, Weakly similar to S40939 hypothetical protein ZK632.7 - Caenorhabditis elegans [C.elegans] | IMAGE:683114	1	PAN3	0.47	0.19	0.4	0.03	0.31	0.3	1.13	-0.14	-0.03	0.19	0.21	-0.06	0.56	0.09	0.15	0.13	0.69		0.23	-0.01	1.08	0.43	0.47	-0.01	0.27	0.36	1.24	0.3
1500	l Unknown UG Hs.202594 ESTs | IMAGE:683117	1	IMAGE:683117	0.86	0.4	0.72	0.16	1.44	0.68	0.45	0.48	0.64	0.1	0.34	0.74	0.09	0.37	0.42	0.61	0.51	0.47	0.26	0.56	0.59	0.26	0.89	0.3	0.68	0.53	0.78	0.2
60	l Unknown | IMAGE:683126	1	IMAGE:683126	0.74	-0.01	0.46	-0.05	0.93	0.3	0.49			-0.3	0	-0.4	0.04	-0.08		0.05	0.06			-0.02	0.18	-0.09	0.56	-0.61	0.14	0.1	0.66	0.3
1501	lu EP300 E1A binding protein p300 | IMAGE:683127	1	EP300	0.64	1.38	0.4	-0.08	0.24	0.05	-6.71E-10	0.61	1.09	1.02	-0.11	0.63	0.49	0.47	0.43	0.25	0.61	0.69	0.24	0.3	0.42	0.44	0.02	0.56	0.44	0.54	0.3	0.68
1502	l Unknown | IMAGE:683128	1	U2AF1L2	0.09	0.69	-0.18	-0.74	-0.14	0.27	-0.3	-0.27	-0.69	-0.04	0.04	-0.3	0.51	-0.21	-0.54	0.22	0.12	-0.37		-0.15	-0.61	0.14	-0.63	0.39	0.43	0.35	-0.22	0.41
62	le KIAA1322 KIAA1322 protein | IMAGE:683131	1	TBC1D14	-0.45		-0.23	0.06	-0.37	-0.39	0.12	-0.26		-0.03	0.03	-0.43	-0.22	-0.77	-0.46	-0.26	-0.16	-0.14	0.09	-0.19	0.79	-0.16	0.39	-0.39	-0.15	-0.08		0.09
1503	lu2 Hs.86538 ESTs | IMAGE:683133	1	KIAA2018		0.67	1.44	1.02	1.63	1.28	1.1	1.66	1.64	1.29	0.99	1.04	-0.11	-0.48	0.77	0.91	0.88	1.35	0.14	0.13	-0.06	0.42	-0.02	0.05	-0.38	-0.21	0.68	-0.4
63	l KIAA1565 KIAA1565 protein | IMAGE:683139	1	NIN	-0.16	-0.25	-0.05	-0.01	0.17	-0.33		0.49		0.36	-0.76	-0.72	-0.64	-0.18	-0.23	0.09		0.27		-0.64	-0.26	-0.31	0.3	-0.43	-0.91			-0.38
1504	le ST16 suppression of tumorigenicity 16 (melanoma differentiation) | IMAGE:683140	1	IL24	3.9	2.51	3.93	2.39	3.86	2.87	3.07	4.11	4.12	3.96	2.64	2.5		0.77	3.47	2.79	2.72	4.43	2.51	1.82	1.15	3.14	1.72		1.84	1.79	1.71	1.4
20651	le Homo sapiens mRNA for FLJ00007 protein, partial cds | IMAGE:683141	1	FCHSD1	1.19	0.73	0.98	0.23	0.99	0.44	0.49	0.14	0.57	1	0.53	1.24	0.84	0.75	0.96	0.81	0.61	1.04	0.72	1.75	0.95	0.23	0.65	1.53	0.71	0.37	0.55	0.47
24847	le Homo sapiens mRNA for FLJ00007 protein, partial cds | IMAGE:683141	1	FCHSD1	1.33		0.98	1.18	1.21	0.9	0.86	1.48	1.36	0.64	1.03	1.38	1.29	0.84	1.03	1.11	0.89		0.6	1.72	0.51	0.35	0.54	1.85	0.76	0.51	1.31	0.84
64	le BLM Bloom syndrome | IMAGE:683146	1	BLM	-0.73	-0.6	0.3	-0.26		-0.58			-0.34	-0.53	-1.7	-1.34	-0.98	-0.19	-0.94	-0.56	-0.95	-0.84	-0.32	-1.2	-0.54	-1	-0.17	-1.21	-0.93	-0.65		-0.73
1505	le CCNA2 cyclin A2 | IMAGE:683154	1	CCNA2	-1.74	-1.64	-1.24	-2.07	-1.93	-1.68	-1.55	-0.69	-1.66	-2.22	-0.6	-1.2	-1.69	-0.97	-1.49	-1.43	-0.66	-1.35	-1.75	-0.91	-2.04	-0.88	-1.1	-0.79	-1.99	-1.33	-0.36	-1.74
66	l Hs.177641 ESTs | IMAGE:683159	1	LOC283551	0.6	1.1	0.8	0.08	1.08	0.26	0.19		0.23	0.47	-0.13	0.74	-0.05	0.15	0.76	0.38	-0.02	0.19		0.47	0.48		0.14	0.32	0.47		0.45	0.09
1506	lu2 LARGE #like-glycosyltransferase OR #Hs.86543 ESTs, Weakly similar to T00256 hypothetical protein KIAA0609 [H.sapiens] | IMAGE:683162	1	GYLTL1B	1.7	1.44	0.99	1.39	1.65	1.63	0.3	0.8	1.28	0.08	0.27	0.3	-0.65	0.39	0.1	0.02	-0.14	0.17	-0.75	0.41	0.05	0.07	-0.29	0.07	0.15	0.13	0.14	-0.06
20652	lu3 Hs.203866 ESTs | IMAGE:683167	1	TRAP1	0.39	0.48	0.29	-0.08	-0.1	-0.31	-0.16	-0.29	-0.27	0.18	0.53	0.38	-0.83	0.67	0.77	0.4	0.34	0.37	-0.12	0.68	-0.3	-0.19		0.4	0.1	-0.55	-0.09	-0.02
1507	lu2 Hs.86538 ESTs | IMAGE:683171	1	KIAA2018	0.83	2.42	1.38	0.84	1.63	0.86	0.89	1.56	1.85	1.49	0.88	1.07	0.03	-0.01	0.7	0.82	0.83	0.86	0.59	0.27	0.17	0.8	-0.11	0.42	-0.31	-0.22	0.4	-0.27
68	le FLJ10980 hypothetical protein FLJ10980 | IMAGE:683172	1	FLJ10980	0.39		1.4	0.88	1.23	0.51		0.9	0.93	0.65	0.1	0.26	-1.01	0.76	0.69	0.65	0.5	0.72	0.35	-0.27	-0.16	-0.19	-1.23	-0.53	-0.59	-0.23		-0.69
1508	l Unknown UG Hs.182236 tumor necrosis factor alpha-inducible cellular protein containing leucine zipper domains | IMAGE:683178	1	IMAGE:683178	0.34	1.08	-0.09	-0.42	0.91	0.46	0.04	-0.09	-0.55	-0.07	-0.23	-0.01	0.8	-0.11	-0.13	0.23	0.06	0.38	0.43	0.59	0.03	0.66	0.13	0.86	0.66	0.5	0.21	0.55
1509	lu2 Unknown | IMAGE:683183	1	IMAGE:683183	1.07	-0.88	0.24	-0.49	0.4	0.2		0.6	0.16	-0.19	-0.13	-0.16	0.16	0.02	-0.05	-0.17	-0.1	-0.22	-0.71	-0.19	0.14	-0.04	-0.17	-0.21	0.05	0.11		0.76
70	le MCM2 minichromosome maintenance deficient (S. cerevisiae) 2 (mitotin) | IMAGE:683186	1	MCM2	-1.13	-0.68	-0.05	-0.3	-0.04	-0.7	-0.53	-0.04	0.01	-0.1	-0.49	-0.93	-0.97	-0.65	-0.2	-0.51	-0.56	-0.29	-0.38	-1.48	-1.38	-2.46	-2.09	-1.61	-1.07	-1.37	-0.98	-1.52
71	l Unknown | IMAGE:683188	1	STXBP5	-1.04	-0.14	0.02	0.03	0.18	-0.05	0.41			-0.1		0.12	0.2	-0.83	0.05	-0.17	-0.37	-0.54	0.63	-0.07	0.5	-0.17	-0.08	-0.39	-0.07	0.38		0.24
1510	le ADA adenosine deaminase | IMAGE:683191	1	ADA	-3.1	-3.43	-2.94	-3.55	-3.61	-3.58	-3.04	-3.02	-3.81	-1.13	-1.78	-2.14	-2.74	-2.31	-1.1	-1.78	-2.23	-1.5	-0.94	-1.81	-2.54	-1.83	-2.57	-2.08	-2.36	-3	-2.74	-3.04
27662	le ADA adenosine deaminase | IMAGE:683191	1	ADA	-3.07	-2.55	-2.59	-2.88	-3.57	-2.91		-3.12	-3.8	-1.44		-1.95	-2.17	-2.81	-1.06	-1.63	-2.18	-1.96	-1.44	-1.55		-1.68	-2.78	-1.88	-1.75	-2.94	-2.95	-2.98
3747	lu2 "3747 | (Unknown UG Hs.222968 ESTs, Weakly similar to alternatively spliced product using exon 13A [H.sapiens])" | IMAGE:683193	1	IMAGE:683193	-0.6	-0.59	-0.74	-0.18	-0.65	-0.42	0.08	-0.67	-1.07	-0.2	-0.23	-0.46	-0.21	0.19	-0.58	-0.66	-0.39	-1.07	-0.2	-0.36	-0.42	-0.41	-0.56	-0.39		-0.63	-0.66	-0.41
72	l Unknown UG Hs.182449 ESTs | IMAGE:683197	1	IMAGE:683197	0.68	0.57	0.31	0.11	0.29	0.5	0.07		-0.29	0.2	0.19	0.21	-0.48	-0.2	0.3	0.23	0.21	0.16		0.32	0.6	0.33	0.29	0.11	0.18	0.17	0.26	-0.21
1511	le FLJ20333 hypothetical protein FLJ20333 | IMAGE:683199	1	KIAA1333	-0.44	-0.83	0.01	-0.63	0.63	-0.61	-0.02	-0.31	0.26	-0.05	0	-0.18	0.08	0.81	0.12	-0.06	0.37	0.16	0.22	0.01	0.02	-0.69	-0.77	-0.18	0.24	-0.32	0.41	0.49
1512	le RPS21 ribosomal protein S21 | IMAGE:683210	1	RPS21	0.23	0.5	0.25	0.48	0.66	0.62	-0.21	0.76	0.42	0.91	0.73	1.02	-0.67	0.61	1.13	0.64	0.21	1.7	0.11	0.64	-1.83	-1.59	-2.54	-0.85	-0.1	-0.39	-0.39	-1.5
1513	lu2 FLJ23142 hypothetical protein FLJ23142 | IMAGE:683212	1	SCRN3	0.76	0.98	0.22	0.26	0.33	-0.01	0.39	0.3	0.43	-0.19	0.28	0.18	0.57	-0.07	0.05	0.09	0.44	-0.24	-0.37		-0.12	0.45	0.53	0.8	0.26	0.26	0.35	0.13
1514	le CASP8 caspase 8, apoptosis-related cysteine protease | IMAGE:683217	1	CASP8	0.38	1.63	0.85	0.77	0.47	0.33	0.66	0.44	0.52	0.48	0.95	0.36	0.52	0.2	0.71	0.86	0.74	0.15	1.31	0.83	0.5	1.16	1.21	0.47	0.08	0.31	0.48	-0.14
1515	le CD38 CD38 antigen (p45) | IMAGE:683218	1	CD38	-1.34	0.05	0.83	0.19	-0.36	-0.53	-0.27	0.96	0.68	-1.18	-1.01	-0.75	-1.2	-0.87	-1.41	-1.37	-0.95	-1.59	-1.61	-1.41	-0.43	-0.83	-0.68	-0.97	-1.21	-1.64	-1.69	-1
1516	lu FLJ20333 hypothetical protein FLJ20333 | IMAGE:683223	1	KIAA1333	0.57	-0.24	0.96	0.53	0.87	0.48	0.44	0.81	0.86	0.63	0.24	-0.69	-0.38	0.25	0.89	0.26		0.72	0.65	-0.46	-0.87	0.18	-0.07	-0.4	-0.57		0.69	-0.59
1517	le NFKB1 nuclear factor of kappa light polypeptide gene enhancer in B-cells 1 (p105) | IMAGE:683232	1	NFKB1	0.71	1.47	2.03	0.88	1.43	0.86	0.9	0.96	1.93	2.4	1.76		-0.06	-0.01	2.15	1.96	1.21	2.9	1.74	1.27	0.92	1.71	1.5	-0.03	0.1	0.64	0.91	-1.35
1518	l Unknown | IMAGE:683233	1	KCNH8	0.44	0.3	0.63	0.07	0.84	0.5	0.29	0.22	0.45	0.76	0.42	-0.13	-0.48	-0.41	0.72	0.5	0.55	0.8	-0.04	0.13	-0.29	0.43		0.04	-0.09	0.11	0.88	-0.66
1519	le ABR active BCR-related gene | IMAGE:683238	1	ABR	-0.67	0.77	-0.69	-0.26	-0.64	-0.44	-0.4	-0.47	0.06	-0.66	-0.47	-0.22	-0.6	-1.23	-0.89	-0.77	-0.8	-0.87	-0.53	-0.45	-0.33	0.57	-0.31	-0.15	-0.27	-0.91	-0.4	-1.47
3386	l Hs.293324 ESTs, Moderately similar to ALU5_HUMAN ALU SUBFAMILY SC SEQUENCE CONTAMINATION WARNING ENTRY [H.sapiens] | IMAGE:683245	1	ARL6IP6	0.19	0.2	-0.48	-0.1		-0.22	0.67	-0.59	-1.08	-0.61	-0.15	-0.85	0.33	0.38	-0.81	-0.8	-0.24	-0.88	-0.53	0.13	-0.73	-0.22	-0.29	0.09	-0.06	0.2		-0.25
1521	le MMP11 matrix metalloproteinase 11 (stromelysin 3) | IMAGE:683251	1	MMP11	4.47E-10	0.35	1.41	0.2	0.11	0.27	0.08	0.7	1.03	-0.43	-0.52	-0.17	-0.99	-0.93	-0.4	-0.29	-0.52	-0.35	-1.35	-0.74	-0.2	-0.52	-1.19	-0.77	-0.95	-1.4	-0.8	-0.65
27663	l EST from selenoprotein P promoter region | IMAGE:683257	1	IMAGE:683257	0.37	0.36	0.39	8.94E-10		0.31		-0.1		0.47	-0.38	0.62	0.54	-0.04	0.22	0.75	0.46	0.29	0.6	0.49	0.68	0.58	1.09	0.19	0.42	0.54		0.58
78	l EST from selenoprotein P promoter region | IMAGE:683257	1	IMAGE:683257	0.84	-0.2	0.17	0.1	0.28	0.42	0.33	0.24	-0.17	0.17	0.34	-0.01	0.31	0.5	-0.33	0.01	-0.08	0.2	0.24	0.41	-0.13	-0.24	0.05	0.21	0.1	0.43	0.73	0.39
79	l Hs.221360 ESTs | IMAGE:683263	1	LOC153561	0.09	-0.55	-0.87	0.82	-0.3	0.19	1.55	-1.21	-0.41	-0.64	0.84	-0.3	0.56	0.72	-0.84	-0.86	1.03	-0.76	-0.65	0.72	-0.39	0.6	-0.6	0.31	-0.04	-0.46	2.38	-0.25
1522	l Hs.269435 ESTs | IMAGE:683265	1	IMAGE:683265	0.32	0.09	0.2	0.09	-6.71E-10	-0.05	-0.09	-0.38	-1.03	-0.21	-0.54	-0.59	0.19		-0.44	-0.21	0.82	-0.84	-0.38	-0.11	0.7	-0.38	0.31	-0.04	-0.13		0.4	-0.08
1523	lu2 Hs.131890 ESTs, Weakly similar to ALUB_HUMAN !!!! ALU CLASS B WARNING ENTRY !!! [H.sapiens] | IMAGE:683268	1	LOC90693	0.4	-0.2	0.15		0.11	8.94E-10	-0.12	-0.44	-0.05	0.06	0.01	-0.58	0.11	-0.23	0.07	0.21	0.13	0.11	0.12	-0.08	-0.08	-0.13	-0.03	-0.34	-1.49E-09	3.58E-09	0.05	-0.25
3387	l Unknown UG Hs.225695 small inducible cytokine A5 (RANTES) | IMAGE:683271	1	TAF15	-0.62	-1.14	-0.87	-0.29	-0.38	-0.26	-0.18	-0.79	-1.39	-0.74	0.03	-1.08	-0.07	-0.14	-0.68	-0.29	-0.44	-1.71	-0.15	0.1	-0.34	-0.07	-0.47	-0.03	-0.36	-0.58	-0.72	-0.53
81	l Unknown | IMAGE:683277	1	GRB2	0.72	0.29	0.32	0.85	0.75	0.65	0.13	0.4	0.13	0.52	0	0.41		0.4	-0.03	0.23	-0.33	0.19	-8.94E-10	0.61	0.31	0.41	0.49	0.52	0.47	0.43		0.21
1524	le CDC2 cell division cycle 2, G1 to S and G2 to M | IMAGE:683280	1	CDC2	-0.57	-1.09	-1.6	-1.01	-1.06	-1.35	-1.09		-2.04	-1.24	-0.97	-1.91	-1.73	-0.67	-1.68	-1.6	-1.17	-1.98	-1.41	-1.58		-1.78		-1.4	-0.83	-0.72	-0.57	-1.66
82	lu NASP nuclear autoantigenic sperm protein (histone-binding) | IMAGE:683282	1	NASP	-0.22	-0.56	0.04	-0.17	0.33	-0.14	0.28	-0.24	0.14	0.46	-0.49	-0.2	0.43	0.61	-0.05	-0.3	-0.31	0.2	-0.32	-0.13	-0.18	-0.63	-0.68	-0.24	-1.49E-09	-1.09	0.18	0.65
83	le FLJ12820 hypothetical protein FLJ12820 | IMAGE:683288	1	C10orf117	2.22	0.26	1.01	0.36	0.73	1.18	1.22	1.21	1.72	2.41	0.83	0.47	0.66	0.26	1.2	1.77	1.58	1.05		0.23	0.29	0.47	0.16	0.46	0.14	0.66	1.2	0.05
84	le RCN2 reticulocalbin 2, EF-hand calcium binding domain | IMAGE:683299	1	RCN2	-3.74	-2.16	-1.98	-2.41	-2.63	-2.55	-2.6	-1.82	-2.11	-1.69	-2.67	-2.2	-3.75	-2.81	-2.21	-1.77	-3.27	-1.56	-3.05	-3.15	-3.08	-3.57	-3.69	-3.8	-4.08	-4.34	-3.24	-3.24
3388	le USP9X ubiquitin specific protease 9, X chromosome (Drosophila fat facets related) | IMAGE:683305	1	USP9X	-0.85	-0.17	-0.16	-0.35	-0.35	0.35	0.11	-0.61	-0.56	0.59	-0.22	0.35	-0.03	-0.72		-0.38	-0.2	-0.14	-0.27	-0.16	0.04	-0.42	-0.49	0.34	-0.41	-0.92	8.94E-10	-0.76
3389	l | IMAGE:683316	1	C4orf14	-1.5	-1.09	-0.2	-0.73	-1.32	-0.61	-0.44	0.17	0.3	0.17	-0.58	-0.65	-1.5	-0.63	-0.08	-0.3	-1.41	0.83	-0.92	-1.97	-1.1	-0.13	-0.69	-2.01	-1.79	-2.12	-2.35	-1.4
92	l Unknown | IMAGE:683332	1	IMAGE:683332	-2.46		-1.84	-1.46	-2.08	-1.82	-1.53	-1.37	-1.91	-1.9	-2.16	-2.36	-2.47	-2.72	-1.83	-2.27	-2.25	-2.65	-2.35	-3.02	-1.45	-2.29	-1.71	-2.4	-2.25	-2.47	-2.25	-2.57
20261	le PSMB10 proteasome (prosome, macropain) subunit, beta type, 10 | IMAGE:683334	1	PSMB10	1.32	0.07	1.52	0.31	0.87	0.04	0.63	0.9	0.94	0.99	1.44	0.51	0.66	1.21	1.26	0.24	0.88	1.26	1.3	0.75	0.61	1.43	0.68	0.41	0.65	0.68	0.74	0.69
20653	lu GPCR150 putative G protein-coupled receptor | IMAGE:683339	1	GPR160	-1.9	0.69	0.74	-0.66	0.01	-0.75	-1.2	-0.17		-0.45	-1.92	-0.52	-0.37	0.24	-0.68	-0.58	-1.87	-0.25	-1.02	-0.99	-0.13	-0.39	-0.75	-0.94	-0.97	-1.51		0.25
1526	lu LOC51237 hypothetical protein | IMAGE:683341	1	PACAP	0.04	0.99	0.15	-0.32	0.19	0.63	-0.01	0.35	-0.27	-0.18	-0.5	0.41	0.45	-0.01	-0.07	0.47	-0.13	0.64	0.2	0.41	0.38	-0.25	-0.2	0.43	0.43	0.14		0.56
3390	lu2 Hs.206654 ESTs, Weakly similar to alternatively spliced product using exon 13A [H.sapiens] | IMAGE:683345	1	CRLF3	0.71	-0.43	-0.07	-0.01	-0.71	0.25	0.19	-0.54	-0.57	-0.36	0.17	-0.38	-0.34	-0.21	-0.68	-0.18	0.2	-0.48	0.19	-0.03	0.27	0.43	0.16	-0.37	-0.27	-0.41	-0.33	-0.25
1527	le Homo sapiens testis protein mRNA, partial cds | IMAGE:683346	1	CYorf15A	-0.95	-0.51	-0.73	-0.56		0.26	0.34	1.11	1.06	-1.29	-1.4	-0.26	0.29	-0.09	-0.18	-0.28	-0.82	-0.79	1.13	0.2	0.03	0.12	-0.54	-0.07	-0.73	-0.04		0.19
94	lu HNRPA1 heterogeneous nuclear ribonucleoprotein A1 | IMAGE:683352	1	NUCKS	0.24	0.44	0.46	0.37	0.5	0.29	0.97	0.42	-0.06	1.64	1.08	1.43	0.93	-0.31	1.69	0.8	1.52	1.17	1.93	0.89		2.29	2.1	1.49	1.92	1.37	0.69	-0.18
95	le KIAA0013 KIAA0013 gene product | IMAGE:683357	1	ARHGAP11A	-1.72	-1.05	-1.86	-0.2		-0.53			-2.16	-1.57	-1.63	-1.29	-0.82	-0.73	-1.46	-1.1		-1.68		-0.33	-0.47		-2.27	-1.51	-0.68	-1.42		-0.01
3391	le ZFP161 zinc finger protein homologous to Zfp161 in mouse | IMAGE:683367	1	ZFP161	0.55	0.68	0.72	0.75	0.21	0.2	0.69	0.46	1.36	0.71	0.89	1.36	0.24	0.14	1.57	0.96	0.79	0.16	0.26	0.48	-0.17	0.23	0.29	0.56	0.04	-0.19	0.62	-0.48
97	l Similar to DNA damage response protein kinase DUN1 and multiple other kinases | IMAGE:683368	1	PDIK1L	0.5	-0.75	0.58	-0.01	0.33	-0.43	0.3	0.92	0.38	0.26	0.5	0.08	0.71	1.22	0.39	0.25	0.13	0.5	-8.94E-10	0.1	0.32	0.05	0.42	-0.16	0.56	0.43	0.42	0.89
1529	le AF15Q14 AF15q14 protein | IMAGE:683369	1	AF15Q14	-2.15	-1.76	-1.56	-1.79	-2.05	-1.58	-1.4	-1.43	-1.89	-2.2	-1.5	-1.92	-1.86	-1.58	-1.37	-1.5	-1.31	-2.09	-2	-1.75	-1.67	-1.25	-1.98	-1.78	-2.23	-2.01	-1.06	-2.02
98	l Unknown | IMAGE:683371	1	AMFR	1	0.19	0.1	0.41	0.22	0.35	-0.21	0.02	-0.05	-0.34	0.61	0.2	1.26	0.6	-0.08	0.19	0.26		0.23	0.88	0.12	-0.22	0.34	0.91	0.86	0.77	0.6	0.95
1530	le FTL ferritin, light polypeptide | IMAGE:683377	1	EEIG1	0.32	-0.04	0.11	8.94E-10	0.17	0.06	-0.05	-0.11	0.52	1.55	0.93	0.42	-0.11	0.34	1.5	0.69	0.3	1.28	0.65	0.17	-0.77	0.34	-0.49	-0.56	-0.62	0.45	0.72	-1
99	l Unknown | IMAGE:683383	1	LOC196415	0.59	-0.26	0.99	0.53	0.32	-0.13	0.55	0.83	0.72	0.57	1.03	0.4	1.01	0.95	0.64	0.35	0.39	0.69	0.77	0.45	0.51	0.62	1.14	0.45	0.58	0.68	0.66	1.21
100	lu3 KIAA0645 KIAA0645 gene product | IMAGE:683384	1	DEPDC5	-1.8	-1.08	-0.6	-1.01		-0.81	-0.78	-0.69	-0.82	-0.43	-0.78	-0.86	-1.88	-1.57	-0.33	-0.05	-1.41	0.44	-0.74	-1.59	-1.64	-0.78	-1.05	-1.66	-1.58	-2.41	-1.48	-2.35
101	lu2 Hs.292659 ESTs, Weakly similar to I38588 reverse transcriptase homolog [H.sapiens] | IMAGE:683389	1	IMAGE:683389	0.38	0.13	0.57	0.18	-0.16	0.59	0.29	0.78	0.47	0.55	0.44	0.18	0.21	-0.3	0.38	0.17	0.37	0.49	0.16	0.04	-0.18	0.24	0.05	-0.01	-0.13	-0.15	0.15	0.08
3748	lu2 Unknown UG Hs.192120 ESTs | IMAGE:683390	1	IMAGE:683390	-0.2	-0.2	-0.82	-0.23	-0.35	-0.19	-0.57	-1.3	-1.11	-0.56	-0.42	-0.31	-0.04	-0.76	-0.7	-0.24	-0.29	-1.13	-0.35	0.18	0.09	-0.68	-0.29	-0.13	-0.16	-0.35	0.33	0.12
102	l Hs.301451 ESTs, Weakly similar to AF149422 2 unknown [H.sapiens] | IMAGE:683400	1	TMEM34	0.76	0.43	1.15	0.57	0.08	0.66	0.72	0.83	0.83	1.26	1.09	0.39	0.35	0.28	1.07	0.96	1.17	0.34	0.96	0.49	0.4	0.73	0.86	0.5	0.37	0.11		0.03
103	l Unknown | IMAGE:683404	1	IMAGE:683404	0.17	-0.04	0.03	0.27		0.01		0.5		-0.42	-0.2	-0.25	0.46	0.38	-0.21	0.26	-0.38	-0.24		0.22	-0.25	-0.8	-0.42	0.42	0.13	0.35		0.4
104	lu3 STAG3 stromal antigen 3 | IMAGE:683405	1	STAG3	1.51	1.76	2.17	1.65	1.61	1.29	0.7	2.41	1.73	4.47E-10	0.23	0.53	0.89	0.3	0.38	0.43	0.45	0.02	0.19	0.66	0.38	0.35	0.42	0.4	0.65	0.5	0.41	0.92
19202	lu3 STAG3 stromal antigen 3 | IMAGE:683405	1	STAG3	2	2.28	2.31	2.02	1.95	2	0.26	2.63	2.11	-0.47	-0.31	0.94	0.84	-0.12	-0.08	-0.02	0.63	0.31	-0.04	0.5	0.14	0.4	0.14	0.52	0.47	-0.54	0.28	0.58
105	l Hs.293756 ESTs | IMAGE:683406	1	TMED5	-0.2	0.1	0.58	0.34	0.01	0.18	-0.16	0.03	0.11	0.44	0.45	0.03	0.28	0.53	0.58	0.45	-0.03	0.08	-0.1	0.16	-0.31	-0.34	0.02	0.21	0.03	0.09	-0.14	0.51
20262	lu2 MGC5178 hypothetical protein MGC5178 | IMAGE:683412	1	MGC5178	1.83	0.35	0.86	0.71	0.17	0.82	1.06	0.38	0.1	0.37	0.89	0.57	0.83	1.02	0.51	0.7	1.02	0.43	1.14	1.38	0.74	-0.09	0.32	1.56	1.43	0.99	0.84	0.69
106	l Similar to possible gustatory receptor type B (PPR1 protein)=G-protein coupled receptor type B | IMAGE:683419	1	CCRL1	0.76	-0.14	0.34	0.38	0.18	0.16	0.02	0.25	0.25	0.54	0.55	0.18	0.72	0.67	0.43	0.16	0.2	0.8	0.23	0.33	0.35	0.38	0.9	0.41	0.62	0.42	0.57	0.83
107	lu HDGF hepatoma-derived growth factor (high-mobility group protein 1-like) | IMAGE:683420	1	HDGF	0.28	-0.4	0.07	-0.12	-0.14	0.1	0.02	0.24	-0.33	0.04	0.24	0.01	0.28	-0.23	-0.08	-0.34	0.07	-0.18	-0.17	0.07	-0.17	0.21	-0.25	0.08	-0.01	-0.13	0.02	-0.46
108	l Unknown | IMAGE:683421	1	IMAGE:683421	0.56	-0.56	0.57	-0.11	0.72	-0.18	0.51	0.41	0.37	0.34	0.73	0.13	0.69	1.37	0.43	0.26	0.1	0.58	0.64	0.35	0.68	0.64	0.87	0.13	0.57	0.89	0.89	1.11
109	le Unknown | IMAGE:683423	1	IMAGE:683423	0.5	0.25	0.27	0.39	-0.04	0.42	0.59	0.54	0.04	0.05	0.46	0.55	0.58	0.71	0.33	0.78	0.29	0.26	0.32	0.58	0.99	0.15	1.07	0.57	0.19	0.61	0.13	0.97
110	l Unknown | IMAGE:683426	1	IMAGE:683426	0.16	0.05	-0.21		-0.41	-0.57		-0.47	0.03	-0.44	0.39	-0.32	0.81	0.87	-0.16	0.07	0.4	-0.7	-0.18	0.16	0.15	-0.28	0.33	0.74	0.39	0.74	-0.08	0.73
111	l Unknown | IMAGE:683428	1	IMAGE:683428	1.45	1.91	2.52	1.58	1.73	1.62	1.95		2.22	2.86	2.41	1.99	0.64	0.92	2.76	2.73	2.04	2.45	2.44	1.53	0.51	1.58	1.03	1.19	0.56	0.51	1.42	-0.25
112	le Hs.294094 ESTs | IMAGE:683429	1	IMAGE:683429		-0.17		0.04	1.42	-0.1				-0.01	-0.11	-0.16	0.2	0.74	-0.16	0.26	-0.43	-0.08	-1.01	-0.44	0.96	-0.36	0.18	0.53	0.04	0.92	0.05	0.76
113	l Unknown | IMAGE:683430	1	IMAGE:683430	0.35	-6.71E-10	0.12	0.18	-0.27	0.32	-0.34	0.06	-0.19	0.11	0.41	0.06	0.98	0.56	0.05	0.3	0.19	0.09	0.06	0.3	0.55	0.29	0.36	0.77	0.72	0.6	8.94E-10	1.02
114	l Unknown | IMAGE:683433	1	OLFML1	0.92	-0.21	0.81	-0.27	0.94	-0.41	0.17	0.29	0.24	0.52	0.64	0.09	0.45	1.24	0.84	0.4	0.52	0.93	0.8	0.24	0.43	0.43	0.85	0.08	0.57	0.42	0.83	0.68
115	l | IMAGE:683436	1	IMAGE:683436	0.8	-0.77	0.81	-0.36	0.66	-0.77	0.14	0.71	0.59	0.4	0.85	-0.6	0.27	0.79	0.77	-0.17	0.22	0.16	0.11	-0.31	0.26	0.18	1.07	-0.13	-0.17	0.31	0.18	0.66
116	le CNR2 cannabinoid receptor 2 (macrophage) | IMAGE:683442	1	CNR2	1.61	2.37	1.99		1.03	0.83	0.84	1.9	0.76	-0.3	0.3	0.69	0.71	0.72	0.49	0.71	0.6	-0.07	0.23	0.72	0.67	0.27	0.58	1.09	0.53	0.34	-0.04	1.09
118	l Unknown UG Hs.24284 Homo sapiens mRNA for poly(ADP-ribose) polymerase-2 | IMAGE:683452	1	PARP2	0.89	0.07	0.1	0.01	0.32	-0.03	-0.15		-0.48	0.08	0.01	0.02	0.35	1	0.03	0.42		-0.05	-0.08	-2.98E-10	0.2	-0.31	0.23	0.54	0.24	0.81	0.33	0.86
3394	le RAB27A RAB27A, member RAS oncogene family | IMAGE:683455	1	RAB27A	-1.46	-0.83	-0.86	-0.78	-1	-0.35	-0.27	-0.99	-0.79	0.68	-0.08	-0.43	-0.67	-1.07	0.64	0.46	0.28	0.4	0.16	-0.05	-0.22	0.33	0.25	-0.53	-0.28	-1.02	-0.67	-0.91
119	l Unknown | IMAGE:683461	1	IMAGE:683461	0.21	0.15	-0.45	0.22	0.16	0.22	-0.14	-0.1	-0.31	-0.04	0.28	0.35	0.3	0.15	0.02	0.26	0.11	-0.09	-0.03	-0.06	0.22	-0.05	0.3	0.31	0.13	0.51	-0.05	0.64
20655	l LOC51020 CGI-130 protein | IMAGE:683468	1	C6orf74	-1.71	-1.58	-0.89	-1.45	-1.52	-1.8	-1.83	-0.88	-1.17	-0.31	-0.95	-1.25	-2.24	-2.35	-0.1	-0.74	-1.71	-0.57	-0.34	-1.37	-2.64	-2.56	-2.89	-1.92	-1.89	-2.73	-2.06	-2.59
120	l Hs.146106 ESTs, Moderately similar to transmembrane 9 superfamily member 2 [H.sapiens] | IMAGE:683469	1	IMAGE:683469		-0.09	0.24	0.37	0.28	0.36	-0.05	0.13	-0.03	0.42	0.68	0.34	0.12	0.44	0.22	0.2	0.42	0.59	0.24	0.16	0.3	0.33	0.76	0.1	0.44	0.41	0.7	0.32
3395	lu2 Hs.86662 ESTs | IMAGE:683477	1	ANK3	1.05	0.48	0.04	0.34	0.2	0.8	0.18	0.39	0.24	0.51	0.74	0.65	0.76	0.52	0.29		0.2	0.78	0.34	0.58	0.71	0.6	0.79	0.85	0.35	0.73	1.17	0.12
1532	le ITK IL2-inducible T-cell kinase | IMAGE:683478	1	HSHIN1	-1.01	1.19	-0.03	-0.43	0.38	-0.34	-0.52	-0.11	0.03	0.09	-0.23	0.16	-0.71	-0.68	0.14	0.48	-0.16	0.37	0.03	-0.52	-1.43	-0.71	-1.25	-0.63	-1.16	-1.36	-0.68	-1.05
121	lu SLC2A5 solute carrier family 2 (facilitated glucose/fructose transporter), member 5 | IMAGE:683479	1	SLC2A5	0.01	-0.31	-0.17	0.29	-0.09	-0.02	-0.16	0.56	-0.34	-0.13	0.23	0.11	0.57	0.67	0.02	0.5	-0.07	-0.14	-0.27	0.38	0.12	-0.3	0.36	0.49	0.47	0.36	-0.18	0.92
1533	le STAT5B signal transducer and activator of transcription 5B | IMAGE:683480	1	STAT5A	0.53	-0.11	0.42	-0.17	0.69	-0.03	0.02	0.44	0.33	0.94	0.98	0.58	-0.3	-0.81	0.95	0.74	0.71	1.28	0.63	0.45	-0.47	1.28	0.14	-0.07	0.08	-0.82	-0.48	-1.23
123	l Unknown | IMAGE:683487	1	TOX	1.03	0.6	1.65	0.92	0.77	0.9	1.22	1.47	1.27	1.73	1.9	1.04	0.92	0.54	1.64	1.09	1.58	1.75	1.56	1.11	0.18	1.1	0.88	1.04	0.63	0.79	1.18	0.52
124	l Unknown | IMAGE:683502	1	IMAGE:683502	0.38	0.12	0.03	0.19	0.28	0.42	-0.13	-0.19	-0.27	-0.09	0.06	0.23	0.72	0.25	0.03	0.02	-0.17	-0.16	-0.21	0.24	0.04	-0.59	0.4	0.35	0.42	0.48	0.23	0.88
1535	lu ITGAL integrin, alpha L (antigen CD11A (p180), lymphocyte function-associated antigen 1; alpha polypeptide) | IMAGE:683503	1	ITGAL	0.13	-0.61		-0.95	-0.43	-0.46				0.1	-0.14	-0.61	-0.4	-0.15	0.24	-0.09	0.47	0.25		-0.04	-0.26	0.06	-0.65	-0.26	0.02			-0.27
125	lu2 Hs.127327 ESTs | IMAGE:683505	1	ALOX5	0.31	-0.07	0.01	0.14	-0.48	0.52	-0.07	0.05	-0.41	4.47E-10	0.02	-0.1	0.6	-0.13	-0.15	0.16	0.19	-0.2	-0.01	-2.98E-10	0.22	-0.66	-0.14	0.25	0.31	0.45	0.29	0.57
126	lu ATR ataxia telangiectasia and Rad3 related | IMAGE:683506	1	ATR	2.86	0.94	1.75	1.12	2.34	1.05	2.23	2.11	1.85	2.18	2.38	1.41	1.37	0.56	2.3	2.59	2.39	2	1.9	1.43	0.41	0.71	1.19	1.82	1.32	1.52	2.55	0.85
127	lu PRIM1 primase, polypeptide 1 (49kD) | IMAGE:683508	1	PRIM1	-0.51	-1	-0.17	-0.6	-0.92	-0.74	-0.83	0.43	0.25	0.04	0.02	-0.36	0.09	0.87	0.14	0.09	-0.52	-0.04	-0.57	-0.54	-0.19	-0.66	-0.3	-0.52	-0.03	-0.09	-0.99	0.18
128	lu2 Hs.86624 EST | IMAGE:683509	1	IMAGE:683509	0.99	1.44	0.64	0.82	0.39	0.78	0.52	1.05	0.67	0.26	0.9	0.77	1.02	0.7	0.67	0.81	0.39	0.11		0.76	0.97	0.55	1.28	0.99	0.88	0.76	0.45	1.17
1536	l "1536 | (Unknown UG Hs.210785 ESTs, Moderately similar to !!!! ALU SUBFAMILY SQ WARNING ENTRY !!!! [H.sapiens])" | IMAGE:683511	1	IMAGE:683511	0.55	-0.31	-0.55	0.17	-0.08	0.15		-0.99	-0.56	0.09	-0.02	-0.04	0.34	0.9	-0.18	0.11	0.11	-1	-0.76	0.52	-0.47	-0.36	-0.74	0.17	0.86	0.81	0.11	-0.07
1537	lu3 SUPT3H suppressor of Ty (S.cerevisiae) 3 homolog | IMAGE:683517	1	C7orf6	1.13	0.79	1.04	0.74	0.75	0.22	0.62	0.88	1.33	0.97	1.28	0.64	0.8	0.72	0.59	0.57	0.67	0.5	0.89	0.53	0.23	0.84	1.16	0.92	0.79	1.22	1.27	0.34
1538	le NFKBIA nuclear factor of kappa light polypeptide gene enhancer in B-cells inhibitor, alpha | IMAGE:683519	1	NFKBIA	1.01	1.33	1.58	0.77	1.69	0.71	1.99	1.53	1.36	0.72	2.26	1.1	0.53	1.16	0.8	0.29	1.67	1.96	1.2	1.42	0.37	1.29	1.09	1.17	1.19	2.56	2.33	0.19
1539	lu4 MAP2K2 mitogen-activated protein kinase kinase 2 | IMAGE:683521	1	MAP2K2	0.45	0.05	0.38	0.43	0.6	0.44	0.26	0.22	0.14	0.46	1.03	0.4	0.8	0.19	0.21	0.3	0.38	0.14	0.73	0.67	0.15	0.58	0.7	0.84	0.82	0.64	0.55	0.35
1540	l Unknown | IMAGE:683523	1	ZNF271	0.67	-0.09	0.28	0.19	0.25	0.32	0.45	0.01	-0.03	0.39	0.63	0.09	0.92	0.27	0.11	0.19	0.32	0.43	0.58	0.25	0.28	0.66	0.7	0.43	0.62	0.82	0.63	0.89
129	l Unknown | IMAGE:683533	1	IMAGE:683533	0.19	0.35	0.58	0.56	0.25	0.61	0.2	0.18	-0.19	0.08	0.34	0.43	1.07	0.64	0.11	0.54	0.08	0.24	0.2	0.61	0.55	0.32	0.84	0.77	0.59	0.84	0.34	1.01
130	lu3 KIAA0310 KIAA0310 gene product | IMAGE:683543	1	KIAA0310	0.59	0.51	0.53	0.51	0.41	0.84	0.18	0.37	0.27	0.67	0.73	0.31	1.34	0.49	0.38	0.78	0.58	0.39	0.29	0.36	0.31	0.04	0.41	0.61	0.69	0.68	0.23	0.81
131	l Unknown | IMAGE:683548	1	ARHGEF6	0.29	-0.84	0.3	-0.29	0.3	-0.47	0.12	0.35		0.3	0.86	-0.28	0.53	0.85	0.26	-0.15	-0.05	0.68	0.44	-0.19	0.28	0.24	0.91	-0.13	0.26	0.52	0.39	0.92
3396	l No sequences in Genbank | IMAGE:683558	1	IMAGE:683558	-0.77	-1.23	-1.26	-1.84		-1.65			-1.98	-2.12	-0.74	-1.56	-1.5		-1.21	-2.08	-1.35	-1.36	-0.86	-1.48	-1.74	-1.34	-0.64	-1.69	-1.5	-0.93	-1.06	-0.37
3397	lu3 FLJ11307 hypothetical protein FLJ11307 | IMAGE:683562	1	STRBP	-0.34	-0.44	0.83	0.05	0.55	-0.73	0.01	0.34	1.53	-0.49	-1.59	-0.29	-0.53	0.02	-0.29	-0.62	-0.13	-0.53	-0.09	-0.58	-0.34	-1.2		-0.64	-0.49	-1.22	-0.78	-0.13
1541	lu2 Homo sapiens cDNA FLJ13415 fis, clone PLACE1001799 | IMAGE:683580	1	LRCH1	-0.06	-0.35	0.12	-0.17	-0.06	-0.17	0.28	0.41	0.03	-0.04	0.62	-0.08	0.34	0.15	0.05	-0.04	0.2	0.44	0.48	-0.11	0.68	0.65	1.22	0.14	-0.08	0.74	0.65	0.6
132	l FLJ22318 hypothetical protein FLJ22318 | IMAGE:683586	1	FLJ22318	0.37	-0.51	0.6	0.06	0.3	-0.31	0.15	0.73	0.57	0.6	0.73	-0.11	0.38	0.8	0.16	0.36	0.16	0.57	0.27	0.02	0.41	0.41	0.78	0.03	0.24	0.17	0.31	0.53
133	le CKS1 CDC28 protein kinase 1 | IMAGE:683587	1	DDA3	-0.43	-0.53	-1.54	-0.67	-1.26	-0.87	-1.14	-0.96	-0.58	-1.38	-0.8	-1.1	0.24	1.32	-1.11	-0.52	-0.72	-1.3	-0.69	-0.23	0.77	-0.33	0.36	-0.45	-0.23	-0.01	0.06	0.58
134	le NUP214 nucleoporin 214kD (CAIN) | IMAGE:683592	1	NUP214	0.2	0.39	-0.06		-0.06	-0.86	-0.3	0.1	-0.12	-0.19	0.62	-0.03	0.43	0.91	-0.07	0.04	-0.2	-0.28	-0.08	0.08	0.36	-0.02	0.11	-0.03	0.18	0.28	-0.16	0.82
1542	lu PTPRCAP protein tyrosine phosphatase, receptor type, C-associated protein | IMAGE:683593	1	PTPRCAP	0.99	0.59	1.79	0.75	1.59	0.76	1.15	1.53	1.37	1.08	1.38	0.35	0.15	0.28	0.95	0.61	1.01	1.5	0.86	0.18	0.36	0.91	1.25	-0.01	0.42	1.01	1.1	1.04
135	le Hs.185764 ESTs, Weakly similar to hypothetical protein [H.sapiens] | IMAGE:683595	1	IMAGE:683595	0.21	0.16	0.47	0.11	-0.35	-0.07	-0.57	0.08	-0.13	-0.87	-0.01	-0.75	0.03	0.32	-0.48	0.12	-0.31	-1.01	-0.73	-0.4	-0.15	-0.39	-0.1	-0.31	-0.13	0.65	-0.47	1.1
136	lu2 Hs.86643 ESTs | IMAGE:683600	1	XRRA1		-0.07	0.03	0.08	0.58	0.01		0.02	-0.31	0.34	0.02	0.04	0.23		0.08	0.45	-0.01	0.77	0.57	-0.03	0.69	0.39	0.45	0.12	0.02	0.78	0.51	0.75
138	le Hs.177723 ESTs | IMAGE:683612	1	IMAGE:683612	0.76	-1.22	0.32	0.12	0.43	-0.69	-0.13	0.25	-0.12	0.27	1.26	-0.29	0.16	0.94	0.37	-0.12	0.35	0.71	0.49	-0.19	0.45	0.41	1.09	-0.37	0.31	0.65	0.29	0.58
139	l Unknown | IMAGE:683613	1	IMAGE:683613	0.56	-0.76	0.17	-0.1	0.25	-0.49	0.15	0.54	0.25	0.06	0.23	-0.31	0.63	0.94	-0.09	0.19	0.34	-0.07	-0.25	0.16	0.46	-0.05	0.67	0.19	0.21	3.58E-09	0.01	0.95
20263	le DGKZ diacylglycerol kinase, zeta (104kD) | IMAGE:683614	1	DGKZ	1.14	1.34	0.47	0.5	0.27	0.42	1.76	0.52	0.95	1.9				0.6	2.13	0.96	1.87	1.21	1.5	1.65	0.63	1.89		1.91	1.64	1.49	1.89
27664	lu DGKZ diacylglycerol kinase, zeta (104kD) | IMAGE:683614	1	DGKZ	-1.16	-0.54	-0.55	-0.14	0.44	-0.26	-0.71	-0.23	-0.78	-0.91	-0.81	0.04	-0.63	-0.25	-0.62	-0.33	-0.33	-0.03	-0.76	-0.62	0.68	0.72	0.49	0.16	-0.59	-0.96	-0.71	-0.42
1543	l Unknown | IMAGE:683617	1	GPI7	0.27	-0.03	0.39	0.04	-0.03	-0.21	-0.5	0.59	0.45	0.27	0.74	0.23	0.69	0.67	0.3	0.12	0.16		0.47	-2.98E-10	0.22	0.48	1.52	0.04	0.48	0.68	0.86	0.64
3749	le Hs.37251 ESTs | IMAGE:683619	1	STK17B	1.22	2.58	2.81	0.73	2.12	0.94	1.66	1.37	2.47	3	2.15	2.67	1.02	1.1	3.22	2.93	1.46	3.32	2.47	2.36	1.73	1.94	1.66	1.41	0.76	1	1.61	-0.03
140	l Hs.98133 ESTs | IMAGE:683620	1	FLJ32915	0.36	0.21	0.38	0.13	0.22	-0.49	-0.09	1.16	0.86	0.25	0.25	0.19	0.13	1.15	0.2	0.23	-8.94E-10	-0.27	-0.08	-0.13	0.15	-2.24E-10	0.44	-0.01	0.08	-0.16	-0.23	0.5
1544	le PRKCL1 protein kinase C-like 1 | IMAGE:683621	1	PKN1	-0.4	0.5	0.09	-0.39	-0.2	-0.11	-0.95	0.22	-0.11	-0.27	0.02	-0.31	0.16	-0.01	0.06	-0.64	-0.45	0.4	0.29	-0.32	-0.36	0.19	0.43	-0.05	0.01	-0.17	-0.75	0.13
141	l Unknown | IMAGE:683624	1	MGC4707	-0.18	-0.6	-0.2	-0.26	-0.48	-0.67	-0.49		-0.5	-0.06	-0.27	-0.54	-0.02	0.45	-0.38	-0.08	-0.49	-0.71	-0.29	-0.36	-0.26	-0.58	-0.47	-0.41	-0.47	-0.3	-0.74	0.21
1545	le Homo sapiens cDNA FLJ11606 fis, clone HEMBA1003942 | IMAGE:683628	1	DR1	1.01	0.09	1.22	0.86	0.99	0.78	0.56	0.91	1.04	1.12	1.36	0.49	0.44	0.37	0.48	0.82	0.85	0.3	1.32	0.5	-0.57	0.31	0.45	0.65	0.14	-0.42	0.65	0.08
19229	le Homo sapiens cDNA FLJ11606 fis, clone HEMBA1003942 | IMAGE:683628	1	DR1	1.16	0.44	1.09	1.19	0.94	1	0.87	1.07	0.8	0.95	1.47	0.2	-0.04	1.23	0.67	1.42	1.03	0.53	1.29	0.71	-0.19	0.52	0.34	0.59	-0.31	-0.83	0.79	-0.18
1546	lu IFI41 interferon-induced protein 41, 30kD | IMAGE:683630	1	SP110	2.13	1.19	2.43	1.55	2.18	1.67	1.93	2.24	2.21	2.11	2.02	0.92	0.86	0.07	1.65	1.38	1.58	2.06	1.8	0.7	0.37	1.9	1.52	0.82	1.01	0.84	1.13	0.54
142	le Hs.86650 ESTs | IMAGE:683632	1	IMAGE:683632	2.33	2.08	2.76	0.91	1.95	1.99	1.79	2.04	2.51	3.17	2.48	2.18	1.65		3.12	3.06	2.25	3.38	2.41	1.96	1.23	2.08	2.32	1.65	1.47	1.19	1.49	1.1
143	lu4 DXS1283E GS2 gene | IMAGE:683634	1	DXS1283E	1.48	1.03	2.16	0.79	1.79	0.34	1.13	1.44	1.95	1.99	1.63	1.63	1	0.98	2.05	1.42	1.46	2.01	1.37	1.29	1.01	1.15	1.25	1.37	0.7	0.6	1.09	0.6
144	l Hs.193435 ESTs, Highly similar to unnamed protein product [H.sapiens] | IMAGE:683635	1	FLJ11331	0.88	0.39	0.6	0.36	0.48	0.54	0.15	0.21	0.33	0.4	0.89	0.79	0.35	0.79	0.61	0.57	0.77	0.88	0.51	0.61	0.74	0.69	0.91	0.69	0.73	0.52	0.41	0.5
1547	l Unknown | IMAGE:683641	1	MED4	1.28	0.12	0.87	0.54	0.83	0.66	1.03	0.92	0.69	0.89	1.39	0.35	1.01	0.23	0.51	0.58	0.92	1.04	0.98	0.55	-0.22	0.76	0.75	0.77	0.53	0.76	1.12	0.32
145	l Unknown | IMAGE:683646	1	MGC4368	-0.54	-1.36	-1.04	-0.93	-1.27	-0.9	-0.62	-0.79	-0.85	-0.23	-0.76	-0.89	0.12	0.62	-1.22	-0.27	-0.79	-1.31	-1.17	-0.64	-0.25	-0.56	0.01	-0.63	-0.11	-0.21	-1.15	0.23
146	l Hs.145973 ESTs | IMAGE:683647	1	MGC43690	0.98	1.56	0.92	0.98	0.66	1.03	0.85	1.11	0.72	0.4	0.84	1.2	1.2	1.02	0.77	0.92	0.69	0.33	0.79	1.14	0.99	1.02	1.45	1.14	0.98	0.93	0.92	1.25
147	lu3 KIAA0257 KIAA0257 protein | IMAGE:683650	1	RW1	0.39	-0.11	0.33	0.09	0.44	0.35	-0.13	0.27	0.1	-0.07	-0.04	-0.28	0.71	0.57	-0.29	0.11	-0.22	-0.07	-0.55	0.11	0.17	-0.61	0.33	0.37	0.2	0.65	0.32	1.08
1548	lu3 DKFZP761B039 hypothetical protein DKFZp761B039 | IMAGE:683654	1	HDAC10	-0.13	-0.75	-0.59	-0.95	-0.99	-0.17	-1.37	-0.66	-0.88	-0.65	-0.74	-1.27	-0.53	0.29	-1.42	-0.79	-1.23	-0.65	-0.34	-0.98		-1.27	-0.5	-0.61	-0.43	-0.26	-0.6	1.19
1549	lu2 Hs.44976 ESTs | IMAGE:683655	1	IMAGE:683655	0.18	1.25	-0.02	0.23	0.19	0.04	0.04	0.27	0.58	0.33	0.33	8.94E-10	0.08	-0.12	0.23	0.25	0.03	0.47	0.61	0.12	0.3	0.1	0.89		0.31	0.11	0.42	0.15
148	le AIM2 absent in melanoma 2 | IMAGE:683659	1	AIM2	2.35	0.38	2.64	1.18	2.01	0.48	1.91	2.25	2.22	0.57	0.69	-0.13	0.7	0.85	0.47	-0.08	0.65	0.3	0.22	-0.14	0.42	0.4	1.04	0.01	0.51	0.86	0.77	0.96
19204	lu AIM2 absent in melanoma 2 | IMAGE:683659	1	AIM2	1.71	0.23	2.35	1	1.61	0.2	2.02	2.69	2.12	0.45	0.44	-0.54	0.71	0.95	-0.01	-0.3	0.66	0.35	0.34	0.14	0.48	0.58	0.94	-0.28	0.12	0.3	1.48	0.77
27665	le AIM2 absent in melanoma 2 | IMAGE:683659	1	AIM2	1.84	0.8	2.87	-0.25	1.96	-0.56	1.91	1.17	2.27	0.22	0.45	-0.31	0.15	0.95	0.16	-0.24	0.24	0.01	0.18	0.1	0.46	0.31	1.18	0.23	0.35	0.19	0.43	0.7
1550	lu FLJ12892 hypothetical protein FLJ12892 | IMAGE:683661	1	FLJ12892	-0.36	0.55	0.17	-0.1	0.04	-0.42	-0.16	-0.59	0.35	-0.42	-0.29	0.36	-0.18	-0.03	0.1	-0.31	-0.06	-0.39	0.44	0.26	0.21	-0.66	0.84		-0.44	-0.57	-0.25	0.07
1551	le PTPN7 protein tyrosine phosphatase, non-receptor type 7 | IMAGE:683664	1	PTPN7	0.56	-0.34	-0.07	0.09	0.28	-0.17	-0.41	-0.15	-0.32	0.3	0.8	0.45	0.75	0.81	0.33	0.24	0.38		0.51	0.52	0.32	0.52	0.86	0.88	0.43		0.2	0.56
1552	le TACC3 transforming, acidic coiled-coil containing protein 3 | IMAGE:683665	1	TACC3	-1.16	-1.52	-1.77	-0.81	-1.21	-1.17	-1.37	-1.28	-1.57	-0.12	-0.58	-0.08	-0.65	-0.74	-0.05	-0.3	-0.76	-0.42	-0.59	-0.95		0.35	-1.07		-1.09	-1.31		-1.54
26609	le TACC3 transforming, acidic coiled-coil containing protein 3 | IMAGE:683665	1	TACC3	-1.25	-0.88	-1.76	-0.35	-1.14	-0.21	-1.19	-0.89	-1.12	0.23	-0.48	0.77	-0.3	-0.56	-0.09	-0.11	-0.68	0.01	-0.23	-0.04	0.18	0.47	-0.48	0.6	-0.34	-1.43	-0.23	-1.27
1553	lu4 #Human DNA sequence from clone 71L16 on chromosome Xp11. Contains a probable Zinc Finger protein (pseudo)gene, an unknown putative gene, a pseudogene with high similarity to part of antigen KI-67, a putative Chondroitin 6-Sulfotransferase LIKE gene and a KIAA0267 LIKE putative Na(+)/H(+) exchanger protein gene. Contains a predicted CpG island, ESTs, STSs and GSSs and genomic markers DXS1003 a…	1	SLC9A7	-0.49	-0.62	-0.78	-0.57	-0.5	-0.43	-0.79	-1.11	-0.78	-0.73	-0.56	-1.19	-0.17	-0.16	-1.11	-0.34	-0.68	-0.74	-1.06	-0.91	-0.81	-0.96	-1.34	-0.78	-0.23	0.06	-0.69	-0.06
1554	lu2 FLJ10252 hypothetical protein FLJ10252 | IMAGE:683667	1	GPATC2	-0.57	-1.66	-1.39	-0.95	-1.28	-0.93	-1.66	-0.97	-1.27	-1.1	-0.79	-2.17	-1.34	-1.1	-1.11	-0.99	-0.86	-0.82	-0.99	-1.73	-1.65	-1.08	-0.95	-1.69	-0.85	-0.07	-0.88	-0.53
1555	le IGL@ immunoglobulin lambda locus | IMAGE:683670	1	IGLC2	1.79	2.72	2.57	1.46	0.95	0.87	0.68	2.19	2.02	0.32	0.39	-0.01	0.21	-0.02	0.05	0.45	1.19	-0.32	0.05	0.14	1.53	0.83	1.08	0.19	0.24	0.39	-0.19	0.59
19230	lu IGL@ immunoglobulin lambda locus | IMAGE:683670	1	IGLC2	3.93	1.68	3.56	2.24	2.25	2.08	2.42	3.55	3.66	0.46	0.76	0.88	0.63	1.43	0.22	0.8	2.32		-0.04	0.94	2.17	1.94	1.75	0.67	0.83	1	1.05	1.2
27666	lu IGL@ immunoglobulin lambda locus | IMAGE:683670	1	IGLC2	0.68	0.2	0.58	0.43	0.88	0.17	-0.16	-0.01	0.42	0.55	0.03	1.15	0.04	0.76	0.66	0.71	0.13	0.7	0.12	0.84	-0.15	-0.06	-0.33	0.63	0.88	0.16	0.48	-0.08
1556	le Hs.111219 ESTs, Moderately similar to ALU1_HUMAN ALU SUBFAMILY J SEQUENCE CONTAMINATION WARNING ENTRY [H.sapiens] | IMAGE:683672	1	UBE2H	-0.08	0.95	-0.05	0.06	0.07	0.08	0.06	-0.55	-0.34	-0.59	-0.29	0.11	0.73	0.44	-0.14	0.17	0.08	-0.72	-0.1	0.51	0.29	-0.67		0.79	0.83	-0.04	-0.02	0.58
1557	lu4 CCNI cyclin I | IMAGE:683677	1	CCNI	-0.22	0.51	1.3	0.62	1.05	0.19	0.84	0.93	0.96	0.96	1.23	0.75	-0.85	-1.51	1.08	0.47	0.42	1.01	0.88	-1.21	0.62	1.15	1.04	-1	-1	-0.79	-0.45	-1.85
1558	le DDX18 DEAD/H (Asp-Glu-Ala-Asp/His) box polypeptide 18 (Myc-regulated) | IMAGE:683678	1	DDX18	-1.13	-0.11	0.33	0.16	0.21	-0.08		-0.05	0.81	0.56	0.17	0.35	-1.25	-1.21	0.64	0.8	0.06	0.1	-8.94E-10	-0.62	-0.96	-0.5	-1.26	-0.9	-0.98	-1.37		-1.85
149	l Unknown | IMAGE:683687	1	IMAGE:683687	0.59	0.09	0.32	0.28	0.02	0.58	0.26	0.65	0.2	0.34	0.55	0.43	0.43	0.1	0.22	0.21	0.45	0.3	0.23	0.33	0.32	0.18	0.41	0.46	0.04	0.15	0.44	0.28
150	lu3 RalGPS1A Ral guanine nucleotide exchange factor RalGPS1A | IMAGE:683690	1	C3orf6	0.36	0.09	0.24	0.18	0.26	0.48	0.37	0.27	0.22	0.07	0.7	0.08	0.6	0.16	-0.12	-0.01	0.29	0.08	0.28	0.19	0.08	0.09	0.48	0.06	0.13	0.43	0.55	0.45
1559	l P125 Sec23-interacting protein p125 | IMAGE:683692	1	SEC23IP	-0.09	-1.38	0.22	-0.41	-0.05	-1	-0.53	0.42	-0.11	0.21	0.41	-1.21	-0.27	0.09	0.31	-0.13	-0.16	0.33	0.12	-1.05	-0.18	0.16	0.25	-0.95	-0.13	0.29	-0.06	0.5
151	l Unknown | IMAGE:683693	1	CDKAL1	0.72	0.49	1.03	0.87	0.93	0.84	0.94	0.98	1.06	0.41	0.87	0.98	1.13	0.99	0.89	1.17	0.6	0.44	0.69	1.15	1.09	0.57	1.2	1.31	1.02	0.66	0.96	1.04
3750	l Hs.190173 ESTs, Weakly similar to A46010 X-linked retinopathy protein [H.sapiens] | IMAGE:683701	1	IMAGE:683701	0.18	-0.31	-0.41	-0.13	0.14	0.36		-0.29	-0.66	0.3	0.06	8.94E-10	-0.17	-0.01	0.12	0.07	-8.94E-10	-0.38	0.18	0.08		-0.22		0.18	0.24	0.54	0.28	0.18
153	le IL4R interleukin 4 receptor | IMAGE:683702	1	IL4R	3.42	0.8	3.51	1.52	3.43	0.83	2.12	3.8	3.25	2.21	2.35	0.7	1.49	1.05	1.76	0.51	2.02	1.75	1.84	0.57	0.77	2.28	2.04	0.88	0.98	1.68	2.43	1.3
1560	l Unknown | IMAGE:683703	1	RPS4X	0.17	-0.49	-0.12	0.06		-0.04	-0.68	-0.03	-0.1	-0.25	-0.2	-0.33	-0.31	-0.07	-0.14	-0.06	-0.24	0.27	-0.15	-0.17	-0.24	-0.06	-0.05	-0.35	0.12	0.21	0.23	0.77
154	lu3 RNF10 ring finger protein 10 | IMAGE:683710	1	RNF10	1.15	0.64	0.98	0.82	0.86	1.09	0.75	1.01	0.73	0.89	1.06	0.73	1.25	0.93	0.95	0.75	0.79	0.84	0.86	1.01	0.69	0.9	1.36	0.97	1.01	0.96	1.13	1.01
155	l Unknown | IMAGE:683712	1	IMAGE:683712	0.36	0.11	0.25	-0.09	-0.11	0.33	0.26	0.3		0.51	0.45	0.02	0.6	0.11	0.16	0.47	0.27	0.47	0.43	0.14	0.03	0.07	0.22	0.4	0.23	0.7	0.53	0.73
156	l Unknown | IMAGE:683724	1	IMAGE:683724	1.1	0.32	0.8	0.54	0.19	0.67	0.67	0.74	0.48	1.06	1.01	0.84	1.11	0.92	0.67	0.98	1.01	0.87	0.95	1.07	0.93	0.99	1.28	0.93	1	1.13	1.05	1.06
1561	lu Homo sapiens testis protein mRNA, partial cds | IMAGE:683726	1	CYorf15A	0.51	-0.49	0.22	-0.15	-0.27	-0.25	0.27	0.56	0.57	-0.05	0.72	0.02	0.88	0.63	0.12	-0.11	-0.51		0.8	0.06	-0.02	0.73	1.85	-0.01	0.47	0.22	0.83	0.53
157	lu4 DKFZP564F013 hypothetical protein DKFZp564F013 | IMAGE:683730	1	PHTF2	-0.12	-0.43	-0.18	0.11	0.58	-0.26	0.06	-0.01		-0.6	-0.57	-0.26	0.28	0.24	-0.75	-0.15	0.07	0.17		-0.2	6.71E-10	-0.52		-0.62	-0.09		0.66	0.5
1562	lu3 Hs.86671 ESTs | IMAGE:683741	1	IMAGE:683741	0.22	0.84	1.19		1.38	1.26	0.11	1.1	1.28	-0.01	0.46	0.19	0.52	0.22	-0.07	0.03	-0.12	0.2	0.14	0.14	0.05	-0.16	0.38	0.53	0.56	0.63	0.7	0.94
159	l Unknown | IMAGE:683743	1	IMAGE:683743	0.14	-0.15	0.25	0.13	0.02	0.08	0.31	0.13	-0.28	4.47E-10	-0.43	-0.46	-5.96E-10	-0.17	-0.28	-0.17	0.1	-0.63	-0.19	-0.17	0.09	-0.27	-0.07	0.03	-0.11	-0.09	-0.15	-0.43
1563	le TRIO triple functional domain (PTPRF interacting) | IMAGE:683745	1	TRIO	0.41	-0.09	0.15	-0.02	0.49	-0.13	-0.03	-0.21	0.22	-0.84	-0.36	-0.79	0.35	0.05	-0.85	-0.34	-0.35	-0.48	-0.11	-0.48	-0.4	-0.51	0.43	-0.09	0.31	0.25	0.12	0.75
1564	lu6 DAD1 defender against cell death 1 | IMAGE:683752	1	DAD1	0.38	0.05	0.59	0.38	0.28	0.46	0.33	0.42	0.25	0.39	0.91	0.29	0.85	0.32	0.28	0.31	0.32	0.42	0.79	0.39	0.69	0.43	0.94	0.64	0.58	0.71	0.87	0.56
160	l Unknown | IMAGE:683759	1	IMAGE:683759	0.01	-0.75	-0.23	-0.85		-0.93	-0.82	-0.55	-0.7	-0.73	-0.75	-0.86	-0.56		0.32	-0.5	-0.1	0.39	-0.19	-0.7	-0.49	-0.68	-0.22	-0.42	-0.48	0.34	-0.39	-0.03
1565	le SPI1 spleen focus forming virus (SFFV) proviral integration oncogene spi1 | IMAGE:683761	1	SPI1	0.96	-0.01	0.87	0.46	0.76	0.49	0.77	1.21	0.4	0.88	0.82	0.44	0.76	0.14	0.5	0.41	0.71	0.64	0.93	0.34	0.53	1	1.04	0.71	0.54	0.91	1.1	0.73
27667	lu SPI1 spleen focus forming virus (SFFV) proviral integration oncogene spi1 | IMAGE:683761	1	SPI1	0.26	0.22	0.09	0.14	0.49	-0.36	0.11	0.24	0.8	-0.3	0.21	0.04	-0.32	-0.56	0.11	0.03	-0.19	-0.22	-0.31	-0.39	-0.7	-0.47	-0.23	-0.53	-0.19	-0.51		-0.71
1566	lu STX11 syntaxin 11 | IMAGE:683763	1	STX11	-0.67	-0.76	-0.49	-0.78	-0.86	-0.58	-0.65	-0.26	-0.92	-0.7	-0.34	-1.19	-0.48	-0.09	-0.57	-0.54	-0.44	-0.17	-0.71	-1.01	-0.17	0.29	0.13	-0.62	-0.19	0.44	-0.03	1.35
161	lu FLJ10099 hypothetical protein FLJ10099 | IMAGE:683764	1	FLJ10099	0.97	0.45	1.25	0.51	0.83	0.25	0.49	0.54	1.04	0.64	0.65	0.54	0.41	0.44	0.69	0.54	0.66	0.55	0.26	0.39	0.48	0.58	0.59	0.75	0.15	0.35	0.27	0.56
20162	lu5 BAZ2A bromodomain adjacent to zinc finger domain, 2A | IMAGE:683767	1	BAZ2A	-1.25	-0.05	-0.72	-0.81		-0.2	-1.91	-0.67	-0.79	-1.08	-1.1	-0.71	-0.9	-1.77	-0.31	-0.03	-1.34	-0.11	-1.19	-1.95	-2.38	-1.6	-1.62	-1.23	-1.17	-2.28	-1.91	-1.46
162	l Unknown | IMAGE:683769	1	IMAGE:683769	0.43	-0.35	0.01	-0.05	-0.12	-0.1	-0.49	-0.38	-0.42	0.16	0	-0.05	-0.11	0.48	0.14	0.33	0.15	0.29	-0.12	0.03	0.04	-0.17	0.05	0.11	0.17	-0.04	-0.38	0.26
3402	lu2 FLJ20509 hypothetical protein FLJ20509 | IMAGE:683770	1	PARP16	-0.18	0.05	-0.32	-0.28	-0.26	-0.1	-0.89	-0.62	-0.9	-0.29	-0.62	8.94E-10	-0.09	0.57	-0.26	-0.08	-0.35	0.01	-0.39	0.06	0.24	-0.28	0.14	0.51	0.27	-0.06	-0.9	0.03
163	l Unknown | IMAGE:683772	1	PTPN1	0.08	-1.39	-0.41	-0.62	0.31	-0.96	-0.09		-0.14	-0.47	0	-0.75	0.42	0.82		-0.17	-0.19	-0.35	-0.18	-0.54	0.16	-0.12	0.61	-0.67	0.09	0.32	-0.04	0.94
164	lu2 Hs.269663 ESTs | IMAGE:683773	1	GAB3	0.64	1.64	0.18		0.47	0.32	0.28	0.73		0.19	0.46	0.45	0.59	1.03	0.18	0.65	0.62	0.37	0.77	0.89		1.08	1.74	0.88	0.48	0.52	0.32	0.73
1567	l No sequences in Genbank | IMAGE:683774	1	IMAGE:683774	1.09	1.49	1.51	1.82	0.51	1.28		1.68	1.1	-0.25	0.22	0.16	0.78	0.31	0.01	0.42	1.34		0.16	0.43	0.61	0.71	1.38	0.65	0.63	0.3	0.38	0.75
1568	le MS4A2 membrane-spanning 4-domains, subfamily A, member 2 (Fc fragment of IgE, high affinity I, receptor for; beta polypeptide) | IMAGE:683775	1	MS4A1	3.49	1.8	3.75	2.41	3.05	1.75	2.45	3.93	3.33	-0.11	0.92	-0.02	0.94	0.76	0.37	-0.04	2.27	0.5	1.09	0.15	0.84	1.35	1.77	0.84	1.16	1.12	1.9	1.98
165	l Unknown | IMAGE:683776	1	RGS9	1.3	0.42	1.42	0.57	1.15	0.39	1.05	1.51	1.18	1.43	0.99	0.62	0.67	0.58	1	0.91	0.96	1.21	0.96	0.64	0.66	1.22	1.14	0.57	0.57	0.69	0.8	0.45
3404	lu8 #Hs.163189 ESTs, Moderately similar to A46010 X-linked retinopathy protein [H.sapiens] OR #Hs.223397 ESTs | IMAGE:683784	1	CDKL1	0.26	0.86	0.02	0.24	0.23	8.94E-10	-0.05	-0.12	-0.54	0.21	0.69	0.24	0.44	0.19	-0.14	0.08	0.31	-0.06	-0.54	0.45	0.38	0.43	0.68	0.44	0.4	0.23	0.02	0.22
1569	le NEDD1 neural precursor cell expressed, developmentally down-regulated 1 | IMAGE:683789	1	NEDD1	0.59	-0.56	0.87	-0.13	0.61	-0.31	0.36	0.8	0.66	0.26	0.39	-0.58	0.26	0.55	-0.14	-0.39	0.09	0.46	0.32	-0.52	-0.09	-0.1	0.35	-0.27	0.25	-0.17	0.2	0.78
1570	lu3 DCK deoxycytidine kinase | IMAGE:683790	1	DCK	0.45	0.24	1.1	0.5	0.79	0.71	0.59	0.7	0.76	0.4	0.49	-0.25	-0.07	-0.11	0.01	0.09	-0.16	0.42	-8.94E-10	-0.48	-0.06	0.17	0.28	-0.13	-0.28	-0.43	0.02	-0.18
1571	le BIN2 bridging integrator 2 | IMAGE:683792	1	BIN2	1.74	-0.71	1.87	0.21	1.35	-0.3	1.44	1.55	1.31	2.1	2.58	0.4	1.54	0.91	2.09	1.34	1.74	2.28	2.21	0.49	0.35	1.76	1.69	0.94	1.25	1.66	2.08	1.23
167	l Unknown | IMAGE:683796	1	IMAGE:683796	0.48	-0.4	0.78	0.23	0.72	-0.32	0.01	0.34	0.22	0.25	0.5	-0.04	0.54	0.69	0.24	-0.02	0.29	0.16	0.13	0.3	0.61	0.17	1.01	0.04	0.31	0.55	0.37	0.85
168	lu ATM ataxia telangiectasia mutated (includes complementation groups A, C and D) | IMAGE:683811	1	ATM	1.13	0.17	0.85	0.35	0.54	0.49	0.32	0.49	0.37	0.96	0.72	0.76	0.65	0.74	1.22	0.99	0.83	0.92	0.81	1	0.64	0.75	1.31	0.9	0.91	0.63	0.7	0.56
3751	lu2 FLJ21276 hypothetical protein FLJ21276 | IMAGE:683820	1	C14orf139	1.17	2.68	1.63	1.49	1.11	0.47	0.66	1.3	1.45	1.61		1.93	0.62	0.72	0.83	0.96	1.27	0.67	0.64	0.85	0.71	1.24	0.36	1.22	0.05	-0.33	1.46	-0.45
3408	le PB1 polybromo 1 | IMAGE:683827	1	PB1	1.1	1.3	1.62	0.36	1.52	0.59	0.4	0.46	0.79	1.7	0.33	1.93	0.17	0.72	2.15	1.37	0.6	2.08	0.3	0.96	0.45	0.61	0.72	1.53	0.85	0.21	0.64	-0.14
1572	lu BUB3 BUB3 (budding uninhibited by benzimidazoles 3, yeast) homolog | IMAGE:683834	1	BUB3	-0.59	-1.12	0.38	-0.5	0.09	-0.78	-6.71E-10	0.48	0.03	0.43	0.73	-0.32	-0.24	0.46	0.54	0.22	-0.05	1.27	0.29	-0.47	-0.59	-0.4	-0.23	-0.74	-0.39	-0.25	0.22	0.94
24238	le BUB3 BUB3 (budding uninhibited by benzimidazoles 3, yeast) homolog | IMAGE:683834	1	BUB3	-1.63	-0.83	7.45E-10	-0.28	-0.43	-0.79	-0.49	0.04	0.24	0.71	0.01	-0.2	-0.9	-0.6	0.55	0.19	-0.36	0.52	0.36	-1.21	-0.64	-0.87	-1.43		-1.12	-1.92	-0.33	-0.99
26610	le BUB3 BUB3 (budding uninhibited by benzimidazoles 3, yeast) homolog | IMAGE:683834	1	BUB3	-0.99	-0.45	-0.89	0.27	-0.22	-0.08	-0.29	-0.65	-1	-0.44	-0.88	-0.3	-1.46	-1.1	-0.6	-0.16	-1.04	-0.95	0.11	-0.53	-1.25	-0.66	-1.47	-0.26	-0.36	-1.73	-0.25	-1.78
1573	lu2 TLE4 transducin-like enhancer of split 4, homolog of Drosophila E(sp1) | IMAGE:683835	1	TLE4	-0.04	0.93	-0.72	-0.18	-0.6	-0.25	-0.68	-0.55		-0.3	-0.13	-0.1	0.05	-2.98E-10	-0.6	0.03	-0.43	-0.79	-0.68	-0.02	0.26	-0.34	-0.07	0.15	-0.1	0.16	-0.77	0.51
169	lu3 FLJ10687 hypothetical protein FLJ10687 | IMAGE:683843	1	GOLPH3L	0.37	-1	0.29	-0.3	0.31	-0.64	0.11	0.39	0.58	0.45	0.6	-0.51	0.59	1	0.28	0.27	-0.41	-0.12	0.09	-0.3	-0.05	0.01	-1.34E-09	-0.49	0.37	0.32	0.56	0.78
1574	l Unknown | IMAGE:683845	1	BRDG1	0.69	1.11	0.61	0.16	0.69	0.26		0.43	0.35	-0.41	0.28	-0.36	0.28	-0.1	-0.19	0.14		-0.04	-0.17	-0.18	1.11	0.48	1.2	0.15	0.09	0.45	-0.16	0.58
170	lu PSCD1 pleckstrin homology, Sec7 and coiled/coil domains 1(cytohesin 1) | IMAGE:683847	1	PSCD1	1.16	1.03	0.56	0.7	1.14	0.66	1.19	1.33	0.88	0.7	1.18	1.21	1.15	1.45	1.09	1.54	0.91	-0.24	0.93	0.84	1	0.85	1.2	0.87	0.77	0.85	1.3	1.07
171	l Hs.151905 ESTs | IMAGE:683852	1	IMAGE:683852	0.78	-0.76	0.72	-0.25	1.01	-0.62	0.75	0.9	0.65	-0.07	0.6	-0.44	0.75	0.77	0.04	-0.36	0.08	0.28	0.21	-0.26	0.2	-0.06	1.26	-0.25	0.26	0.9	0.5	1.1
1575	le NEDD1 neural precursor cell expressed, developmentally down-regulated 1 | IMAGE:683859	1	NEDD1	-0.26	-0.97	-0.45	-0.19	-0.54	-1.07	-0.54	-0.23	-0.46	-0.21	-0.21	0.05	0.1	0.43	-0.16	-0.28	-0.46	-0.66	-0.13			-0.06	-0.06	-0.24	-0.72		-0.55	0.68
1576	lu2 Hs.291572 ESTs | IMAGE:683861	1	IMAGE:683861	0.04	-0.3	-0.28	-0.02	-0.49	-0.28	-0.61	0.08	-0.76	-0.47	0.26	0.24	0.38	0.52	-0.08	-0.45	-0.2	-0.14	-0.55	0.58	0.28	0.12	0.22		-0.2	0.64		1.6
1577	le REA B-cell associated protein | IMAGE:683863	1	REA	-0.88	-1.57	-0.5	-0.47	-0.59	-1.12	-1.13	0.05	-0.78	-0.93	-0.42	-1.42	-1.33	-0.32	-0.83	-1.02	-0.66	-0.57	-0.55	-1.58	-1.12	-0.77	-1.56	-1.63	-1.03	-1.44	-1.53	-0.81
3409	l Hs.62529 ESTs | IMAGE:683866	1	EVER1		1.38	1.44	1.45	0.91	0.5	1.1	1.16	1.81	1.65	2.29	2.58	2.64	2.49	2.05	1.71	2.17	1.41	1.57	2.33	1.47	1.3	0.56	2.96	1.56	1.25	2.67	0.95
172	lu SRF serum response factor (c-fos serum response element-binding transcription factor) | IMAGE:683868	1	C14orf101	0.61	-0.48	7.45E-10	0.16	0.91	-0.12	0.38	0.21	-0.51	0.21	0.22	-0.2	0.88	0.74	-0.06	-0.12	0.07	-0.09	-0.02	0.03	0.32	-0.22	0.83	0.1	0.42	0.79	0.68	0.91
3411	lu2 Hs.87578 ESTs, Weakly similar to hypothetical protein, similar to [H.sapiens] | IMAGE:683870	1	DHX57	-0.23	-0.81	-0.22	-0.02	-0.42	-0.04		-0.76		-0.41	-0.29	-0.71	0.16	-0.22	-0.83	-0.29	-0.24	-1.23	-0.2	-0.25	-0.38	-0.4	-1.34E-09	-0.44	-0.64	-0.67	-0.63	-0.08
3752	lu2 "3752 | (Unknown UG Hs.220907 ESTs, Moderately similar to !!!! ALU SUBFAMILY J WARNING ENTRY !!!! [H.sapiens])" | IMAGE:683871	1	FNBP1	0.7	0.41	-0.15	-0.08		-0.14				-0.58	-0.45	-0.14	0.42	-0.11	-0.27	-0.27	-0.15	-1.16		0.06	-0.12	-0.62		0.32	0.09	0.44	0.12	0.65
1578	lu2 Hs.185771 ESTs | IMAGE:683874	1	IMAGE:683874	0.43	-0.57	-0.16	-0.08	-0.09	-0.32	-0.52	0.06	-0.01	-0.32	0.03	-0.21	-0.22	0.2	-4.47E-10	-0.35	0.01	-0.01	0.26	0.06	-0.04	-2.24E-10	0.2	0.2	-0.16	0.54	0.23	0.75
3412	l Hs.269382 ESTs | IMAGE:683875	1	IMAGE:683875	0.27	0.03	-0.04	-0.5		0.54		-0.04		0.51	0.25	-0.13	0.76	-0.1	0.08		-0.06	-0.59		0.37	0.49	0.11	0.72	0.19	0.31	0.8		0.44
[truncated: 28,569 more rows]
