# Supplementary material for: Cell-type specific gene expression profiles of leukocytes in human peripheral blood
Source: BMC Genomics. 2006 May 16;7:115. doi: 10.1186/1471-2164-7-115 (PMC1479811; doi:10.1186/1471-2164-7-115)
Supplement: Additional File 2 — Complete list of signature genes for each cell population. [file 1471-2164-7-115-S2.xls]

## Sheet: Sheet1
Cell Type	LUID	Symbol	Name	Corr	P-val	Fold	Figure	Label		SUBSET	GENES	MED_CORR	MAX_CORR	MED_FOLD	MAX_FOLD	UNKNOWN	PCT_UNKNOWN
B	529220	FREB	Fc receptor homolog expressed in B cells	0.953208	0	7.20461	0			T	222	0.737418	0.916055	18.4145	2.79919	35	0.157658
B	10294	CD20	Membrane-spanning 4-domains, subfamily A, member 1	0.950334	0	8.371	1	CD20		B	427	0.805692	0.953208	16.2496	2.89847	114	0.266979
B	2225	PNOC	Prepronociceptin	0.947257	0	8.31947	0			CD8	23	0.670628	0.91019	16.4056	2.6584	1	0.0434783
B	18354	E2F5	Hypothetical gene supported by BC055092	0.94386	0	4.74136	0			GRANS	411	0.744464	0.96083	27.658	2.86191	67	0.163017
B	510316	IMAGE:47671	ESTs | IMAGE:47671	0.940922	0	5.41477	0			LYMPHS	67	0.760497	0.912216	29.8151	3.30743	28	0.41791
B	501252	HLA-DMA	Major histocompatibility complex, class II, DM alpha	0.934822	0	6.91994	1	HLA-DMA
B	511541	OSBPL10	Oxysterol binding protein-like 10	0.932995	0	12.9266	0
B	508418	IGLL1	Immunoglobulin lambda-like polypeptide 1	0.931705	0	7.46714	1	IGLL1
B	19317	BCL11A	B-cell CLL/lymphoma 11A (zinc finger protein) | IMAGE:815863	0.931094	0	8.65501	0
B	523031	IMAGE:399463	Hs.446665 ESTs | IMAGE:399463	0.93045	0	7.68876	0
B	1053	FLJ10979	Hypothetical protein FLJ10979	0.92948	0	4.6845	0
B	19372	CD200	CD200 antigen	0.929119	0	4.9581	0
B	14256	IMAGE:1351720	Similar to centrin	0.928984	0	3.44768	0
B	507901	KIAA0476	KIAA0476	0.92882	0	5.45524	0
B	517398	AIM2	Absent in melanoma 2	0.928648	0	3.46057	0
B	528185	POU2AF1	POU domain, class 2, associating factor 1	0.928535	0	11.0754	1	OBF1
B	506207	BACE2	Beta-site APP-cleaving enzyme 2	0.927614	0	5.13848	0
B	27990	CD72	CD72 antigen	0.92645	0	5.97443	1	CD72
B	15827	KIAA0125	KIAA0125 gene product | IMAGE:1337480	0.926049	0	4.50877	0
B	989	FCRH1	Fc receptor-like protein 1	0.923072	0	4.57792	0
B	507873	C3orf6	Chromosome 3 open reading frame 6	0.921583	0	6.45078	0
B	11561	IMAGE:1290294	Unknown | IMAGE:1290294	0.919633	0	5.33703	0
B	26157	SNX2	Sorting nexin 2	0.919442	0	4.9527	0
B	1494	BCL7A	B-cell CLL/lymphoma 7A	0.918383	0	3.95054	0
B	522924	RHOBTB2	Rho-related BTB domain containing 2	0.918378	0	2.78389	0
B	26021	SLC2A1	Solute carrier family 2 (facilitated glucose transporter), member 1	0.916849	0	13.7665	0
B	518699	PALM2-AKAP2	PALM2-AKAP2 protein	0.916776	0	7.09622	0
B	15756	IGL@	immunoglobulin lambda locus | IMAGE:1241741	0.915997	0	14.9009	1	IGL@
B	26600	BSG	Basigin (OK blood group)	0.914993	0	3.76421	0
B	511267	MGC24039	Hypothetical protein MGC24039	0.913188	0	3.55341	0
B	24503	BANK1	B-cell scaffold protein with ankyrin repeats 1	0.912593	0	11.7454	0
B	18276	IGLC2	Immunoglobulin lambda constant 2 (Kern-Oz- marker)	0.912345	0	16.2496	1	IGLC2
B	507732	FLJ25604	hypothetical protein FLJ25604 | IMAGE:271989	0.911416	0	2.69658	0
B	3890	IMAGE:814837	Transcribed locus	0.91123	0	5.08751	0
B	22389	CD19	CD19 antigen	0.909955	0	5.63825	1	CD19
B	511115	RAM2	Transcription factor RAM2	0.909779	0	4.56517	0
B	14320	SPAP1	SH2 domain containing phosphatase anchor protein 1	0.909383	0	6.64011	0
B	26574	MEF2C	MADS box transcription enhancer factor 2, polypeptide C (myocyte enhancer factor 2C)	0.908231	0	10.3885	0
B	25101	IMAGE:1356654	Unknown | IMAGE:1356654	0.906815	0	6.15309	0
B	17961	BLNK	B-cell linker	0.906438	0	3.26137	1	BLNK
B	519174	C11orf24	Chromosome 11 open reading frame 24	0.905754	0	3.27987	0
B	13356	MGC54289	Hypothetical protein MGC54289	0.90536	0	3.69358	0
B	502427	NCF1	Neutrophil cytosolic factor 1 (47kDa, chronic granulomatous disease, autosomal 1)	0.904867	0	14.1844	0
B	14797	HSPC182	HSPC182 protein	0.904118	0	4.29166	0
B	507298	KIAA0746	KIAA0746 protein	0.904018	0	2.97407	0
B	1672	GYLTL1B	Glycosyltransferase-like 1B	0.903968	0	3.15457	0
B	528575	SWAP70	SWAP-70 protein | IMAGE:2010684	0.902037	0	8.75274	0
B	15555	PACAP	Proapoptotic caspase adaptor protein	0.901636	0	3.94197	0
B	27987	CR2	Complement component (3d/Epstein Barr virus) receptor 2	0.897657	0	3.59958	0
B	14349	C13orf18	Chromosome 13 open reading frame 18	0.897582	0	10.9266	0
B	26361	IGJ	Immunoglobulin J polypeptide, linker protein for immunoglobulin alpha and mu polypeptides	0.895705	0	9.19456	1	IGJ
B	27831	LY64	Lymphocyte antigen 64 homolog, radioprotective 105kDa (mouse)	0.895684	0	5.9609	0
B	21183	FLII	CDNA clone IMAGE:4309350, partial cds	0.895198	0	4.59918	0
B	11236	STRBP	Spermatid perinuclear RNA binding protein	0.894858	0	2.31278	0
B	21332	IMAGE:1319066	Transcribed locus, weakly similar to NP_055301.1 neuronal thread protein AD7c-NTP [Homo sapiens]	0.894458	0	4.05006	0
B	24116	IGHD	Immunoglobulin heavy constant delta	0.89371	0	5.43833	1	IGHD
B	11772	MHC2TA	MHC class II transactivator	0.893671	0	2.45224	0
B	510343	PRKCE	Protein kinase C, epsilon	0.89317	0	2.68716	0
B	509618	DKFZP586A0522	DKFZP586A0522 protein	0.893167	0	7.24743	0
B	478	KLHL14	Kelch-like 14 (Drosophila)	0.892264	0	2.65217	0
B	525392	IGHG3	Transcribed locus	0.891837	0	6.73038	1	IGHG3
B	18597	SLC2A5	Solute carrier family 2 (facilitated glucose/fructose transporter), member 5	0.8916	0	3.42618	0
B	21706	SAS	sarcoma amplified sequence | LCP:7334	0.891163	0	6.11621	0
B	509607	HTPAP	HTPAP protein	0.891128	0	4.71409	0
B	10727	VPREB3	Pre-B lymphocyte gene 3	0.890316	0	4.25677	0
B	510163	FLJ10697	zinc finger protein | IMAGE:51255	0.889252	0	2.51174	0
B	12936	BRD4	Bromodomain containing 4	0.88923	0	3.70439	0
B	510109	ADRBK2	Adrenergic, beta, receptor kinase 2	0.88895	0	3.28062	0
B	21039	MARCH-I	Membrane-associated ring finger (C3HC4) 1	0.887768	0	8.06972	0
B	23298	BCNP1	B-cell novel protein 1	0.887213	0	8.26856	0
B	943	SNX10	Sorting nexin 10	0.887052	0	4.61446	0
B	520352	TCF4	Transcription factor 4	0.88623	0	3.47548	0
B	522094	IGLL3	immunoglobulin lambda-like polypeptide 3 | IMAGE:50877	0.885835	0	4.72344	1	IGLL3
B	521104	UNC84B	Unc-84 homolog B (C. elegans)	0.885755	0	3.86757	0
B	24457	BLR1	Burkitt lymphoma receptor 1, GTP binding protein (chemokine (C-X-C motif) receptor 5)	0.885016	0	3.10704	0
B	24523	ADAM28	A disintegrin and metalloproteinase domain 28	0.884373	0	6.75037	0
B	22355	IMAGE:2021958	Unknown | IMAGE:2021958	0.884021	0	4.97043	0
B	22633	IMAGE:2073879	Unknown | IMAGE:2073879	0.88388	0	4.43086	0
B	521996	IMAGE:32509	#Homo sapiens cDNA FLJ33407 fis, clone BRACE2010535. OR SLC15A2 #solute carrier family 15 (H+/peptide transporter), member 2 | IMAGE:32509	0.882276	0	3.14653	0
B	9691	MOBKL2B	MOB1, Mps One Binder kinase activator-like 2B (yeast)	0.880654	0	3.53157	0
B	10060	IMAGE:1234489	CDNA FLJ46553 fis, clone THYMU3038879	0.879639	0	3.79766	0
B	500267	HLA-DOB	Major histocompatibility complex, class II, DO beta	0.878471	0	3.54258	1	HLA-DOB
B	11799	IMAGE:1301390	CDNA FLJ46553 fis, clone THYMU3038879	0.878248	0	4.24899	0
B	18302	ITGB1	integrin, beta 1 (fibronectin receptor, beta polypeptide, antigen CD29 includes MDF2, MSK12) | IMAGE:1241320	0.877453	0	4.153	0
B	528554	HHEX	Hematopoietically expressed homeobox	0.876872	0	11.3353	0
B	25012	IMAGE:1269178	Hs.405404 EST | IMAGE:1269178	0.876604	0	7.09824	0
B	23827	IMAGE:2134901	Hs.444651 ESTs | IMAGE:2134901	0.876334	0	4.01171	0
B	500358	STX7	Syntaxin 7	0.87621	0	3.41297	0
B	20558	CYBASC3	Cytochrome b, ascorbate dependent 3	0.875317	0	4.41677	0
B	12603	IMAGE:1308339	Hs.446159 ESTs | IMAGE:1308339	0.874421	0	2.47262	0
B	104	STAG3	Stromal antigen 3	0.874116	0	2.41359	0
B	519167	CORO2B	Coronin, actin binding protein, 2B	0.873559	0	4.22815	0
B	22102	HLA-DMB	Major histocompatibility complex, class II, DM beta	0.873016	0	6.99252	1	HLA-DMB
B	505566	TMEPAI	Transmembrane, prostate androgen induced RNA	0.872576	0	2.1273	0
B	10617	IGKC	Immunoglobulin kappa constant	0.872304	0	3.78745	1	IGKC
B	24293	IMAGE:1333557	Unknown | IMAGE:1333557	0.871294	0	2.44314	0
B	19383	CDKN2A	Cyclin-dependent kinase inhibitor 2A (melanoma, p16, inhibits CDK4)	0.871235	0	3.35762	0
B	19371	EGR1	Early growth response 1	0.870679	0	6.4704	0
B	21630	IGHG1	Immunoglobulin heavy constant gamma 1 (G1m marker)	0.870657	0	4.65376	1	IGHG1
B	522036	LOC348938	Hypothetical protein LOC348938	0.870473	0	2.41698	0
B	21021	MRPL49	mitochondrial ribosomal protein L49 | IMAGE:1270305	0.869774	0	2.87299	0
B	525380	IRF4	Interferon regulatory factor 4	0.868096	0	5.03956	1	IRF4
B	501915	TM4SF8	Transmembrane 4 superfamily member 8	0.867877	0	3.27054	0
B	517004	EPHX1	Epoxide hydrolase 1, microsomal (xenobiotic)	0.867137	0	4.67792	0
B	11679	PAX5	Paired box gene 5 (B-cell lineage specific activator)	0.861778	0	9.39408	1	PAX5
B	11767	BRDG1	BCR downstream signaling 1 | IMAGE:1301195	0.861327	0	4.07963	0
B	1242	IMAGE:712951	Unknown; Clone=712951 | IMAGE:712951	0.861318	0	2.29869	0
B	502421	PCCA	Propionyl Coenzyme A carboxylase, alpha polypeptide	0.860762	0	2.76205	0
B	19349	IGH@	Immunoglobulin heavy constant gamma 2 (G2m marker)	0.860126	0	4.35502	1	IGH@
B	28826	TCL1A	T-cell leukemia/lymphoma 1A	0.859246	0	10.2459	0
B	24298	RGS13	Regulator of G-protein signalling 13	0.858039	0	9.47777	0
B	518530	ZNF207	zinc finger protein 207 | IMAGE:413120	0.857676	0	2.06271	0
B	521148	DTX1	Deltex homolog 1 (Drosophila)	0.857299	0	2.2306	0
B	15800	KIAA1219	KIAA1219 protein	0.856857	0	7.91014	0
B	21437	EBF	Early B-cell factor	0.855942	0	2.39406	1	EBF
B	511370	TMED8	Transmembrane emp24 domain containing 8	0.854197	0	2.82829	0
B	19326	IGHM	immunoglobulin heavy constant mu | IMAGE:200700	0.853973	0	5.90145	1	IGHM
B	28699	IRF8	Interferon regulatory factor 8	0.853849	0	11.7041	1	IRF8
B	519982	IMAGE:824894	ESTs | IMAGE:824894	0.853628	0	3.94337	0
B	22390	IMAGE:2027591	Unknown | IMAGE:2027591	0.853607	0	2.26901	0
B	25113	CHERP	Calcium homeostasis endoplasmic reticulum protein	0.853566	0	6.65292	0
B	25036	FLJ12363	Similar to BTG3 associated nuclear protein isoform b; BANP homolog; SMAR1 homolog	0.852787	0	2.81421	0
B	19369	VPS28	Immunoglobulin IgH heavy chain Fd fragment	0.851696	0	8.66776	0
B	521037	SETBP1	SET binding protein 1	0.851362	0	3.17017	0
B	24282	IMAGE:1270658	LOC441349	0.851242	0	2.08203	0
B	22757	IRTA2	immunoglobulin superfamily receptor translocation associated 2 | IMAGE:2075218	0.850686	0	5.97443	0
B	518722	SSPN	Sarcospan (Kras oncogene-associated gene)	0.850429	0	2.25454	0
B	19359	IMAGE:746300	Transcribed locus	0.850052	0	4.04171	0
B	24173	IMAGE:1968702	"24173 | (Unknown UG Hs.208910 ESTs, Weakly similar to !!!! ALU SUBFAMILY SC WARNING ENTRY !!!! [H.sapiens])" | IMAGE:1968702	0.849823	0	4.34273	0
B	12981	LAF4	Lymphoid nuclear protein related to AF4	0.849135	0	7.19735	0
B	1802	RALGPS2	Ral GEF with PH domain and SH3 binding motif 2	0.849114	0	3.71941	0
B	2123	HLA-DPA1	Major histocompatibility complex, class II, DP alpha 1	0.848991	0	3.2585	1	HLA-DPA1
B	28816	TRIO	Triple functional domain (PTPRF interacting)	0.848034	0	4.98405	0
B	542190	SYNGR2	Synaptogyrin 2	0.846978	0	3.00246	0
B	18593	DDR1	Discoidin domain receptor family, member 1	0.846622	0	2.23744	0
B	27698	TNFRSF17	Tumor necrosis factor receptor superfamily, member 17	0.846487	0	4.77122	0
B	25065	CHD7	Chromodomain helicase DNA binding protein 7	0.846346	0	2.27894	0
B	22622	CORO1A	Coronin, actin binding protein, 1A	0.845319	0	2.68082	0
B	518542	SEMA4B	Sema domain, immunoglobulin domain (Ig), transmembrane domain (TM) and short cytoplasmic domain, (semaphorin) 4B	0.843437	0	3.7407	0
B	518543	SRGAP2	SLIT-ROBO Rho GTPase activating protein 2	0.842853	0	3.41728	0
B	10604	IMAGE:1270997	Hs.431360 EST | IMAGE:1270997	0.842746	0	4.48692	0
B	14092	FBXO10	F-box protein 10	0.840781	0	2.84754	0
B	502443	SHMT2	Serine hydroxymethyltransferase 2 (mitochondrial)	0.840582	0	2.55526	0
B	10001	LY86	Lymphocyte antigen 86	0.839704	0	5.72836	0
B	2397	STAT6	Signal transducer and activator of transcription 6, interleukin-4 induced	0.839702	0	4.07465	0
B	11066	MK2S4	Protein kinase substrate MK2S4	0.837784	0	2.1317	0
B	24250	NAPSB	Napsin B aspartic peptidase pseudogene	0.837019	0	5.85377	0
B	600958	TLR7	Transcribed locus	0.836182	0	2.65414	0
B	502440	APOBEC3B	apolipoprotein B mRNA editing enzyme, catalytic polypeptide-like 3B | IMAGE:66718	0.836041	0	2.40269	0
B	23566	IMAGE:2001560	Transcribed locus, weakly similar to XP_510221.1 similar to Ig gamma-2 chain C region [Pan troglodytes]	0.835657	0	3.42841	0
B	511338	PRICKLE1	Prickle-like 1 (Drosophila)	0.835427	0	2.63026	0
B	24386	MYO1E	Myosin IE	0.835233	0	3.11158	0
B	531874	KYNU	Kynureninase (L-kynurenine hydrolase)	0.835074	0	3.8959	0
B	20872	XYLT1	Xylosyltransferase I	0.834816	0	1.99976	0
B	17962	RFX5	Regulatory factor X, 5 (influences HLA class II expression)	0.834733	0	1.99792	0
B	511412	GL012	hypothetical protein GL012 | IMAGE:26203	0.834574	0	2.07745	0
B	24289	UREB1	Upstream regulatory element binding protein 1	0.833744	0	7.3828	0
B	501084	GLDC	glycine dehydrogenase (decarboxylating; glycine decarboxylase, glycine cleavage system protein P) | IMAGE:248261	0.832591	0	2.76266	0
B	54	CYBB	Cytochrome b-245, beta polypeptide (chronic granulomatous disease)	0.831151	0	5.00651	0
B	14277	IMAGE:1351927	Hs.379994 EST | IMAGE:1351927	0.829922	0	3.49773	0
B	500559	SCRN1	Secernin 1	0.82981	0	2.08464	0
B	26508	NET-5	Transmembrane 4 superfamily member tetraspan NET-5	0.828417	0	3.21192	0
B	21587	FLJ10853	hypothetical protein FLJ10853 | IMAGE:1367371	0.828354	0	2.57228	0
B	520346	IMAGE:701461	Homo sapiens cDNA FLJ31598 fis, clone NT2RI2002549. | IMAGE:701461	0.826632	0	2.12148	0
B	1670	IMAGE:684998	Transcribed locus, weakly similar to NP_872301.1 hypothetical protein FLJ25224 [Homo sapiens]	0.825547	0	6.76453	0
B	14823	POU2F2	POU domain, class 2, transcription factor 2	0.824643	0	2.16882	0
B	502069	TPD52	Tumor protein D52	0.824433	0	3.51074	0
B	10716	IMAGE:1272079	CDNA FLJ35632 fis, clone SPLEN2011678	0.823856	0	2.3335	0
B	4102	CD1C	CD1C antigen, c polypeptide | LCP:90	0.823738	0	2.86074	0
B	519111	LOC201895	Hypothetical protein LOC201895	0.823703	0	4.1324	0
B	9922	WASPIP	Wiskott-Aldrich syndrome protein interacting protein	0.822953	0	6.41231	0
B	502433	CD79A	CD79A antigen (immunoglobulin-associated alpha)	0.822058	0	5.16396	1	CD79A
B	24237	COPS3	COP9 constitutive photomorphogenic homolog subunit 3 (Arabidopsis)	0.821922	0	2.39693	0
B	506153	JMJD2B	Jumonji domain containing 2B	0.821705	0	2.93798	0
B	11586	IMAGE:1299761	Unknown UG Hs.122461 ESTs | IMAGE:1299761	0.821407	0	1.96225	0
B	527955	BTK	Bruton agammaglobulinemia tyrosine kinase	0.821185	0	4.0085	1	BTK
B	245	IMAGE:684509	Unknown | IMAGE:684509	0.820757	0	2.87455	0
B	23859	IMAGE:2174462	Hs.231299 EST | IMAGE:2174462	0.82042	0	3.52485	0
B	509606	APG4A	APG4 autophagy 4 homolog A (S. cerevisiae)	0.820319	0	2.14726	0
B	13409	IMAGE:1334375	Unknown | IMAGE:1334375	0.820042	0	5.38242	0
B	19334	CD24	CD24 antigen (small cell lung carcinoma cluster 4 antigen)	0.819403	0	2.46415	1	CD24
B	29262	FZD5	frizzled homolog 5 (Drosophila) | IMAGE:2254555	0.81895	0	1.95645	0
B	23706	IMAGE:2133142	CDNA FLJ46553 fis, clone THYMU3038879	0.818905	0	2.4061	0
B	10970	IMAGE:1283704	Unknown | IMAGE:1283704	0.818482	0	2.66454	0
B	10804	BLK	B lymphoid tyrosine kinase	0.818431	0	4.80839	1	BLK
B	518560	C20orf72	Chromosome 20 open reading frame 72	0.818326	0	2.67044	0
B	517421	ERdj5	#ER-resident protein ERdj5 OR #Hs.348546 ESTs, Weakly similar to hypothetical protein FLJ20489 [Homo sapiens] [H.sapiens] | IMAGE:825740	0.817688	0	2.10739	0
B	501989	ST14	suppression of tumorigenicity 14 (colon carcinoma, matriptase, epithin) | IMAGE:825085	0.817609	0	3.65724	0
B	502259	GM2A	GM2 ganglioside activator	0.817304	0	2.05677	0
B	27989	CD79B	CD79B antigen (immunoglobulin-associated beta)	0.817227	0	3.26541	1	CD79B
B	20862	TTC7A	Tetratricopeptide repeat domain 7A	0.81623	0	2.10793	0
B	507803	UBE2J1	Ubiquitin-conjugating enzyme E2, J1 (UBC6 homolog, yeast)	0.815665	0	2.71466	0
B	28852	CD38	CD38 antigen (p45)	0.814623	0	2.501	1	CD38
B	24142	IMAGE:1968394	"24142 | (Unknown UG Hs.164169 ESTs, Moderately similar to !!!! ALU SUBFAMILY SX WARNING ENTRY !!!! [H.sapiens])" | IMAGE:1968394	0.814579	0	2.54272	0
B	18268	CD22	CD22 antigen	0.814082	0	5.09191	1	CD22
B	511602	SIDT2	SID1 transmembrane family, member 2	0.814002	0	1.96075	0
B	520069	WDR11	WD repeat domain 11	0.81388	0	2.97557	0
B	23723	IMAGE:2133362	Unknown | IMAGE:2133362	0.813724	0	3.59286	0
B	27764	HLA-DQB1	Major histocompatibility complex, class II, DQ beta 1	0.813057	0	4.96648	1	HLA-DQB1
B	20871	ARHGAP10	Transcribed locus	0.813021	0	2.5271	0
B	505142	PSEN2	Presenilin 2 (Alzheimer disease 4)	0.812428	0	1.95118	0
B	4285	LCP:21	SH139 = lymphoid-specific cDNA | LCP:21	0.812165	0	2.6331	0
B	25143	IMAGE:1241536	Unknown | IMAGE:1241536	0.811576	0	2.89847	0
B	509739	TEM6	Transcribed locus	0.810994	0	3.99968	0
B	18614	PEA15	Phosphoprotein enriched in astrocytes 15	0.810654	0	2.50784	0
B	10058	SMC6L1	SMC6 structural maintenance of chromosomes 6-like 1 (yeast)	0.810548	0	1.97367	0
B	26995	FCGR2B	Fc fragment of IgG, low affinity IIb, receptor for (CD32)	0.810256	0	4.03828	1	FCGR2B
B	519014	MGC50844	Hypothetical protein MGC50844	0.810185	0	2.86107	0
B	501624	IL4R	Interleukin 4 receptor	0.809883	0	2.85168	0
B	529241	HLA-DQA2	Major histocompatibility complex, class II, DQ alpha 2	0.809763	0	7.56716	1	HLA-DQA2
B	22149	LOC283663	Hypothetical protein LOC283663	0.80975	0	7.19787	0
B	11565	IMAGE:1290376	Similar to echinoderm microtubule associated protein like 5	0.809444	0	2.45821	0
B	25014	IMAGE:1288051	Hs.405433 EST | IMAGE:1288051	0.805696	0	2.06109	0
B	1822	MGC15619	Hypothetical protein MGC15619	0.805692	0	4.3122	0
B	251	RAB30	RAB30, member RAS oncogene family	0.805608	0	4.02495	0
B	4003	IMAGE:824995	Homo sapiens, clone IMAGE:5259272, mRNA	0.80448	0	3.06316	0
B	1158	SP140	SP140 nuclear body protein	0.804102	0	2.28076	0
B	28159	TRIM26	tripartite motif-containing 26 | IMAGE:128853	0.803718	0	2.70044	0
B	19373	HLA-DQA1	Major histocompatibility complex, class II, DQ alpha 1	0.803073	0	6.09942	1	HLA-DQA1
B	28567	SYK	Spleen tyrosine kinase	0.802728	0	8.81057	1	SYK
B	511618	MTPN	Myotrophin	0.801723	0	1.96599	0
B	503069	PARP14	Poly (ADP-ribose) polymerase family, member 14	0.800253	0	2.20153	0
B	11506	IMAGE:1289620	Unknown | IMAGE:1289620	0.799769	0	2.3801	0
B	27523	ODC1	Ornithine decarboxylase 1	0.798957	0	2.96762	0
B	23331	FGD2	FYVE, RhoGEF and PH domain containing 2	0.798692	0	2.83062	0
B	11847	CNR2	Cannabinoid receptor 2 (macrophage)	0.797327	0	2.34703	0
B	24434	RHOH	Ras homolog gene family, member H	0.796357	0	4.33125	0
B	24587	ADAM19	a disintegrin and metalloproteinase domain 19 (meltrin beta) | IMAGE:1340139	0.795094	0	3.60711	0
B	522856	CLIC4	Chloride intracellular channel 4	0.794654	0	2.07727	0
B	531819	GCNT1	Glucosaminyl (N-acetyl) transferase 1, core 2 (beta-1,6-N-acetylglucosaminyltransferase)	0.794209	0	2.70739	0
B	501697	SAV1	Salvador homolog 1 (Drosophila)	0.793261	0	2.39929	0
B	1521	MMP11	Matrix metalloproteinase 11 (stromelysin 3)	0.793175	0	2.10203	0
B	26027	COL14A1	Collagen, type XIV, alpha 1 (undulin)	0.792731	0	2.399	0
B	14072	IMAGE:1341177	CDNA FLJ35632 fis, clone SPLEN2011678	0.792226	0	2.06373	0
B	24990	PIK3AP1	Phosphoinositide-3-kinase adaptor protein 1	0.789921	0	5.01807	0
B	19353	IMAGE:682995	Transcribed locus	0.789666	0	2.32283	0
B	26590	IFNGR2	Interferon gamma receptor 2 (interferon gamma transducer 1)	0.789465	0	3.87177	0
B	27032	IGKV1-5	Immunoglobulin kappa variable 1-5	0.789345	0	6.61594	1	IGKV1-5
B	21008	ZCCHC7	Zinc finger, CCHC domain containing 7	0.789019	0	2.3639	0
B	500687	ATP6V0A1	ATPase, H+ transporting, lysosomal V0 subunit a isoform 1	0.788347	0	2.88976	0
B	21112	RNTRE	CDNA FLJ34168 fis, clone FCBBF3015131	0.786503	0	1.98028	0
B	12060	IMAGE:1303197	Unknown | IMAGE:1303197	0.786184	0	2.55892	0
B	11271	IMAGE:1287326	CDNA clone IMAGE:5266242, partial cds	0.785867	0	2.11421	0
B	503010	HLA-DQB2	Major histocompatibility complex, class II, DQ beta 2	0.785703	0	2.67394	1	HLA-DQB2
B	11750	CTSH	cathepsin H | IMAGE:1301052	0.7846	0	6.29921	0
B	19366	IMAGE:826233	CDNA clone IMAGE:5266242, partial cds	0.783539	0	2.07361	0
B	24127	IMAGE:1968216	Unknown | IMAGE:1968216	0.783141	0	7.25163	0
B	3781	IMAGE:700701	Homo sapiens, clone IMAGE:5259272, mRNA	0.783071	0	2.80481	0
B	18300	HLA-DRB1	Major histocompatibility complex, class II, DR beta 4	0.781792	0	3.68446	1	HLA-DRB1
B	27604	PPP3CA	Protein phosphatase 3 (formerly 2B), catalytic subunit, alpha isoform (calcineurin A alpha)	0.781663	0	2.34626	0
B	500634	GSTZ1	Glutathione transferase zeta 1 (maleylacetoacetate isomerase)	0.779324	0	1.99418	0
B	24402	JUP	Junction plakoglobin	0.779122	0	2.31658	0
B	20668	TFEB	Transcription factor EB	0.778987	0	3.27547	0
B	510284	IMAGE:86160	#Homo sapiens cDNA FLJ32565 fis, clone SPLEN2000020. OR SERPINA1 #serine (or cysteine) proteinase inhibitor, clade A (alpha-1 antiproteinase, antitrypsin), member 1 | IMAGE:86160	0.778536	0	2.00501	0
B	19298	IMAGE:826377	Unknown | IMAGE:826377	0.778118	0	3.59751	0
B	24340	SAMD9	Sterile alpha motif domain containing 9	0.777781	0	5.712	0
B	26061	CEBPB	CCAAT/enhancer binding protein (C/EBP), beta	0.776842	0	2.58859	1	CEBPB
B	19315	IMAGE:814447	Homo sapiens, clone IMAGE:5259272, mRNA	0.776842	0	2.53017	0
B	500188	PLCG2	Phospholipase C, gamma 2 (phosphatidylinositol-specific)	0.776271	0	8.02311	0
B	501819	PHF16	PHD finger protein 16	0.776029	0	2.31353	0
B	500836	POLD4	Polymerase (DNA-directed), delta 4	0.775212	0	2.42037	0
B	14573	IMAGE:1354294	Similar to echinoderm microtubule associated protein like 5	0.775142	0	2.89721	0
B	2187	IMAGE:704478	Transcribed locus, weakly similar to XP_513408.1 similar to origin recognition complex, subunit 1; origin recognition complex, subunit 1, S. cerevisiae, homolog-like; origin recognition complex 1; replication control protein 1; origin recognition complex, subunit 1 (yeast homolog)-like ... [Pan troglodytes]	0.774795	0	2.29148	0
B	23764	IMAGE:2134018	Transcribed locus	0.774128	0	4.93559	0
B	531209	PIK3C2B	Phosphoinositide-3-kinase, class 2, beta polypeptide	0.773361	0	2.03608	0
B	23840	IMAGE:2135170	Unknown | IMAGE:2135170	0.772939	0	7.49906	0
B	11792	IMAGE:1301363	Homo sapiens cDNA FLJ34016 fis, clone FCBBF2002541. | IMAGE:1301363	0.772645	0	3.13765	0
B	14637	NAP1L	napsin B pseudogene | IMAGE:1355045	0.771985	0.0001	3.95867	0
B	27842	HSPA5	Heat shock 70kDa protein 5 (glucose-regulated protein, 78kDa)	0.771163	0	3.87462	0
B	22706	IMAGE:2074848	Unknown | IMAGE:2074848	0.770044	0	7.80945	0
B	522969	HLA-DOA	Major histocompatibility complex, class II, DO alpha	0.769214	0	2.92363	1	HLA-DOA
B	24035	IMAGE:2044140	Unknown UG Hs.172981 ESTs | IMAGE:2044140	0.768962	0	2.37643	0
B	3159	IMAGE:826129	Hs.259150 ESTs | IMAGE:826129	0.768879	0	2.37564	0
B	19998	IMAGE:1670989	Hs.276342 EST | IMAGE:1670989	0.76819	0	4.13685	0
B	2732	MYBL2	V-myb myeloblastosis viral oncogene homolog (avian)-like 2	0.767398	0	3.14614	0
B	27961	NKG7	Natural killer cell group 7 sequence	0.76581	0	5.62841	0
B	528482	IGKV3D-	Anti-rabies virus immunoglobulin rearranged kappa chain V-region	0.765324	0	2.72851	1	IGKV3D-
B	18544	NFKBIE	Nuclear factor of kappa light polypeptide gene enhancer in B-cells inhibitor, epsilon	0.764008	0	2.26835	0
B	27379	UROS	Uroporphyrinogen III synthase (congenital erythropoietic porphyria)	0.762552	0	2.90867	0
B	23700	HLA-DRB5	major histocompatibility complex, class II, DR beta 5 | IMAGE:2133046	0.762551	0	3.8835	1	HLA-DRB5
B	18298	HLA-DPB1	Major histocompatibility complex, class II, DP beta 1	0.761543	0	2.49029	1	HLA-DPB1
B	23789	IMAGE:2134392	Unknown UG Hs.209842 EST | IMAGE:2134392	0.76118	0	2.66028	0
B	22475	IMAGE:2072454	Transcribed locus, weakly similar to XP_510104.1 similar to hypothetical protein FLJ25224 [Pan troglodytes]	0.759361	0	2.03409	0
B	19306	INPPL1	inositol polyphosphate phosphatase-like 1 | IMAGE:686441	0.758384	0	2.42096	0
B	12960	CR1	Complement component (3b/4b) receptor 1, including Knops blood group system	0.758364	0	2.63602	0
B	25076	BTLA	B and T lymphocyte associated	0.758332	0	2.7784	0
B	2901	SPIB	Spi-B transcription factor (Spi-1/PU.1 related)	0.758194	0	5.79509	1	SPIB
B	501802	KIAA0274	KIAA0274	0.758077	0	2.36855	0
B	519112	IMAGE:289534	Transcribed locus	0.757651	0	2.62385	0
B	26214	ARHGEF3	Rho guanine nucleotide exchange factor (GEF) 3	0.757392	0	2.4653	0
B	501306	ANXA4	Annexin A4	0.756427	0.0001	2.39349	0
B	23924	IMAGE:1967103	Unknown | IMAGE:1967103	0.756305	0	3.95773	0
B	4249	LOC57228	Hypothetical protein from clone 643	0.754526	0	2.0544	0
B	508302	SYPL	Synaptophysin-like protein	0.754133	0	2.24447	0
B	27524	IFI27	Interferon, alpha-inducible protein 27	0.75293	0	2.9347	0
B	621	TLR10	Toll-like receptor 10	0.752886	0	2.51408	0
B	510283	WDR34	WD repeat domain 34	0.752749	0	2.28697	0
B	522910	TEAD2	TEA domain family member 2	0.752318	0	2.32823	0
B	23533	IMAGE:2001134	Similar to immunoglobulin lambda light chain constant region | IMAGE:2001134	0.751989	0	3.72481	0
B	503218	IMAGE:132215	Hs.10172 ESTs | IMAGE:132215	0.751311	0	2.13256	0
B	517400	CYB561D2	Cytochrome b-561 domain containing 2	0.751246	0	2.09494	0
B	19346	SH3BP5	SH3-domain binding protein 5 (BTK-associated)	0.750858	0	2.00228	0
B	26989	WEE1	WEE1 homolog (S. pombe) | IMAGE:134451	0.750817	0	2.94395	0
B	22819	SLC22A3	Solute carrier family 22 (extraneuronal monoamine transporter), member 3	0.750717	0	2.38311	0
B	14105	IMAGE:1341476	Transcribed locus	0.750127	0	2.26122	0
B	27841	CD74	CD74 antigen (invariant polypeptide of major histocompatibility complex, class II antigen-associated)	0.749978	0	4.21443	1	CD74
B	2305	UVRAG	UV radiation resistance associated gene	0.748575	0	2.49888	0
B	10606	ADK	Adenosine kinase	0.747996	0	2.18541	0
B	22457	IMAGE:2072343	Unknown | IMAGE:2072343	0.747691	0	2.02487	0
B	11439	MAP3K8	Mitogen-activated protein kinase kinase kinase 8	0.744921	0	3.52373	0
B	12907	ALOX5	arachidonate 5-lipoxygenase | IMAGE:1234564	0.744535	0	3.55758	0
B	9899	EVI5L	Ecotropic viral integration site 5-like	0.744097	0.0001	2.0312	0
B	502938	RRAS2	Related RAS viral (r-ras) oncogene homolog 2	0.744043	0	2.24065	0
B	24378	IMAGE:1241371	Unknown | IMAGE:1241371	0.742692	0	4.59538	0
B	26624	HRK	Harakiri, BCL2 interacting protein (contains only BH3 domain)	0.741883	0	2.05736	0
B	505543	LOC54103	Hypothetical protein LOC54103	0.740768	0	2.42395	0
B	29274	IFIT3	Interferon-induced protein with tetratricopeptide repeats 3	0.739425	0.0001	3.55101	0
B	18553	BIRC3	baculoviral IAP repeat-containing 3 | IMAGE:1352379	0.737929	0	2.47036	0
B	28221	F5	Coagulation factor V (proaccelerin, labile factor)	0.737888	0	2.07267	0
B	518809	UCP4	Transcribed locus, weakly similar to XP_527398.1 solute carrier family 25, member 27 [Pan troglodytes]	0.736059	0	2.02918	0
B	11815	PLEKHF2	Pleckstrin homology domain containing, family F (with FYVE domain) member 2	0.735959	0	1.96059	0
B	23799	IMAGE:2134451	Unknown UG Hs.175229 EST | IMAGE:2134451	0.735378	0	2.15964	0
B	20841	IMAGE:824234	Unknown UG Hs.173655 ESTs | IMAGE:824234	0.73377	0	2.22568	0
B	515375	CKIP-1	CK2 interacting protein 1; HQ0024c protein	0.732872	0	2.19611	0
B	22092	LYN	V-yes-1 Yamaguchi sarcoma viral related oncogene homolog	0.732867	0	6.36092	1	LYN
B	2827	CD83	CD83 antigen (activated B lymphocytes, immunoglobulin superfamily)	0.732534	0	4.56538	1	CD83
B	508933	MTSS1	Metastasis suppressor 1	0.731778	0	2.21322	0
B	509343	LOC51760	B/K protein	0.728604	0	2.07797	0
B	506172	DKFZp434C0328	hypothetical protein DKFZp434C0328 | IMAGE:135106	0.72729	0	2.30846	0
B	23804	SPI1	spleen focus forming virus (SFFV) proviral integration oncogene spi1 | IMAGE:2134527	0.726683	0	2.38926	1	PU.1
B	511382	C22orf13	Chromosome 22 open reading frame 13	0.724979	0.0001	2.92577	0
B	517048	ITPR1	Inositol 1,4,5-triphosphate receptor, type 1	0.724059	0	2.39532	0
B	505449	EPB41L2	Erythrocyte membrane protein band 4.1-like 2	0.723369	0	2.07753	0
B	2385	IMAGE:712640	"2385 | (Unknown UG Hs.231702 ESTs, Moderately similar to !!!! ALU SUBFAMILY SC WARNING ENTRY !!!! [H.sapiens])" | IMAGE:712640	0.723184	0	2.0656	0
B	13266	IMAGE:1319703	Hs.436993 ESTs | IMAGE:1319703	0.723134	0	2.22435	0
B	11368	CYSLTR1	Cysteinyl leukotriene receptor 1	0.722586	0	2.76312	0
B	24125	IMAGE:1968166	Unknown | IMAGE:1968166	0.720653	0	4.44781	0
B	23797	IMAGE:2134439	Unknown | IMAGE:2134439	0.720383	0	3.10097	0
B	24354	IMAGE:1356703	Hs.242998 ESTs, Weakly similar to hypothetical protein FLJ20958 [Homo sapiens] [H.sapiens] | IMAGE:1356703	0.720031	0	2.26285	0
B	27931	AMFR	Autocrine motility factor receptor	0.719603	0	2.38937	0
B	850	ATP5B	ATP synthase, H+ transporting, mitochondrial F1 complex, beta polypeptide | IMAGE:703634	0.71908	0	2.34918	0
B	12966	IMAGE:1286054	Unknown UG Hs.153523 ESTs | IMAGE:1286054	0.717717	0	3.93221	0
B	2356	CCNG2	Cyclin G2	0.717633	0	2.40952	0
B	24131	IMAGE:1968227	Transcribed locus	0.717375	0.0001	3.73748	0
B	508451	RNASE6	Ribonuclease, RNase A family, k6	0.71505	0	5.88339	0
B	404	IMAGE:685665	Unknown | IMAGE:685665	0.714271	0.0002	3.69645	0
B	23862	IMAGE:2174742	Transcribed locus	0.713791	0	2.01062	0
B	4240	CD1D	CD1D antigen, d polypeptide	0.713323	0	6.06722	0
B	20890	DAPP1	Dual adaptor of phosphotyrosine and 3-phosphoinositides	0.713205	0.0003	2.15615	0
B	23795	IMAGE:2134432	Unknown UG Hs.177066 EST | IMAGE:2134432	0.712342	0	2.31669	0
B	1277	HECW2	HECT, C2 and WW domain containing E3 ubiquitin protein ligase 2	0.707859	0	2.68911	0
B	9950	IMAGE:1186157	Hs.121572 ESTs | IMAGE:1186157	0.70471	0	2.04746	0
B	24547	DMXL1	Dmx-like 1	0.704204	0	2.07538	0
B	511483	FLJ21127	Hypothetical protein FLJ21127	0.703882	0.0001	1.97227	0
B	542555	TUBB6	Tubulin, beta 6	0.701511	0	1.9718	0
B	26661	SCAP2	Src family associated phosphoprotein 2	0.699856	0.0001	2.10071	0
B	20040	FBXO41	F-box protein 41	0.699853	0	2.70124	0
B	27378	LRMP	Lymphoid-restricted membrane protein	0.698997	0	2.71209	0
B	508815	SMAD3	SMAD, mothers against DPP homolog 3 (Drosophila)	0.698976	0	2.05141	0
B	502198	NUP88	Nucleoporin 88kDa	0.695051	0.0003	1.97832	0
B	22096	BMF	Bcl2 modifying factor	0.692656	0.0002	2.35888	0
B	24480	GARNL4	GTPase activating Rap/RanGAP domain-like 4	0.691818	0	2.12233	0
B	24087	IMAGE:2044526	Hs.446256 ESTs | IMAGE:2044526	0.688375	0	2.42878	0
B	21017	EDD	E3 identified by differential display	0.688055	0.0001	2.02458	0
B	3634	IMAGE:703807	Unknown UG Hs.198559 Homo sapiens mRNA; cDNA DKFZp566H033 (from clone DKFZp566H033) | IMAGE:703807	0.68655	0.0001	2.11672	0
B	511122	CORO1C	Coronin, actin binding protein, 1C	0.68627	0.0001	2.26347	0
B	15406	IMAGE:1368445	Unknown | IMAGE:1368445	0.686155	0.0001	2.22306	0
B	22529	IMAGE:2072989	Hs.170579 ESTs | IMAGE:2072989	0.683506	0.0002	2.1462	0
B	520172	KIAA1026	KIAA1026 protein	0.681375	0.0001	1.97589	0
B	9732	IMAGE:1184240	Unknown UG Hs.162835 EST | IMAGE:1184240	0.680405	0	2.38783	0
B	21491	BTNL9	Butyrophilin-like 9	0.680175	0.0001	2.29022	0
B	23866	IMAGE:2174780	Unknown UG Hs.189485 EST | IMAGE:2174780	0.679097	0.0001	2.66475	0
B	23921	IMAGE:1967091	Unknown | IMAGE:1967091	0.677473	0.0001	2.32196	0
B	23625	IMAGE:2121244	Unknown | IMAGE:2121244	0.677269	0.0001	4.55539	0
B	20397	FUBP1	Far upstream element (FUSE) binding protein 1	0.676391	0.0001	3.82336	0
B	24194	IMAGE:1968902	Unknown | IMAGE:1968902	0.675667	0.0001	2.44272	0
B	4246	CD86	CD86 antigen (CD28 antigen ligand 2, B7-2 antigen)	0.674818	0	7.17051	1	CD86
B	792	IMAGE:701602	Transcribed locus	0.674263	0.0002	3.20164	0
B	500970	HLA-DRA	Major histocompatibility complex, class II, DR alpha	0.671864	0	2.53685	1	HLA-DRA
B	23688	IMAGE:2132839	Unknown UG Hs.190850 EST | IMAGE:2132839	0.669718	0	2.07736	0
B	10570	IMAGE:1270710	Transcribed locus	0.666565	0.0001	2.10824	0
B	24963	TBC1D1	TBC1 (tre-2/USP6, BUB2, cdc16) domain family, member 1	0.665476	0.0001	2.12847	0
B	500870	LGALS9	Lectin, galactoside-binding, soluble, 9 (galectin 9)	0.664887	0	2.56555	0
B	28216	KLF1	Kruppel-like factor 1 (erythroid)	0.662726	0	3.17349	0
B	510942	CTSZ	Cathepsin Z	0.658611	0.0002	3.43395	0
B	20036	ZNF154	Zinc finger protein 154 (pHZ-92)	0.658605	0.0005	2.44117	0
B	20039	FOXP1	Forkhead box P1	0.657711	0.0001	3.04637	0
B	25160	IMAGE:1371042	CDNA FLJ46553 fis, clone THYMU3038879	0.656539	0.0004	2.31166	0
B	501570	MARCKS	Myristoylated alanine-rich protein kinase C substrate	0.65233	0.0001	3.89423	0
B	21180	IMAGE:1290438	Unknown UG Hs.190693 ESTs; Clone=1290438 | IMAGE:1290438	0.65099	0.0004	2.55925	0
B	25025	IMAGE:1320002	Unknown | IMAGE:1320002	0.648962	0.0003	2.32148	0
B	25038	IMAGE:1335682	Similar to ribosomal protein S12	0.645917	0.0002	1.9692	0
B	22091	IMAGE:1670787	Hs.159050 ESTs | IMAGE:1670787	0.645308	0.0001	2.00036	0
B	23649	IMAGE:2132328	Unknown | IMAGE:2132328	0.64356	0.0002	4.25279	0
B	520022	ABCA1	ATP-binding cassette, sub-family A (ABC1), member 1	0.643373	0.0002	2.35399	0
B	509303	PMAIP1	phorbol-12-myristate-13-acetate-induced protein 1 | IMAGE:814353	0.640204	0.0004	2.11927	0
B	4039	IMAGE:826266	Hs.193514 ESTs | IMAGE:826266	0.639173	0.0004	2.15174	0
B	9729	IMAGE:1184212	Unknown | IMAGE:1184212	0.638429	0.0005	2.0619	0
B	24208	IMAGE:1982192	Unknown | IMAGE:1982192	0.637378	0.0008	2.36502	0
B	15608	IMAGE:1372881	Transcribed locus	0.634275	0.0006	2.73329	0
B	516847	LHFPL2	Lipoma HMGIC fusion partner-like 2	0.632326	0	2.05351	0
B	24188	IMAGE:1968846	Unknown UG Hs.189313 EST | IMAGE:1968846	0.629932	0.0007	3.24181	0
B	19311	PSCD1	Pleckstrin homology, Sec7 and coiled-coil domains 1(cytohesin 1)	0.623158	0	8.57854	0
B	1744	TRIM56	Tripartite motif-containing 56	0.620783	0	2.47262	0
B	26589	RIPK2	Receptor-interacting serine-threonine kinase 2	0.620385	0.0005	3.38673	0
B	508353	PTD008	PTD008 protein	0.619907	0.0005	2.08733	0
B	3739	IMAGE:712927	Unknown | IMAGE:712927	0.612176	0.0006	1.98764	0
B	509284	ACTA2	Actin, alpha 2, smooth muscle, aorta	0.611328	0.0002	2.20104	0
B	29313	TNFRSF18	Tumor necrosis factor receptor superfamily, member 18	0.600697	0.0001	2.16076	0
B	20063	FLJ00332	FLJ00332 protein	0.600233	0.0013	4.93413	0
B	24217	IMAGE:1982346	Unknown | IMAGE:1982346	0.596396	0.0013	3.29402	0
B	529212	GNA12	Guanine nucleotide binding protein (G protein) alpha 12	0.59588	0.001	1.97945	0
B	23495	HLA-DRB6	Major histocompatibility complex, class II, DR beta 6 (pseudogene)	0.595512	0.0006	3.80329	1	HLA-DRB6
B	511348	RNF141	Ring finger protein 141	0.588459	0.0014	2.24336	0
B	517456	NCF4	Neutrophil cytosolic factor 4, 40kDa	0.585534	0.0012	3.4167	0
B	531955	HERPUD1	Homocysteine-inducible, endoplasmic reticulum stress-inducible, ubiquitin-like domain member 1	0.575843	0.0005	2.1684	0
B	11733	IMAGE:1300948	Unknown | IMAGE:1300948	0.573384	0.001	2.12373	0
B	12657	IMAGE:1308778	Unknown | IMAGE:1308778	0.571929	0.0009	2.63505	0
B	531935	HSPA6	Transcribed locus, strongly similar to NP_002146.2 heat shock 70kDa protein 6 (HSP70B') [Homo sapiens]	0.57023	0.001	5.39636	0
B	26213	IMAGE:206779	Transcribed locus	0.563672	0.0008	2.36597	0
B	528634	PRCP	Prolylcarboxypeptidase (angiotensinase C)	0.556959	0.0018	2.30234	0
B	15495	IMAGE:1369475	Unknown | IMAGE:1369475	0.546642	0.0016	1.95103	0
B	517190	HIST1H2BK	Histone 1, H2bk	0.544421	0.0016	2.3967	0
B	3768	IMAGE:686174	Hs.193514 ESTs | IMAGE:686174	0.541997	0.0024	2.85429	0
B	23786	IMAGE:2134318	Hs.165721 EST, Weakly similar to phorbolin-like protein MDS019 [Homo sapiens] [H.sapiens] | IMAGE:2134318	0.538803	0.0032	2.44798	0
B	20025	LOC92497	Hypothetical protein LOC92497	0.536884	0.0032	2.07069	0
B	502769	SLC7A7	Solute carrier family 7 (cationic amino acid transporter, y+ system), member 7	0.517031	0.0029	5.55093	0
T	23996	CD3G	CD3G antigen, gamma polypeptide (TiT3 complex)	0.916055	0	6.36345	1	CD3G
T	26237	LEF1	Lymphoid enhancer-binding factor 1	0.913139	0	4.14091	1	LEF1
T	541489	TCF7	Transcription factor 7 (T-cell specific, HMG-box)	0.910119	0	4.5432	1	TCF7
T	509904	IMAGE:52992	Transcribed locus	0.908565	0	4.01544	0
T	508214	CD3D	CD3D antigen, delta polypeptide (TiT3 complex)	0.903778	0	6.79393	1	CD3D
T	27070	MAL	Mal, T-cell differentiation protein	0.903163	0	6.96254	1	MAL
T	528187	CD2	CD2 antigen (p50), sheep red blood cell receptor	0.900503	0	7.29656	1	CD2
T	26402	NR4A2	Nuclear receptor subfamily 4, group A, member 2	0.894178	0	6.78131	0
T	516863	SNPH	Syntaphilin	0.892065	0	2.5256	0
T	531361	IMAGE:1759475	MRNA; cDNA DKFZp564H203 (from clone DKFZp564H203)	0.887538	0	2.76833	0
T	29236	TCRIM	T cell receptor interacting molecule	0.887176	0	6.87376	1	TCRIM
T	21701	CD28	CD28 antigen (Tp44) | LCP:7234	0.879717	0	8.17117	1	CD28
T	507403	LAT	Linker for activation of T cells	0.876277	0	4.6124	1	LAT
T	28961	ITGA6	Integrin, alpha 6	0.875135	0	7.43436	0
T	522089	FBLN5	Fibulin 5	0.862866	0	3.43943	0
T	507081	BCL11B	B-cell CLL/lymphoma 11B (zinc finger protein)	0.862125	0	8.73802	0
T	508390	IL7R	Interleukin 7 receptor	0.860013	0	4.50094	0
T	500650	SHFM1	Split hand/foot malformation (ectrodactyly) type 1	0.857117	0	2.43606	0
T	502860	FTS	Fused toes homolog (mouse)	0.855056	0	2.50751	0
T	22396	ZAP70	Zeta-chain (TCR) associated protein kinase 70kDa	0.854104	0	4.75832	1	ZAP70
T	24113	TRB@	T-cell receptor rearranged beta-chain V-region (V-D-J)	0.851471	0	5.57757	1	TRB@
T	500729	APBA2	Amyloid beta (A4) precursor protein-binding, family A, member 2 (X11-like)	0.850666	0	3.43682	0
T	509803	IMAGE:22334	Transcribed locus, weakly similar to NP_055301.1 neuronal thread protein AD7c-NTP [Homo sapiens]	0.849766	0	2.20229	0
T	1874	IMAGE:687019	Hypothetical gene supported by AY007155	0.849242	0	3.30789	0
T	18601	CCND2	Cyclin D2	0.843958	0	3.10037	0
T	541687	ITK	IL2-inducible T-cell kinase	0.843841	0	3.60622	0
T	525515	FYB	FYN binding protein (FYB-120/130)	0.841967	0	9.65479	1	FYB
T	500651	TNFRSF25	Tumor necrosis factor receptor superfamily, member 25	0.839237	0	4.56727	0
T	501394	TXK	TXK tyrosine kinase	0.83835	0	2.78173	0
T	501566	NK4	Natural killer cell transcript 4	0.833354	0	4.48512	0
T	23801	IMAGE:2134475	Hs.387569 EST | IMAGE:2134475	0.832644	0	2.66448	0
T	531891	WNT10B	Wingless-type MMTV integration site family, member 10B	0.832091	0	2.31377	0
T	522964	IMAGE:854592	Transcribed locus	0.831392	0	2.57273	0
T	26458	LEPROTL1	Leptin receptor overlapping transcript-like 1	0.82995	0	5.36522	0
T	505315	MGC19764	Hypothetical protein MGC19764	0.829365	0	3.2281	0
T	28229	KLRK1	Killer cell lectin-like receptor subfamily K, member 1	0.828218	0	4.4433	0
T	511496	LOC340061	Hypothetical protein LOC340061	0.827874	0	2.0005	0
T	502961	NGFRAP1	Nerve growth factor receptor (TNFRSF16) associated protein 1	0.826263	0	4.60389	0
T	11440	PLEKHK1	Pleckstrin homology domain containing, family K member 1	0.824358	0	2.62037	0
T	522113	IMAGE:853977	Transcribed locus	0.818437	0	3.87488	0
T	23496	IMAGE:2000722	Hs.228251 EST | IMAGE:2000722	0.816308	0	2.89293	0
T	26601	BUB1B	BUB1 budding uninhibited by benzimidazoles 1 homolog beta (yeast)	0.813866	0	5.31427	0
T	500891	INPP4B	Inositol polyphosphate-4-phosphatase, type II, 105kDa	0.813766	0	4.74727	0
T	528199	GALT	Galactose-1-phosphate uridylyltransferase	0.813256	0	2.13785	0
T	510149	PLXDC1	Plexin domain containing 1	0.811177	0	4.77887	0
T	500828	APEG1	nuclear protein, marker for differentiated aortic smooth muscle and down-regulated with vascular injury | IMAGE:35077	0.810678	0	2.84219	0
T	507443	INPP4A	Inositol polyphosphate-4-phosphatase, type I, 107kDa	0.809905	0	3.3027	0
T	528562	CD6	CD6 antigen	0.809409	0	4.86257	0	CD6
T	509140	DPP4	Dipeptidylpeptidase 4 (CD26, adenosine deaminase complexing protein 2)	0.807825	0	3.9398	0
T	519020	IMAGE:281494	Transcribed locus, weakly similar to XP_499236.1 LOC442377 [Homo sapiens]	0.805275	0	3.76917	0
T	13740	TRERF1	Transcriptional regulating factor 1	0.803869	0	2.96149	0
T	532018	AAK1	AP2 associated kinase 1	0.802603	0	3.33603	0
T	2908	EVER1	epidermodysplasia verruciformis 1 | IMAGE:824508	0.799636	0	2.00558	0
T	26186	MLLT3	Myeloid/lymphoid or mixed-lineage leukemia (trithorax homolog, Drosophila); translocated to, 3	0.799429	0	2.83456	0
T	501307	ANXA1	Annexin A1	0.79935	0	5.62801	0
T	500411	PCSK5	Proprotein convertase subtilisin/kexin type 5	0.796294	0	5.00913	0
T	1510	ADA	Adenosine deaminase	0.794301	0	3.17981	0
T	525699	IMAGE:1567675	Hs.13262 ESTs | IMAGE:1567675	0.793451	0	1.9857	0
T	28589	MEN1	Multiple endocrine neoplasia I	0.792856	0	2.15015	0
T	541630	PRKCQ	Protein kinase C, theta	0.792596	0	3.63776	0
T	522942	MARLIN1	Multiple coiled-coil GABABR1-binding protein	0.792082	0	3.8277	0
T	1334	CAMK4	Calcium/calmodulin-dependent protein kinase IV	0.790544	0	2.46895	0
T	528630	IL6ST	Interleukin 6 signal transducer (gp130, oncostatin M receptor)	0.790428	0	5.39221	0
T	500467	NELL2	NEL-like 2 (chicken)	0.789362	0	18.4145	0
T	25001	FLT3LG	Fms-related tyrosine kinase 3 ligand	0.787792	0	2.16426	0
T	600887	STAT4	Signal transducer and activator of transcription 4	0.785634	0	4.18641	1	STAT4
T	509429	P2RY5	Purinergic receptor P2Y, G-protein coupled, 5	0.784822	0	3.12218	0
T	528000	PDE9A	Phosphodiesterase 9A	0.782422	0	2.5833	0
T	278	PAG	Phosphoprotein associated with glycosphingolipid-enriched microdomains	0.781708	0	2.25295	0
T	515090	GFI1	#growth factor independent 1 OR DISC1 #disrupted in schizophrenia 1 | IMAGE:767471	0.78157	0	1.98852	0
T	511452	FLJ20152	Hypothetical protein FLJ20152	0.780296	0	2.45314	0
T	541703	RORA	RAR-related orphan receptor A	0.777371	0	3.75422	0
T	501116	GATA3	GATA binding protein 3	0.776366	0	3.1519	1	GATA3
T	522026	NPTXR	Neuronal pentraxin receptor	0.775415	0	2.01635	0
T	11248	IMAGE:1286833	Unknown | IMAGE:1286833	0.775044	0	5.39765	0
T	11736	CDR2	cerebellar degeneration-related protein 2, 62kDa | IMAGE:1300961	0.773269	0	3.57015	0
T	531892	TACTILE	T cell activation, increased late expression | IMAGE:2306405	0.77113	0	2.45715	0
T	505345	LYAR	Hypothetical protein FLJ20425	0.770908	0	3.80747	0
T	11369	SYNE2	Spectrin repeat containing, nuclear envelope 2	0.769627	0	1.97072	0
T	14331	FLJ35801	Hypothetical protein FLJ35801	0.769226	0	2.00604	0
T	26991	UPP1	Uridine phosphorylase 1	0.768376	0	3.92743	0
T	517350	ATP1A1	ATPase, Na+/K+ transporting, alpha 1 polypeptide	0.767997	0	2.60378	0
T	528546	SH2D1A	SH2 domain protein 1A, Duncan's disease (lymphoproliferative syndrome)	0.766804	0	5.37111	0
T	501125	FHIT	Fragile histidine triad gene	0.76656	0	4.00115	0
T	506220	LTBP4	#latent transforming growth factor beta binding protein 4 OR IAN4L1 #immune associated nucleotide 4 like 1 (mouse) | IMAGE:491460	0.764867	0	5.04055	0
T	508567	RNF144	Ring finger protein 144	0.76339	0	3.92833	0
T	520240	RAB43	RAB43, member RAS oncogene family	0.762051	0	2.67561	0
T	28942	TNFSF8	Tumor necrosis factor (ligand) superfamily, member 8	0.761862	0.0001	3.65498	0
T	505152	LCK	Lymphocyte-specific protein tyrosine kinase	0.761131	0	5.29362	1	LCK
T	500080	CD5	CD5 antigen (p56-62)	0.760688	0	3.62455	1	CD5
T	22463	IMAGE:2072392	CDNA FLJ34734 fis, clone MESAN2006971	0.757855	0	2.63356	0
T	22257	IMAGE:2020924	Unknown | IMAGE:2020924	0.754364	0	2.14825	0
T	507995	DUSP16	Dual specificity phosphatase 16	0.754245	0	2.01284	0
T	26534	BAG3	BCL2-associated athanogene 3 | IMAGE:471580	0.753297	0	2.60296	0
T	509802	LOC283666	Hypothetical protein LOC283666	0.753086	0	4.20447	0
T	11659	KIAA0748	KIAA0748 gene product	0.752341	0	3.15726	0
T	503341	BIN2	Bridging integrator 2	0.749185	0	2.55213	0
T	511478	IMAGE:877664	#Homo sapiens cDNA FLJ40888 fis, clone UTERU2000844. OR C20orf92 #chromosome 20 open reading frame 92 | IMAGE:877664	0.748223	0	2.09095	0
T	516908	RGS19IP1	Regulator of G-protein signalling 19 interacting protein 1	0.748027	0	2.09147	0
T	21705	RBMS1	RNA binding motif, single stranded interacting protein 1 | LCP:7328	0.7476	0	2.17086	0
T	20403	ITPKB	Inositol 1,4,5-trisphosphate 3-kinase B	0.744962	0	2.16419	0
T	505140	LDHA	lactate dehydrogenase A | IMAGE:343646	0.744518	0	3.21319	0
T	507590	LOC112868	Hypothetical protein LOC112868	0.744093	0	2.21211	0
T	11687	TRA@	T cell receptor alpha locus	0.743579	0	2.85763	1	TRA@
T	26599	PKM2	Pyruvate kinase, muscle	0.742401	0.0001	2.96695	0
T	26523	ID2	Inhibitor of DNA binding 2, dominant negative helix-loop-helix protein	0.74224	0	4.46367	0
T	26606	MAPKAPK5	Mitogen-activated protein kinase-activated protein kinase 5	0.740925	0	3.47618	0
T	505560	ARL7	ADP-ribosylation factor-like 7	0.740501	0	4.13873	0
T	521024	LCP2	Lymphocyte cytosolic protein 2 (SH2 domain containing leukocyte protein of 76kDa)	0.740199	0	4.14517	0
T	508504	MATN2	Matrilin 2	0.740128	0	4.25437	0
T	27725	CISH	Cytokine inducible SH2-containing protein	0.738682	0	5.11435	0
T	23507	IMAGE:2000862	T cell receptor beta chain VB3 JB2.3 (TCRBV3D2J2S3)	0.736155	0	2.73089	0
T	23884	IMAGE:2174978	Unknown UG Hs.188267 EST | IMAGE:2174978	0.734515	0	3.10255	0
T	27927	CCL5	Chemokine (C-C motif) ligand 5	0.733965	0.0001	4.28	0
T	529349	SATB1	Special AT-rich sequence binding protein 1 (binds to nuclear matrix/scaffold-associating DNA's)	0.73367	0	3.5946	1	SATB1
T	519150	DOCK9	Dedicator of cytokinesis 9	0.733506	0	3.67975	0
T	11651	SEN54L	Likely homolog of yeast SEN54	0.73041	0	2.50926	0
T	501012	ACVR2B	Activin A receptor, type IIB	0.729121	0	2.47639	0
T	509083	GZMK	Granzyme K (serine protease, granzyme 3; tryptase II)	0.724945	0	3.59188	0
T	503051	AQP3	Aquaporin 3	0.71704	0	2.76136	0
T	500519	MAST4	Microtubule associated serine/threonine kinase family member 4	0.716717	0.0001	2.03736	0
T	511187	IMAGE:75384	Hs.10199 ESTs | IMAGE:75384	0.714927	0	2.13617	0
T	29320	DNASE1L3	Deoxyribonuclease I-like 3	0.713372	0	2.31013	0
T	510281	HSPA1L	Heat shock 70kDa protein 1-like	0.711333	0	2.14205	0
T	511594	C20orf112	Chromosome 20 open reading frame 112	0.711082	0.0002	2.68924	0
T	511442	EPLIN	Epithelial protein lost in neoplasm beta	0.707328	0	2.10299	0
T	531128	PCYT2	phosphate cytidylyltransferase 2, ethanolamine | IMAGE:739872	0.704094	0	2.29614	0
T	11337	MGC52110	Hypothetical protein MGC52110	0.702016	0	3.9337	0
T	27519	GBP2	Guanylate binding protein 2, interferon-inducible	0.70124	0	2.98712	0
T	528249	CD3E	CD3E antigen, epsilon polypeptide (TiT3 complex)	0.700001	0	2.27585	1	CD3E
T	505053	WINS1	WINS1 protein with Drosophila Lines (Lin) homologous domain	0.699529	0.0001	2.05203	0
T	517379	CDC14A	CDC14 cell division cycle 14 homolog A (S. cerevisiae)	0.699484	0	2.82133	0
T	4277	CD3Z	CD3Z antigen, zeta polypeptide (TiT3 complex) | LCP:15	0.697801	0.0001	3.60285	1	CD3Z
T	517183	TNIK	TRAF2 and NCK interacting kinase	0.697439	0.0001	3.14809	0
T	521017	HOXB2	Homeo box B2	0.694929	0.0001	2.78912	0
T	509400	THEDC1	Thioesterase domain containing 1	0.693622	0	2.68331	0
T	520020	SLC39A8	Solute carrier family 39 (zinc transporter), member 8	0.691351	0.0001	2.08211	0
T	531895	IMAGE:2306655	CD7 antigen (p41) | IMAGE:2306655	0.687333	0	2.92077	0
T	531418	PTGER2	Prostaglandin E receptor 2 (subtype EP2), 53kDa	0.685428	0.0001	3.8202	0
T	29185	RGS10	Regulator of G-protein signalling 10	0.680293	0.0001	3.2371	0
T	505117	FYN	FYN oncogene related to SRC, FGR, YES	0.678546	0.0001	2.83962	0
T	27267	ACTN1	Actinin, alpha 1	0.678539	0.0001	5.52018	0
T	518548	EEIG1	Early estrogen-induced gene 1 protein	0.675446	0.0002	2.65184	0
T	27590	LDHB	Lactate dehydrogenase B	0.674504	0.0001	2.86993	0
T	501295	APOE	Apolipoprotein E	0.673542	0.0003	2.54144	0
T	11508	IMAGE:1289626	Unknown | IMAGE:1289626	0.673389	0.0005	3.78682	0
T	502238	GBP1	Guanylate binding protein 1, interferon-inducible, 67kDa	0.669683	0	2.6096	0
T	517328	ITM2A	Integral membrane protein 2A	0.669356	0	2.68665	0
T	20632	IMAGE:1372286	"20632 | (Unknown UG Hs.188818 ESTs, Moderately similar to !!!! ALU SUBFAMILY SQ WARNING ENTRY !!!! [H.sapiens])" | IMAGE:1372286	0.668168	0.0004	3.08984	0
T	18576	CDC25B	Cell division cycle 25B	0.667437	0.0002	1.96155	0
T	28014	MYBL1	V-myb myeloblastosis viral oncogene homolog (avian)-like 1	0.667039	0	2.6352	0
T	11829	PRKCA	Protein kinase C, alpha	0.664339	0.0001	2.25731	0
T	20334	TACC3	Transforming, acidic coiled-coil containing protein 3	0.663381	0.0003	2.32168	0
T	520328	FLJ10634	Hypothetical protein FLJ10634	0.663012	0.0002	2.15361	0
T	511351	FLJ10350	Hypothetical protein FLJ10350	0.65435	0.0002	2.14973	0
T	505674	MAN1C1	Mannosidase, alpha, class 1C, member 1	0.652014	0.0003	2.80926	0
T	508178	VIPR1	Vasoactive intestinal peptide receptor 1	0.650444	0.0001	2.1815	0
T	508236	SYT1	Synaptotagmin I	0.648404	0.0003	2.39058	0
T	502311	DNAJB1	DnaJ (Hsp40) homolog, subfamily B, member 1	0.646965	0.0001	2.0871	0
T	506939	RUNX2	Runt-related transcription factor 2	0.644392	0.0002	2.24389	1	RUNX2
T	770	IMAGE:701480	Transcribed locus	0.642831	0.0002	3.89647	0
T	510173	IMAGE:49752	Transcribed locus	0.641906	0.0005	2.92517	0
T	500679	TIAM1	T-cell lymphoma invasion and metastasis 1	0.641303	0.0001	2.9349	0
T	528290	RASGRP1	RAS guanyl releasing protein 1 (calcium and DAG-regulated)	0.64122	0.0002	2.08111	0
T	18496	PRKCI	Protein kinase C, iota	0.641119	0	2.16337	0
T	500417	PXN	Paxillin	0.63996	0.0003	4.13516	0
T	529460	WWP1	WW domain containing E3 ubiquitin protein ligase 1	0.638376	0.0002	2.63542	0
T	454	PDE4D	Phosphodiesterase 4D, cAMP-specific (phosphodiesterase E3 dunce homolog, Drosophila)	0.636949	0	2.47079	0
T	541935	KLRB1	Killer cell lectin-like receptor subfamily B, member 1	0.636304	0	2.21528	0
T	500374	SEMA4D	Sema domain, immunoglobulin domain (Ig), transmembrane domain (TM) and short cytoplasmic domain, (semaphorin) 4D	0.635722	0.0004	2.56818	0
T	26338	GPSM3	G-protein signalling modulator 3 (AGS3-like, C. elegans)	0.633779	0.0001	2.2347	0
T	542078	TARP	T cell receptor gamma variable 9	0.633623	0.0002	2.74789	0
T	26363	IMAGE:44910	CDNA FLJ45855 fis, clone OCBBF2024779	0.632671	0.0001	2.83819	0
T	505285	RARRES3	Retinoic acid receptor responder (tazarotene induced) 3	0.631283	0.0001	2.30818	0
T	11037	KLRG1	Killer cell lectin-like receptor subfamily G, member 1	0.63095	0.0005	3.04256	0
T	507445	SLC35D2	Solute carrier family 35, member D2	0.630198	0.0007	2.21097	0
T	15609	IMAGE:1372908	Hs.163085 ESTs | IMAGE:1372908	0.625857	0.0002	2.11513	0
T	542258	EDG4	Endothelial differentiation, lysophosphatidic acid G-protein-coupled receptor, 4	0.623268	0.0003	2.27383	0
T	508247	S100A10	S100 calcium binding protein A10 (annexin II ligand, calpactin I, light polypeptide (p11))	0.620195	0.0003	2.13552	0
T	527811	TOB1	Transducer of ERBB2, 1	0.618403	0.0004	3.20474	0
T	14360	IMAGE:1352532	Unknown | IMAGE:1352532	0.617331	0.0001	1.99802	0
T	531517	NPDC1	Neural proliferation, differentiation and control, 1	0.614512	0.0001	1.98246	0
T	14651	IMAGE:1355249	Unknown | IMAGE:1355249	0.614491	0.0003	2.08578	0
T	516886	D4S234E	DNA segment on chromosome 4 (unique) 234 expressed sequence	0.6085	0.0001	2.39121	0
T	21737	LCP:7125	Unknown | LCP:7125	0.607119	0.0005	2.60238	0
T	511097	GABARAPL1	GABA(A) receptor-associated protein like 1	0.606944	0.0007	3.41181	0
T	24806	IMAGE:1340534	MRNA; cDNA DKFZp434O0921 (from clone DKFZp434O0921)	0.603683	0.0008	2.11359	0
T	507692	TM4SF14	Transmembrane 4 superfamily member 14	0.601689	0.001	2.011	0
T	541870	SORL1	Sortilin-related receptor, L(DLR class) A repeats-containing	0.601441	0.0005	3.15675	0
T	507821	MPP7	Membrane protein, palmitoylated 7 (MAGUK p55 subfamily member 7)	0.600231	0.0004	2.24683	0
T	515662	GIMAP4	GTPase, IMAP family member 4	0.600159	0.0006	3.33084	0
T	531488	GIMAP2	GTPase, IMAP family member 2	0.593599	0.0002	3.14607	0
T	511441	SOCS3	Suppressor of cytokine signaling 3	0.58858	0.001	3.4407	0
T	509852	IL6R	Interleukin 6 receptor	0.586307	0.001	3.02496	0
T	528105	LPIN2	Lipin 2	0.584813	0.0013	1.97758	0
T	500386	IL18R1	Interleukin 18 receptor 1	0.582203	0.0007	2.56021	0
T	508716	MGC17330	HGFL gene	0.577002	0.0006	1.96846	0
T	529322	IMAGE:119768	Hs.186733 ESTs | IMAGE:119768	0.576806	0.0006	2.38098	0
T	11662	IMAGE:1300223	"11662 | (Similar to mariner2 transposable element, complete consensus sequence)" | IMAGE:1300223	0.576087	0.0012	1.9762	0
T	12834	IMAGE:1317789	Hs.292430 ESTs | IMAGE:1317789	0.574732	0.0015	2.03311	0
T	2772	IMAGE:815769	CDNA clone IMAGE:6201773	0.572196	0.0009	3.06455	0
T	24101	IMAGE:1967889	Hs.149555 EST | IMAGE:1967889	0.566161	0.0008	2.65022	0
T	4185	PIM1	pim-1 oncogene | IMAGE:209731	0.5659	0.0008	2.75496	1	PIM1
T	23767	IMAGE:2134053	Unknown UG Hs.190892 EST | IMAGE:2134053	0.565594	0.0012	2.36799	0
T	10824	IMAGE:1272780	CDNA clone IMAGE:6201773	0.56513	0.0007	3.37215	0
T	509314	IFITM1	Interferon induced transmembrane protein 1 (9-27)	0.564682	0.0009	2.29183	0
T	502004	PIK3R1	Phosphoinositide-3-kinase, regulatory subunit 1 (p85 alpha)	0.563804	0.0009	2.58646	0
T	515501	DRLM	down-regulated in liver malignancy | IMAGE:48226	0.5604	0.0006	2.06789	0
T	19265	SLCO3A1	Solute carrier organic anion transporter family, member 3A1	0.553827	0.0026	2.31153	0
T	25229	SELPLG	selectin P ligand | LCP:95	0.553272	0.0011	2.33989	0
T	542183	TNFAIP3	Tumor necrosis factor, alpha-induced protein 3	0.546082	0.0019	3.69477	0
T	502799	OPTN	Optineurin	0.545369	0.0022	2.15351	0
T	510144	C17orf27	Chromosome 17 open reading frame 27	0.534121	0.0038	2.18289	0
T	26087	S100A8	S100 calcium binding protein A8 (calgranulin A)	0.527401	0.0028	2.45342	0
T	27686	DUSP2	Dual specificity phosphatase 2	0.525082	0.0026	3.12495	0
T	500526	SPOCK2	Sparc/osteonectin, cwcv and kazal-like domains proteoglycan (testican) 2	0.518278	0.0018	2.75982	0
T	542246	CTSW	Cathepsin W (lymphopain)	0.512017	0.003	2.58604	0
T	28986	DRIL1	dead ringer-like 1 (Drosophila) | IMAGE:73813	0.506498	0.0029	3.34796	0
T	531188	DJ328E19.C1.1	hypothetical protein DJ328E19.C1.1 | IMAGE:825318	0.504296	0.0027	2.02664	0
T	520113	SLC21A11	solute carrier family 21 (organic anion transporter), member 11 | IMAGE:1292058	0.494532	0.004	2.10387	0
T	522893	TSGA14	Testis specific, 14	0.490671	0.0037	2.11906	0
T	510854	LRIG1	Leucine-rich repeats and immunoglobulin-like domains 1	0.486409	0.0035	2.01996	0
Cell Type	LUID	Symbol	Name	Corr	P-val	Fold	Figure	Label
CD8	4099	CD8B1	CD8 antigen, beta polypeptide 1 (p37)	0.91019	0	11.3334	1	CD8B1
CD8	24101	IMAGE:1967889	Hs.149555 EST | IMAGE:1967889	0.887953	0	3.4668	0
CD8	501257	CD8A	CD8 antigen, alpha polypeptide (p32)	0.836256	0	16.4056	1	CD8A
CD8	531181	CCL5	Chemokine (C-C motif) ligand 5	0.813922	0	2.51622	1	RANTES
CD8	18319	D12S2489E	DNA segment on chromosome 12 (unique) 2489 expressed sequence | IMAGE:1251237	0.802695	0	5.30663	0
CD8	826	PHEMX	Pan-hematopoietic expression	0.772235	0	2.29862	0
CD8	26613	KLRG1	Killer cell lectin-like receptor subfamily G, member 1	0.744153	0.0003	2.29922	1	KLRG1
CD8	501443	S100B	S100 calcium binding protein, beta (neural)	0.742301	0	4.06845	0
CD8	528802	KLRC1	killer cell lectin-like receptor subfamily C, member 1 | IMAGE:1525029	0.709848	0	3.01451	1	KLRC1
CD8	28862	ADRB2	Adrenergic, beta-2-, receptor, surface	0.694579	0.0001	2.3285	0
CD8	541987	CST7	Cystatin F (leukocystatin)	0.693229	0.0002	2.92312	1	CST7
CD8	528330	GZMH	Granzyme H (cathepsin G-like 2, protein h-CCPX)	0.670628	0	2.73611	1	GZMH
CD8	25192	Gzmc	granzyme C | LCP:64	0.604488	0.0005	2.5186	1	GZMC
CD8	518752	C1orf21	Chromosome 1 open reading frame 21	0.604169	0.0004	2.15141	0
CD8	28596	IL2RB	Interleukin 2 receptor, beta	0.600859	0.0001	2.41422	1	IL2RB
CD8	517066	DUSP2	dual specificity phosphatase 2 | IMAGE:1321598	0.584165	0.001	2.38566	0
CD8	522911	GPR56	G protein-coupled receptor 56	0.552929	0.0023	2.97249	0
CD8	4193	CCL4L	Chemokine (C-C motif) ligand 4-like	0.550664	0.0014	2.6584	0
CD8	542137	ZNF145	zinc finger protein 145 (Kruppel-like, expressed in promyelocytic leukemia) | IMAGE:2499829	0.522454	0.0026	2.32619	0
CD8	509415	FCGBP	Fc fragment of IgG binding protein	0.513584	0.002	2.10957	0
CD8	22581	TBX21	T-box 21	0.49888	0.0022	2.59859	1	T-bet
CD8	528353	PRF1	Perforin 1 (pore forming protein)	0.49276	0.0033	2.82676	1	PRF1
CD8	508334	GNLY	Granulysin	0.483012	0.0034	2.89677	1	GNLY
Cell Type	LUID	Symbol	Name	Corr	P-val	Fold	Figure	Label
GRANS	1887	PBEF1	Pre-B-cell colony enhancing factor 1	0.96083	0	15.6824	1	PBEF1
GRANS	26385	MME	Membrane metallo-endopeptidase (neutral endopeptidase, enkephalinase, CALLA, CD10)	0.960603	0	12.8425	1	MME
GRANS	528222	GLUL	Glutamate-ammonia ligase (glutamine synthase)	0.94261	0	5.39129	0
GRANS	28889	MAD	MAX dimerization protein 1	0.941599	0	8.84832	0
GRANS	500701	CREB5	CAMP responsive element binding protein 5	0.938378	0	6.95129	0
GRANS	10795	ARL8	ADP-ribosylation factor-like 8	0.934521	0	3.21714	0
GRANS	516966	TNFRSF10C	Tumor necrosis factor receptor superfamily, member 10c, decoy without an intracellular domain	0.931985	0	4.24757	0
GRANS	29225	EMR2	Egf-like module containing, mucin-like, hormone receptor-like 2	0.931141	0	4.52377	1	EMR2
GRANS	541632	MOG	Myelin oligodendrocyte glycoprotein	0.930023	0	2.85028	0
GRANS	511055	MSCP	Mitochondrial solute carrier protein	0.92737	0	8.79434	0
GRANS	500392	SLC31A2	Solute carrier family 31 (copper transporters), member 2	0.927206	0	4.94619	0
GRANS	531397	TTR	Transthyretin (prealbumin, amyloidosis type I)	0.926085	0	2.54817	0
GRANS	528490	DYSF	Dysferlin, limb girdle muscular dystrophy 2B (autosomal recessive)	0.925447	0	3.81447	0
GRANS	600937	HSPCA	#heat shock 90kD protein 1, alpha OR #Hs.193411 ESTs, Weakly similar to T43481 probable mucin DKFZp434C196.1 [H.sapiens] | IMAGE:645259	0.920818	0	5.38913	0
GRANS	600925	IL8RB	Interleukin 8 receptor, beta	0.919827	0	8.34824	1	IL8RB
GRANS	515160	AQP9	Aquaporin 9	0.916915	0	7.13193	1	AQP9
GRANS	14159	CCM1	Cerebral cavernous malformations 1	0.912192	0	2.41492	0
GRANS	501520	PGD	Phosphogluconate dehydrogenase	0.911049	0	2.73667	0
GRANS	528591	ACSL1	Acyl-CoA synthetase long-chain family member 1	0.910841	0	13.2454	0
GRANS	507607	TIAM2	T-cell lymphoma invasion and metastasis 2	0.909414	0	2.68969	0
GRANS	528796	SERPINB7	Serine (or cysteine) proteinase inhibitor, clade B (ovalbumin), member 7	0.908481	0	2.34615	0
GRANS	9824	IMAGE:1184855	Unknown | IMAGE:1184855	0.90783	0	3.07177	0
GRANS	508811	IMPA2	Inositol(myo)-1(or 4)-monophosphatase 2	0.906685	0	7.57838	0
GRANS	501714	PBEF	"Human pre-B cell enhancing factor (PBEF) mRNA, complete cds" | IMAGE:712604	0.905833	0	5.74218	1	PBEF
GRANS	501093	GMPR	Guanosine monophosphate reductase	0.902442	0	8.92523	0
GRANS	502264	FPR1	Formyl peptide receptor 1	0.902099	0	5.40895	1	FPR1
GRANS	515608	IMAGE:666172	Transcribed locus, weakly similar to XP_371492.2 similar to signal-transducing adaptor protein-2; brk kinase substrate [Homo sapiens]	0.901423	0	3.08671	0
GRANS	503003	ADIPOR1	Adiponectin receptor 1	0.901228	0	10.2916	0
GRANS	500118	S100P	S100 calcium binding protein P	0.900334	0	4.31285	0
GRANS	515607	NPL	N-acetylneuraminate pyruvate lyase (dihydrodipicolinate synthase)	0.89971	0	4.46702	0
GRANS	509103	GCA	Grancalcin, EF-hand calcium binding protein	0.897229	0	7.99033	1	GCA
GRANS	13325	IMAGE:1333571	Unknown | IMAGE:1333571	0.896875	0	2.61541	0
GRANS	518649	CGI-69	CGI-69 protein	0.89204	0	10.3684	0
GRANS	12282	RWDD3	RWD domain containing 3	0.89088	0	2.98971	0
GRANS	509663	IMAGE:80692	| IMAGE:80692	0.890545	0	9.85908	0
GRANS	516855	ALPL	Alkaline phosphatase, liver/bone/kidney	0.88909	0	2.70446	0
GRANS	27621	PCTK3	PCTAIRE protein kinase 3	0.887383	0	3.95758	0
GRANS	26379	NXPH3	Neurexophilin 3	0.887132	0	10.0187	0
GRANS	522003	LYPLA2	#lysophospholipase II OR CGI-58 #CGI-58 protein | IMAGE:32641	0.887081	0	3.53074	0
GRANS	510115	ABHD5	Abhydrolase domain containing 5	0.886375	0	4.22057	0
GRANS	505037	KIAA1892	KIAA1892 protein | IMAGE:240208	0.886282	0	21.7057	0
GRANS	25993	KRT8	Keratin 8	0.885385	0	7.62246	0
GRANS	531802	PI3	Protease inhibitor 3, skin-derived (SKALP)	0.88388	0	5.25213	0
GRANS	501575	MNDA	Myeloid cell nuclear differentiation antigen	0.883402	0	5.17224	1	MNDA
GRANS	500317	IL1R2	Interleukin 1 receptor, type II	0.881456	0	3.74279	1	IL1R2
GRANS	502762	IMAGE:47043	#Homo sapiens cDNA FLJ32766 fis, clone TESTI2001862. OR CHI3L2 #chitinase 3-like 2 | IMAGE:47043	0.880621	0	3.52364	0
GRANS	516810	ADM	Adrenomedullin	0.877829	0	3.29928	0
GRANS	27610	GUK1	Guanylate kinase 1	0.876893	0	6.49402	0
GRANS	502284	EPB42	Erythrocyte membrane protein band 4.2	0.876632	0	3.52603	0
GRANS	500082	SNCA	Synuclein, alpha (non A4 component of amyloid precursor)	0.87443	0	20.9785	0
GRANS	502242	GYPB	glycophorin B (includes Ss blood group) | IMAGE:812126	0.8733	0	3.15663	0
GRANS	528240	SEPX1	Selenoprotein X, 1	0.873085	0	3.985	0
GRANS	500370	SIAT7B	Sialyltransferase 7 ((alpha-N-acetylneuraminyl-2,3-beta-galactosyl-1,3)-N-acetyl galactosaminide alpha-2,6-sialyltransferase) B	0.870874	0	2.56068	0
GRANS	517093	LIMK2	LIM domain kinase 2	0.869536	0	4.82656	0
GRANS	500116	SEC14L1	SEC14-like 1 (S. cerevisiae)	0.867866	0	5.41295	0
GRANS	510606	JAZF1	Juxtaposed with another zinc finger gene 1	0.867863	0	2.38214	0
GRANS	518510	CNGB3	Cyclic nucleotide gated channel beta 3	0.867163	0	2.35185	0
GRANS	521000	MGAM	Maltase-glucoamylase (alpha-glucosidase)	0.86643	0	2.55822	0
GRANS	516867	ATP6V1B2	ATPase, H+ transporting, lysosomal 56/58kDa, V1 subunit B, isoform 2	0.865338	0	5.22686	0
GRANS	521137	RXRA	Retinoid X receptor, alpha	0.865046	0	2.95969	0
GRANS	511008	ALS2CR2	amyotrophic lateral sclerosis 2 (juvenile) chromosome region, candidate 2 | IMAGE:261714	0.864664	0	22.9303	0
GRANS	542307	FKBP8	FK506 binding protein 8, 38kDa	0.864248	0	3.52782	0
GRANS	501213	CSF3R	Colony stimulating factor 3 receptor (granulocyte)	0.862399	0	3.57025	1	CSF3R
GRANS	508612	LILRA2	Leukocyte immunoglobulin-like receptor, subfamily A (with TM domain), member 2	0.860532	0	3.54302	0
GRANS	510415	SELENBP1	Selenium binding protein 1	0.860402	0	4.61986	0
GRANS	509970	TMCC3	Transmembrane and coiled-coil domains 3	0.858862	0	3.3491	0
GRANS	11670	IMAGE:1300296	Unknown | IMAGE:1300296	0.858128	0	2.33801	0
GRANS	509503	FLJ22662	Hypothetical protein FLJ22662	0.85744	0	5.34249	0
GRANS	503243	IMAGE:293078	#Homo sapiens cDNA FLJ34013 fis, clone FCBBF2002111. OR HBG2 #hemoglobin, gamma G | IMAGE:293078	0.857436	0	6.05211	0
GRANS	27953	GPR109A	G protein-coupled receptor 109A	0.856815	0	3.59313	0
GRANS	521152	TCF21	Transcription factor 21	0.85456	0	1.99651	0
GRANS	500922	NFE2	Nuclear factor (erythroid-derived 2), 45kDa	0.853924	0	6.2614	0
GRANS	500995	ACOX1	Acyl-Coenzyme A oxidase 1, palmitoyl	0.853772	0	7.83585	0
GRANS	24267	BCL2L1	BCL2-like 1	0.853609	0	2.19135	0
GRANS	500238	MYCN	V-myc myelocytomatosis viral related oncogene, neuroblastoma derived (avian)	0.850707	0	4.69985	0
GRANS	500083	SOAT1	Sterol O-acyltransferase (acyl-Coenzyme A: cholesterol acyltransferase) 1	0.850661	0	3.18099	0
GRANS	505128	PIM1	Pim-1 oncogene	0.849886	0	9.30882	0
GRANS	27576	WT1	Wilms tumor 1	0.849585	0	6.90864	0
GRANS	508375	LGALS3	Lectin, galactoside-binding, soluble, 3 (galectin 3)	0.84922	0	2.2774	0
GRANS	509023	FGL2	Fibrinogen-like 2	0.848232	0	9.81721	0
GRANS	501131	FMOD	Fibromodulin	0.845908	0	3.26553	0
GRANS	22866	IMAGE:2107431	Transcribed locus	0.84511	0	2.02646	0
GRANS	500249	MET	Met proto-oncogene (hepatocyte growth factor receptor)	0.845073	0	4.00314	0
GRANS	528250	CDA	Cytidine deaminase	0.843431	0	4.48705	0
GRANS	511661	PAK1	P21/Cdc42/Rac1-activated kinase 1 (STE20 homolog, yeast)	0.843365	0	2.74062	0
GRANS	501268	CHI3L1	Chitinase 3-like 1 (cartilage glycoprotein-39)	0.843068	0.0009	3.90707	0
GRANS	500476	S100A11	S100 calcium binding protein A11 (calgizzarin)	0.84263	0	4.76192	0
GRANS	29101	LECT2	Leukocyte cell-derived chemotaxin 2	0.842117	0	2.28612	0
GRANS	509064	TFE3	Transcription factor binding to IGHM enhancer 3	0.841462	0	2.31486	0
GRANS	541830	IMAGE:2400300	complement component 5 receptor 1 (C5a ligand) | IMAGE:2400300	0.841288	0	2.66454	0
GRANS	29338	CD1B	CD1B antigen, b polypeptide	0.837139	0	2.75922	0
GRANS	27510	TNFRSF10A	tumor necrosis factor receptor superfamily, member 10a | IMAGE:526788	0.836178	0	2.65719	0
GRANS	500645	KLF1	Kruppel-like factor 1 (erythroid)	0.835307	0	2.68114	0
GRANS	501070	DO	Dombrock blood group	0.833947	0	2.58347	0
GRANS	509581	TM4SF9	Transmembrane 4 superfamily member 9	0.833808	0	6.79237	0
GRANS	522033	KIAA1126	KIAA1126 protein	0.83324	0	3.17956	0
GRANS	522024	HPCA	Hippocalcin	0.83242	0	1.95341	0
GRANS	502299	DLX4	Distal-less homeobox 4	0.832269	0	3.00708	0
GRANS	528166	VMP1	Likely ortholog of rat vacuole membrane protein 1	0.831386	0	9.60003	0
GRANS	15497	IMAGE:1369482	Unknown | IMAGE:1369482	0.83136	0	2.70704	0
GRANS	501628	IL1RN	Interleukin 1 receptor antagonist	0.831171	0	4.3709	1	IL1RN
GRANS	26546	CITED2	Cbp/p300-interacting transactivator, with Glu/Asp-rich carboxy-terminal domain, 2	0.830874	0	4.3523	0
GRANS	509109	GSPT1	G1 to S phase transition 1	0.830853	0	4.66569	0
GRANS	27589	IFITM2	interferon induced transmembrane protein 2 (1-8D) | IMAGE:624655	0.830435	0	4.2229	1	IFITM2
GRANS	528865	PDK1	Pyruvate dehydrogenase kinase, isoenzyme 1	0.830399	0	2.33307	0
GRANS	10537	IMAGE:1270430	"10537 | Unknown UG Hs.88017 ESTs, Weakly similar to putative p150 [H.sapiens]; Clone=1270430" | IMAGE:1270430	0.829968	0	2.44352	0
GRANS	510618	KLHL12	Kelch-like 12 (Drosophila)	0.829401	0	2.20705	0
GRANS	27509	MMP9	Matrix metalloproteinase 9 (gelatinase B, 92kDa gelatinase, 92kDa type IV collagenase)	0.829147	0.0002	2.656	0
GRANS	27022	FCGRT	Fc fragment of IgG, receptor, transporter, alpha	0.828507	0	2.4212	1	FCGRT
GRANS	26380	BNIP3L	BCL2/adenovirus E1B 19kDa interacting protein 3-like	0.826203	0	5.99605	0
GRANS	511831	IMAGE:841253	FP15737	0.826008	0	3.33431	0
GRANS	20127	CD48	CD48 antigen (B-cell membrane protein)	0.825981	0	2.32139	0
GRANS	541707	NR1H4	Nuclear receptor subfamily 1, group H, member 4	0.825963	0	1.99533	0
GRANS	529271	IMAGE:1031865	EST | IMAGE:1031865	0.825926	0	2.26563	0
GRANS	508680	CAMP	Cathelicidin antimicrobial peptide	0.825775	0	2.87561	0
GRANS	23898	IMAGE:1966895	Unknown | IMAGE:1966895	0.822489	0	3.70579	0
GRANS	500250	MPP1	Membrane protein, palmitoylated 1, 55kDa	0.821944	0.0002	7.12344	0
GRANS	502347	CSF2RB	Colony stimulating factor 2 receptor, beta, low-affinity (granulocyte-macrophage)	0.820974	0	4.38861	1	CSF2RB
GRANS	521056	RNASE2	Ribonuclease, RNase A family, 2 (liver, eosinophil-derived neurotoxin)	0.819271	0	3.34165	0
GRANS	527826	IMAGE:144853	"Human Krueppel-related zinc finger protein (H-plk) mRNA, complete cds" | IMAGE:144853	0.817843	0	2.29413	0
GRANS	521072	TALDO1	Transaldolase 1	0.81742	0	4.69794	1	TALDO1
GRANS	509484	IMAGE:33066	Transcribed locus	0.817381	0	2.1467	0
GRANS	505351	GRINA	Glutamate receptor, ionotropic, N-methyl D-asparate-associated protein 1 (glutamate binding)	0.817076	0	3.15327	0
GRANS	522728	TSP50	testes-specific protease 50 | IMAGE:1292645	0.815532	0	2.02389	0
GRANS	26535	BCL6	B-cell CLL/lymphoma 6 (zinc finger protein 51)	0.813946	0	4.76167	1	BCL6
GRANS	528779	LOC375035	Hypothetical protein LOC375035	0.812763	0	2.22077	0
GRANS	27419	AOX1	Aldehyde oxidase 1	0.812326	0	2.10912	0
GRANS	26144	LGALS3BP	Lectin, galactoside-binding, soluble, 3 binding protein	0.8114	0	2.06565	0
GRANS	500237	NAGA	N-acetylgalactosaminidase, alpha-	0.811041	0	2.27682	0
GRANS	10541	LDHB	Lactate dehydrogenase B	0.810912	0	1.96756	0
GRANS	509495	CECR6	Cat eye syndrome chromosome region, candidate 6	0.808332	0.0015	2.08846	0
GRANS	510050	IMAGE:51391	CDNA FLJ42315 fis, clone TRACH2019661	0.808225	0	2.22156	0
GRANS	528831	IMAGE:1568961	Homo sapiens, clone IMAGE:5294561, mRNA | IMAGE:1568961	0.807199	0	2.12033	0
GRANS	19316	DHRS9	Dehydrogenase/reductase (SDR family) member 9	0.806741	0	3.60996	0
GRANS	510186	C20orf194	Chromosome 20 open reading frame 194	0.806589	0	2.80736	0
GRANS	23191	IMAGE:2116238	Hs.370042 ESTs, Weakly similar to L1 repeat, Tf subfamily, member 18 [Mus musculus] [M.musculus] | IMAGE:2116238	0.805385	0	2.31236	0
GRANS	528828	DNASE1	Deoxyribonuclease I	0.804993	0	2.06487	0
GRANS	511315	OLIG1	Oligodendrocyte transcription factor 1	0.804619	0.0003	1.99726	0
GRANS	531521	ZIC2	Zic family member 2 (odd-paired homolog, Drosophila)	0.803953	0	2.50065	0
GRANS	29186	HBG2	Hemoglobin, gamma G	0.803447	0	3.17596	0
GRANS	500031	CDC34	Cell division cycle 34	0.803302	0	2.66275	0
GRANS	510063	FLJ31810	Hypothetical protein FLJ31810	0.802994	0	1.99424	0
GRANS	14365	IMAGE:1352595	Hs.115735 ESTs | IMAGE:1352595	0.801958	0	2.644	0
GRANS	12026	IMAGE:1302954	Homo sapiens, Similar to synaptic nuclei expressed gene 2, clone MGC:52490 IMAGE:5478637, mRNA, complete cds | IMAGE:1302954	0.801046	0.0004	2.26799	0
GRANS	506185	CENTD3	Centaurin, delta 3	0.800305	0	2.52093	0
GRANS	507023	KCNJ2	Potassium inwardly-rectifying channel, subfamily J, member 2	0.799612	0	4.62619	0
GRANS	1876	IMAGE:687040	Unknown UG Hs.142199 EST | IMAGE:687040	0.799547	0	2.15274	0
GRANS	18421	MAP2K3	Mitogen-activated protein kinase kinase 3	0.798453	0	4.3704	0
GRANS	501708	RTN3	Reticulon 3	0.797502	0	3.03365	0
GRANS	26053	IMAGE:207771	CDNA FLJ31407 fis, clone NT2NE2000137	0.796953	0	2.41302	0
GRANS	509665	C5orf4	Chromosome 5 open reading frame 4	0.796574	0	3.51497	0
GRANS	26638	PTAFR	Platelet-activating factor receptor	0.796544	0	2.5649	0
GRANS	2012	LOC339745	Hypothetical protein LOC339745	0.79459	0.0002	2.45557	0
GRANS	542068	PIP	Prolactin-induced protein	0.794242	0	2.08462	0
GRANS	518522	TLR8	Toll-like receptor 8	0.792762	0.0001	3.04485	0
GRANS	10613	IMAGE:1271078	Hs.372241 ESTs | IMAGE:1271078	0.791748	0	2.48599	0
GRANS	502185	QPCT	Glutaminyl-peptide cyclotransferase (glutaminyl cyclase)	0.791585	0	5.82567	0
GRANS	26975	DUSP6	Dual specificity phosphatase 6	0.79035	0	3.14407	0
GRANS	508412	IFIT2	Interferon-induced protein with tetratricopeptide repeats 2	0.790344	0	3.94382	0
GRANS	542051	SLPI	Secretory leukocyte protease inhibitor (antileukoproteinase)	0.790038	0	3.64073	0
GRANS	517239	MXI1	MAX interactor 1	0.789536	0	6.77062	0
GRANS	15013	IMAGE:1367726	Transcribed locus, strongly similar to XP_530831.1 LOC462050 [Pan troglodytes]	0.789353	0	3.92814	0
GRANS	508218	SOD2	HepG2 3' region MboI cDNA, clone hmd2a08m3.	0.78866	0.0004	4.22226	1	SOD2
GRANS	29344	ST14	Suppression of tumorigenicity 14 (colon carcinoma, matriptase, epithin)	0.78738	0	2.02466	0
GRANS	13673	KIAA1191	KIAA1191 protein | IMAGE:1336924	0.786268	0	3.30756	0
GRANS	12248	IMAGE:1304997	Homo sapiens, clone IMAGE:4861097, mRNA	0.784983	0.0002	2.28845	0
GRANS	509172	SERPING1	Serine (or cysteine) proteinase inhibitor, clade G (C1 inhibitor), member 1, (angioedema, hereditary)	0.783114	0	2.17057	0
GRANS	503184	OSBP2	Oxysterol binding protein 2	0.78091	0	5.17826	0
GRANS	510185	TIGD3	Tigger transposable element derived 3	0.779997	0.0003	2.97101	0
GRANS	507802	IMAGE:415562	ESTs | IMAGE:415562	0.779424	0	2.05021	0
GRANS	542141	NOV	Nephroblastoma overexpressed gene	0.779334	0	3.44254	0
GRANS	14085	STX6	Syntaxin 6	0.779217	0.001	2.27967	0
GRANS	500521	KIAA0329	KIAA0329	0.779125	0	3.8424	0
GRANS	500520	SPTBN2	Spectrin, beta, non-erythrocytic 2	0.777351	0	3.33815	0
GRANS	522032	CPVL	Carboxypeptidase, vitellogenic-like	0.77724	0	4.63585	0
GRANS	11298	NINJ2	Ninjurin 2	0.776666	0	2.48114	0
GRANS	28853	TM4SF2	Transmembrane 4 superfamily member 2	0.775666	0	2.76706	0
GRANS	531724	IMAGE:2109825	"cytochrome P450, subfamily IVF, polypeptide 3 (leukotriene B4 omega hydroxylase)" | IMAGE:2109825	0.775665	0	1.95166	0
GRANS	500039	TMOD1	Tropomodulin 1	0.773158	0	3.80697	0
GRANS	527893	PLXNC1	Plexin C1	0.772468	0	3.59981	0
GRANS	14254	FLJ20641	Hypothetical protein FLJ20641	0.77243	0.0003	2.12581	0
GRANS	507737	PIGS	Phosphatidylinositol glycan, class S	0.772243	0.0002	2.12725	0
GRANS	509496	CBX4	Chromobox homolog 4 (Pc class homolog, Drosophila)	0.772106	0	2.83093	0
GRANS	520996	MAP1A	Microtubule-associated protein 1A	0.771197	0.0002	3.37082	0
GRANS	542236	NCF2	Neutrophil cytosolic factor 2 (65kDa, chronic granulomatous disease, autosomal 2)	0.770589	0	5.28067	1	NCF2
GRANS	510682	C14orf8	Chromosome 14 open reading frame 8	0.769342	0	2.36068	0
GRANS	531834	KIAA048	CDNA FLJ25684 fis, clone TST04185	0.768614	0	2.42015	0
GRANS	529228	IMAGE:284773	| IMAGE:284773	0.767403	0.0002	2.38793	0
GRANS	14661	IMAGE:1355291	Hs.135491 ESTs | IMAGE:1355291	0.764697	0	2.17522	0
GRANS	510520	ARHI	DIRAS family, GTP-binding RAS-like 3	0.76446	0	2.58878	0
GRANS	527937	IMAGE:346860	HepG2 3' region MboI cDNA, clone hmd2a08m3.	0.761086	0	6.04763	0
GRANS	11592	DKFZp564G0222	Transcribed locus	0.758575	0	2.14331	0
GRANS	18345	MAPK1	Mitogen-activated protein kinase 1	0.756346	0	2.81499	0
GRANS	506460	FLJ11000	Hypothetical protein FLJ11000	0.755934	0	2.68829	0
GRANS	502802	DKFZp762H185	Hypothetical protein DKFZp762H185	0.753246	0	2.80233	0
GRANS	509087	GPX1	Glutathione peroxidase 1	0.752795	0	3.50925	0
GRANS	505587	EGFL5	EGF-like-domain, multiple 5	0.75123	0	3.67554	0
GRANS	500683	PICALM	Phosphatidylinositol binding clathrin assembly protein	0.750928	0	3.31344	0
GRANS	511473	UBXD1	UBX domain containing 1	0.750705	0.0011	2.90561	0
GRANS	517169	KIAA1539	KIAA1539	0.750132	0.0005	2.1766	0
GRANS	501312	ALAS2	Aminolevulinate, delta-, synthase 2 (sideroblastic/hypochromic anemia)	0.749639	0.0005	5.42651	0
GRANS	3833	LRRK2	Leucine-rich repeat kinase 2	0.749294	0	3.16106	0
GRANS	522829	EIF4E3	Eukaryotic translation initiation factor 4E member 3	0.747987	0	2.17982	0
GRANS	501185	CSDA	Cold shock domain protein A	0.747686	0	27.658	0
GRANS	29332	COL16A1	Collagen, type XVI, alpha 1	0.746287	0	2.18368	0
GRANS	15055	TAP1	Transporter 1, ATP-binding cassette, sub-family B (MDR/TAP)	0.744464	0	2.48747	0
GRANS	23628	IMAGE:2121258	Unknown | IMAGE:2121258	0.743542	0	2.10351	0
GRANS	505498	PYGL	Phosphorylase, glycogen; liver (Hers disease, glycogen storage disease type VI)	0.742572	0	2.66024	0
GRANS	509024	CETN3	Centrin, EF-hand protein, 3 (CDC31 homolog, yeast)	0.742279	0	2.24088	0
GRANS	510665	SLC15A4	Solute carrier family 15, member 4	0.742247	0	2.03245	0
GRANS	4226	CTSB	cathepsin B | IMAGE:261517	0.739816	0	2.95398	1	CTSB
GRANS	23997	IMAGE:1967806	Unknown | IMAGE:1967806	0.736691	0	6.23654	0
GRANS	500593	DCL-1	Type I transmembrane C-type lectin receptor DCL-1	0.73509	0	2.76257	0
GRANS	666	SGCE	Sarcoglycan, epsilon	0.733933	0.0002	2.05351	0
GRANS	509699	FLJ22390	Hypothetical protein FLJ22390	0.733116	0	2.25339	0
GRANS	525446	IMAGE:1473045	LOC440395	0.732872	0	2.47965	0
GRANS	23895	IMAGE:1966870	Unknown | IMAGE:1966870	0.732105	0	2.03981	0
GRANS	501298	APOC2	Apolipoprotein C-II	0.730681	0.0002	2.63896	0
GRANS	528418	RGS20	Regulator of G-protein signalling 20	0.730574	0.0009	3.18173	0
GRANS	508718	SIGLEC5	Sialic acid binding Ig-like lectin 5	0.729305	0.0006	2.05892	0
GRANS	18357	PPM1A	Protein phosphatase 1A (formerly 2C), magnesium-dependent, alpha isoform	0.728986	0	4.5424	0
GRANS	515159	LRRN3	Leucine rich repeat neuronal 3	0.728039	0.0004	6.07896	0
GRANS	26588	IKBKG	Inhibitor of kappa light polypeptide gene enhancer in B-cells, kinase gamma	0.725212	0	2.15409	0
GRANS	15685	VNN2	Vanin 2	0.725194	0	7.6155	1	VNN2
GRANS	525562	C1orf24	Chromosome 1 open reading frame 24	0.723105	0	5.42904	0
GRANS	500174	PCSK1	Proprotein convertase subtilisin/kexin type 1	0.722731	0.0001	1.96812	0
GRANS	21578	IMAGE:1358249	"21578 | (Unknown UG Hs.141208 ESTs, Weakly similar to !!!! ALU SUBFAMILY J WARNING ENTRY !!!! [H.sapiens])" | IMAGE:1358249	0.720982	0	2.30752	0
GRANS	531139	STX3A	Syntaxin 3A	0.718702	0	2.11794	0
GRANS	23182	IMAGE:2116106	Unknown | IMAGE:2116106	0.717911	0.0002	2.61064	0
GRANS	501113	GSN	Gelsolin (amyloidosis, Finnish type)	0.715536	0.0002	2.73721	0
GRANS	509497	CREG1	Cellular repressor of E1A-stimulated genes 1	0.714921	0.0015	2.90298	0
GRANS	511791	DOCK5	Dedicator of cytokinesis 5	0.712132	0.0001	2.22827	0
GRANS	11156	IMAGE:1286188	Unknown | IMAGE:1286188	0.710749	0.0019	2.09868	0
GRANS	14402	MCTP2	Multiple C2-domains with two transmembrane regions 2	0.710146	0.0004	2.30376	0
GRANS	14441	IMAGE:1353236	Homo sapiens, clone IMAGE:5267578, mRNA | IMAGE:1353236	0.708545	0.0015	2.03662	0
GRANS	517182	ABCF1	ATP-binding cassette, sub-family F (GCN20), member 1	0.704157	0	3.81815	0
GRANS	26503	MYADM	Myeloid-associated differentiation marker	0.70193	0.0005	2.993	0
GRANS	23138	IMAGE:2109636	Unknown | IMAGE:2109636	0.701589	0.0004	3.68839	0
GRANS	522664	PLEK2	Pleckstrin 2	0.701512	0.0002	2.37763	0
GRANS	500395	C3AR1	Complement component 3a receptor 1	0.700341	0.0009	3.2034	1	C3AR1
GRANS	22602	ABTB1	Ankyrin repeat and BTB (POZ) domain containing 1	0.700046	0.0003	2.74895	0
GRANS	541926	ALDH2	Aldehyde dehydrogenase 2 family (mitochondrial)	0.699898	0.0003	3.53757	0
GRANS	14914	IMAGE:1357921	Unknown | IMAGE:1357921	0.699435	0.0002	3.72669	0
GRANS	501357	ATP6V0C	ATPase, H+ transporting, lysosomal 16kDa, V0 subunit c	0.696207	0.0004	3.35181	0
GRANS	26565	ZNF598	Zinc finger protein 598	0.695759	0	2.34886	0
GRANS	509856	ZDHHC18	Zinc finger, DHHC domain containing 18	0.693361	0.0007	2.81352	0
GRANS	522136	ZNF185	Zinc finger protein 185 (LIM domain)	0.693147	0.0004	2.57393	0
GRANS	22344	CUGBP2	CUG triplet repeat, RNA binding protein 2	0.693146	0.0002	2.38931	0
GRANS	24812	IMAGE:1371484	"24812 | Unknown UG Hs.88017 ESTs, Weakly similar to putative p150 [H.sapiens]; Clone=1371484" | IMAGE:1371484	0.69098	0.0003	2.31075	0
GRANS	506508	IMAGE:430169	Transcribed locus	0.690726	0.0003	3.10876	0
GRANS	27843	FTL	Ferritin, light polypeptide	0.690154	0	4.2939	0
GRANS	511575	PGCP	Plasma glutamate carboxypeptidase	0.688674	0.0004	2.03687	0
GRANS	26102	IDH2	Isocitrate dehydrogenase 2 (NADP+), mitochondrial	0.684792	0	5.49703	0
GRANS	500185	SERPINE1	Serine (or cysteine) proteinase inhibitor, clade E (nexin, plasminogen activator inhibitor type 1), member 1	0.684791	0.0002	3.11704	0
GRANS	13492	BIN2	Bridging integrator 2	0.684388	0.0013	2.79312	0
GRANS	500938	RNPEP	Arginyl aminopeptidase (aminopeptidase B)	0.682855	0	2.81475	0
GRANS	29112	RGS2	Regulator of G-protein signalling 2, 24kDa	0.681549	0	2.82158	1	RGS2
GRANS	508370	LYZ	Lysozyme (renal amyloidosis)	0.679733	0	5.34247	0
GRANS	515139	IMAGE:42331	Homo sapiens clone 23892 mRNA sequence | IMAGE:42331	0.679661	0	2.03609	0
GRANS	27944	HSPA1A	Heat shock 70kDa protein 1A	0.677771	0.001	5.32618	0
GRANS	27481	EVI1	Ecotropic viral integration site 1	0.677397	0	5.42797	0
GRANS	527747	IMAGE:165807	Pp14571	0.675646	0	2.29342	0
GRANS	517176	GRN	Granulin	0.67477	0	4.56126	0
GRANS	521021	GALNAC4S-6ST	B cell RAG associated protein	0.674333	0	2.55708	0
GRANS	516998	SLC22A4	#solute carrier family 22 (organic cation transporter), member 4 OR K-ALPHA-1 #tubulin, alpha, ubiquitous | IMAGE:257135	0.673585	0.0002	2.08148	0
GRANS	25115	IMAGE:1355520	Unknown | IMAGE:1355520	0.673279	0	2.1266	0
GRANS	501757	TST	Thiosulfate sulfurtransferase (rhodanese)	0.673082	0.0005	2.0488	0
GRANS	29097	RFX1	Regulatory factor X, 1 (influences HLA class II expression)	0.671766	0.0008	2.31308	0
GRANS	500349	GATA6	GATA binding protein 6	0.671371	0.0009	3.74242	0
GRANS	18514	RAC1	Ras-related C3 botulinum toxin substrate 1 (rho family, small GTP binding protein Rac1)	0.67019	0.0003	2.01987	0
GRANS	517178	RER1	RER1 retention in endoplasmic reticulum 1 homolog (S. cerevisiae)	0.666602	0.0001	2.54487	0
GRANS	501060	IL13RA1	Interleukin 13 receptor, alpha 1	0.664852	0.0008	3.28127	1	IL13RA1
GRANS	29284	IL18RAP	Interleukin 18 receptor accessory protein	0.663343	0.0006	2.16729	0
GRANS	521159	DFNA5	Deafness, autosomal dominant 5	0.659702	0	2.177	0
GRANS	500455	ATP6V0B	ATPase, H+ transporting, lysosomal 21kDa, V0 subunit c''	0.657589	0.0007	2.64308	0
GRANS	520237	MKRN1	Makorin, ring finger protein, 1	0.65701	0	4.66239	0
GRANS	13390	IMAGE:1334177	Unknown | IMAGE:1334177	0.655351	0.0001	2.16308	0
GRANS	510205	ACVR1B	Activin A receptor, type IB	0.655093	0.0004	2.19231	0
GRANS	505464	NOTCH2NL	Notch homolog 2 (Drosophila) N-terminal like	0.654747	0.0001	2.5075	0
GRANS	500285	FCGR3B	Fc fragment of IgG, low affinity IIIb, receptor for (CD16)	0.654169	0	2.3878	1	FCGR3B
GRANS	26108	BST2	Bone marrow stromal cell antigen 2	0.651818	0.0009	1.99536	0
GRANS	510274	XK	Kell blood group precursor (McLeod phenotype)	0.651768	0	1.96767	0
GRANS	528563	BACH1	BTB and CNC homology 1, basic leucine zipper transcription factor 1	0.651089	0.0002	3.51325	0
GRANS	500391	SMOX	Spermine oxidase	0.648875	0.0003	2.87191	0
GRANS	521926	RAB2B	RAB2B, member RAS oncogene family	0.6481	0	2.86191	0
GRANS	26687	PCK1	phosphoenolpyruvate carboxykinase 1 (soluble) | IMAGE:1457103	0.647778	0.0013	2.22526	0
GRANS	24751	SIAH2	Seven in absentia homolog 2 (Drosophila)	0.647617	0.0008	3.52311	0
GRANS	501568	MX2	Myxovirus (influenza virus) resistance 2 (mouse)	0.647062	0.0012	3.77684	0
GRANS	507933	C16orf35	Chromosome 16 open reading frame 35	0.646875	0.0004	2.57401	0
GRANS	26046	EGLN1	Egl nine homolog 1 (C. elegans)	0.646751	0	3.63445	0
GRANS	12004	IMAGE:1302827	Similar to PI-3-kinase-related kinase SMG-1 isoform 2; lambda/iota protein kinase C-interacting protein; phosphatidylinositol 3-kinase-related protein kinase	0.646082	0	2.46802	0
GRANS	25089	PRO0149	PRO0149 protein	0.643759	0.0004	7.63071	0
GRANS	510264	ALOX5AP	Arachidonate 5-lipoxygenase-activating protein	0.641	0	4.00833	0
GRANS	528636	KIAA0446	KIAA0446 gene product	0.63822	0.0004	3.06303	0
GRANS	507291	IMAGE:501876	Hs.261335 ESTs, Weakly similar to hypothetical protein FLJ11267 [Homo sapiens] [H.sapiens] | IMAGE:501876	0.636882	0.0004	2.11521	0
GRANS	26420	TMCC2	Transmembrane and coiled-coil domains 2	0.636797	0	1.97229	0
GRANS	501239	CA2	Carbonic anhydrase II	0.636784	0.0007	1.97996	0
GRANS	507602	INHBB	#inhibin, beta B (activin AB beta polypeptide) OR GRN #granulin | IMAGE:782427	0.635889	0.0004	2.60012	0
GRANS	23388	IMAGE:2129243	Unknown | IMAGE:2129243	0.633437	0.0021	4.29306	0
GRANS	13354	MMP20	Matrix metalloproteinase 20 (enamelysin)	0.631645	0.0004	2.91277	0
GRANS	500361	OXCT1	3-oxoacid CoA transferase 1	0.626155	0.0007	5.21708	0
GRANS	27279	TGFA	Transforming growth factor, alpha	0.625857	0.0013	2.69662	0
GRANS	22272	IMAGE:2021015	Transcribed locus	0.624065	0.0017	2.51109	0
GRANS	26500	ITM2B	Integral membrane protein 2B	0.623408	0	10.6947	1	ITM2B
GRANS	521170	HLX1	H2.0-like homeo box 1 (Drosophila)	0.623165	0.0003	2.27017	0
GRANS	509602	FLJ12438	Hypothetical protein FLJ12438	0.622715	0.0002	2.02964	0
GRANS	515691	IMAGE:753745	Hypothetical LOC388114	0.621221	0.002	2.37306	0
GRANS	509197	CTSC	Cathepsin C	0.620561	0.0006	2.55747	1	CTSC
GRANS	500471	HDGF	Hepatoma-derived growth factor (high-mobility group protein 1-like)	0.619078	0.0006	5.13835	0
GRANS	18545	GLIPR1	GLI pathogenesis-related 1 (glioma)	0.618123	0.0003	5.11812	0
GRANS	508535	XPO6	Exportin 6	0.616996	0.0009	2.86386	0
GRANS	600867	DEFA1	Defensin, alpha 1, myeloid-related sequence	0.612682	0.0009	7.07878	1	DEFA1
GRANS	13606	IMAGE:1336419	Transcribed locus, moderately similar to XP_530714.1 LOC461168 [Pan troglodytes]	0.612512	0.0006	2.357	0
GRANS	24462	moblak	MOB-LAK | IMAGE:704237	0.611608	0.0022	2.08707	0
GRANS	29103	ARRB2	Arrestin, beta 2	0.608937	0	2.49669	0
GRANS	511313	TSPAN2	Tetraspan 2	0.607338	0.0004	1.98667	0
GRANS	501768	OAZ1	Ornithine decarboxylase antizyme 1	0.607056	0	3.43792	0
GRANS	528293	TMCC1	Transmembrane and coiled-coil domains 1	0.606424	0.0006	2.96418	0
GRANS	28611	SLA	Src-like-adaptor	0.605211	0	3.60041	0
GRANS	22448	IMAGE:2028116	Unknown UG Hs.108619 integral membrane protein 2B | IMAGE:2028116	0.60263	0.0002	4.49417	0
GRANS	542524	SQSTM1	Sequestosome 1	0.597334	0.0006	2.83569	0
GRANS	11365	IMAGE:1288340	Transcribed locus, moderately similar to XP_530714.1 LOC461168 [Pan troglodytes]	0.595898	0.0008	2.38827	0
GRANS	531184	PPM1F	Protein phosphatase 1F (PP2C domain containing)	0.595764	0.0013	2.3056	0
GRANS	2266	IMAGE:711452	"2266 | (Unknown UG Hs.173945 ESTs, Moderately similar to !!!! ALU CLASS A WARNING ENTRY !!!! [H.sapiens])" | IMAGE:711452	0.594144	0.001	4.35081	0
GRANS	500099	CCL4L	Chemokine (C-C motif) ligand 4-like	0.593869	0.0004	2.0395	0
GRANS	20025	LOC92497	Hypothetical protein LOC92497	0.593491	0.0011	2.71931	0
GRANS	503389	ZNF599	Zinc finger protein 599	0.59269	0.0008	2.09379	0
GRANS	518446	LOC55831	30 kDa protein	0.590281	0.0014	2.29387	0
GRANS	500375	SDCBP	Syndecan binding protein (syntenin)	0.589851	0.001	7.4867	0
GRANS	501274	CCR2	Transcribed locus	0.58571	0.002	3.7867	0
GRANS	541746	PPP1R3D	Protein phosphatase 1, regulatory subunit 3D	0.583271	0.0015	3.24843	0
GRANS	507285	C9orf78	Chromosome 9 open reading frame 78	0.581513	0.0037	2.1429	0
GRANS	509078	NCOA4	Nuclear receptor coactivator 4	0.581346	0.0002	5.29553	0
GRANS	24211	IMAGE:1982231	Unknown | IMAGE:1982231	0.580528	0.0006	2.27832	0
GRANS	529285	LOC253981	Hypothetical protein LOC253981	0.579295	0	2.95374	0
GRANS	500139	LMO2	LIM domain only 2 (rhombotin-like 1)	0.576669	0.0017	2.72583	0
GRANS	519089	C9orf40	Chromosome 9 open reading frame 40	0.576102	0.0009	2.16416	0
GRANS	3051	RPS6KA5	Ribosomal protein S6 kinase, 90kDa, polypeptide 5	0.576053	0.0008	2.31664	0
GRANS	507518	KIAA1078	KIAA1078 protein	0.57544	0.0011	2.02238	0
GRANS	501581	MCP	Membrane cofactor protein (CD46, trophoblast-lymphocyte cross-reactive antigen)	0.575265	0.0014	3.53642	0
GRANS	508295	PGAM1	Full-length cDNA clone CS0DA006YD05 of Neuroblastoma of Homo sapiens (human)	0.574407	0.0011	3.83209	0
GRANS	508359	MB	Myoglobin	0.572508	0.001	2.22404	0
GRANS	510969	SH3BGRL3	SH3 domain binding glutamic acid-rich protein like 3	0.570014	0.0002	2.45285	0
GRANS	20037	IMAGE:1671518	Unknown | IMAGE:1671518	0.567553	0.0009	8.07193	0
GRANS	528288	SH3GLB1	SH3-domain GRB2-like endophilin B1	0.567518	0.0004	4.24532	0
GRANS	26896	TM4SF1	Transmembrane 4 superfamily member 1	0.567178	0.0003	3.06311	0
GRANS	517105	ANK2	Ankyrin 2, neuronal	0.565637	0.0037	2.00661	0
GRANS	517181	C19orf6	Chromosome 19 open reading frame 6	0.565174	0.0017	2.48912	0
GRANS	1465	MYD88	Myeloid differentiation primary response gene (88)	0.564571	0.0012	4.33036	0
GRANS	500274	LAMP2	Lysosomal-associated membrane protein 2	0.562534	0.0003	4.42389	0
GRANS	502444	PSMB3	Proteasome (prosome, macropain) subunit, beta type, 3	0.55904	0.0036	2.20706	0
GRANS	502364	CTSS	Cathepsin S	0.558967	0.0007	2.28578	1	CTSS
GRANS	501482	PRG1	Proteoglycan 1, secretory granule	0.558878	0.001	2.69127	1	PRG1
GRANS	505108	LYN	V-yes-1 Yamaguchi sarcoma viral related oncogene homolog	0.557862	0	16.4042	0
GRANS	23681	IMAGE:2132764	Unknown UG Hs.164287 ESTs | IMAGE:2132764	0.557646	0.0006	4.2069	0
GRANS	500299	ICAM3	Intercellular adhesion molecule 3	0.557276	0.0008	3.12064	1	ICAM3
GRANS	507451	SAP30	Sin3-associated polypeptide, 30kDa	0.555119	0.0002	1.98834	0
GRANS	509614	PLEKHG3	Pleckstrin homology domain containing, family G (with RhoGef domain) member 3	0.550048	0.0002	2.43812	0
GRANS	511109	MIG-6	Mitogen-inducible gene 6	0.549145	0.0028	2.71197	0
GRANS	509676	FLJ14775	Hypothetical protein FLJ14775	0.544222	0.001	3.1306	0
GRANS	10275	IMAGE:1251969	"10275 | (Similar to mariner2 transposable element, complete consensus sequence)" | IMAGE:1251969	0.543951	0.0049	1.9797	0
GRANS	509259	ANXA5	Annexin A5	0.542853	0.0015	2.06568	0
GRANS	503177	FLJ14153	Major facilitator superfamily domain containing 1	0.541054	0.0039	4.6213	0
GRANS	528334	VMD2	Vitelliform macular dystrophy (Best disease, bestrophin)	0.539508	0.0025	2.41688	0
GRANS	29275	GNB2	Guanine nucleotide binding protein (G protein), beta polypeptide 2	0.538947	0.0037	2.05044	1	GNB2
GRANS	27432	RAB10	RAB10, member RAS oncogene family	0.537242	0.0007	2.27584	0
GRANS	509467	IMAGE:51774	Transcribed locus	0.535437	0.0013	2.06135	0
GRANS	500367	RAB9A	RAB9A, member RAS oncogene family | IMAGE:250667	0.534893	0.0018	2.86935	0
GRANS	15094	IMAGE:1370441	Unknown | IMAGE:1370441	0.532861	0.0035	2.4926	0
GRANS	20063	FLJ00332	FLJ00332 protein	0.527655	0.0007	7.40653	0
GRANS	518655	NDE1	NudE nuclear distribution gene E homolog 1 (A. nidulans)	0.524992	0.0027	2.91459	0
GRANS	510227	SNX27	Sorting nexin family member 27	0.521705	0.0019	2.2873	0
GRANS	507767	IMAGE:298685	Similar to bA395L14.5 (novel phosphoglucomutase like protein)	0.520175	0.0012	3.48878	0
GRANS	507289	IMAGE:490449	Hypothetical gene supported by AL713721	0.516671	0.0022	1.95957	0
GRANS	507946	MARVELD2	MARVEL domain containing 2	0.512356	0.0014	2.61996	0
GRANS	519994	EIF2C4	Eukaryotic translation initiation factor 2C, 4	0.509529	0.0006	2.45765	0
GRANS	502021	EIF2AK1	Eukaryotic translation initiation factor 2-alpha kinase 1	0.509149	0.0009	2.20518	0
GRANS	501369	UBE2B	Ubiquitin-conjugating enzyme E2B (RAD6 homolog)	0.507244	0.0028	4.0215	0
GRANS	515108	PRC1	Protein regulator of cytokinesis 1	0.507055	0.0015	2.66185	0
GRANS	521103	RASSF2	Ras association (RalGDS/AF-6) domain family 2	0.506125	0.0028	3.15749	1	RASSF2
GRANS	515586	SUMF1	Sulfatase modifying factor 1	0.504598	0.0021	2.55698	0
GRANS	508795	PPM1D	Protein phosphatase 1D magnesium-dependent, delta isoform	0.504243	0.0014	2.57253	0
GRANS	24050	IMAGE:2044275	Unknown | IMAGE:2044275	0.499738	0.001	2.62194	0
GRANS	510355	CKLFSF6	Chemokine-like factor super family 6	0.498236	0.0008	5.1883	0
GRANS	503141	FBXL5	F-box and leucine-rich repeat protein 5	0.497433	0.0013	3.78884	0
GRANS	500419	TM9SF2	Transmembrane 9 superfamily member 2	0.489253	0.0014	3.09688	0
GRANS	511121	DHRS7	Dehydrogenase/reductase (SDR family) member 7	0.488945	0.001	4.6307	0
GRANS	502769	SLC7A7	Solute carrier family 7 (cationic amino acid transporter, y+ system), member 7	0.484444	0.0006	2.59168	0
GRANS	508804	CDIPT	CDP-diacylglycerol--inositol 3-phosphatidyltransferase (phosphatidylinositol synthase)	0.482646	0.0021	3.43322	0
GRANS	24172	IMAGE:1968694	Unknown | IMAGE:1968694	0.480367	0.003	2.02638	0
GRANS	26339	FLJ20727	hypothetical protein FLJ20727 | IMAGE:130482	0.472996	0	2.28828	0
GRANS	531183	H3F3A	H3 histone, family 3B (H3.3B)	0.472235	0.0029	6.49924	0
GRANS	506250	NRBF2	Nuclear receptor binding factor 2	0.472054	0.0015	3.2622	0
GRANS	520143	UBN1	Ubinuclein 1	0.471286	0.0032	2.34863	0
GRANS	518740	C2orf24	Chromosome 2 open reading frame 24	0.47046	0.0033	4.25187	0
GRANS	26589	RIPK2	Receptor-interacting serine-threonine kinase 2	0.466068	0.0033	3.4896	0
GRANS	26115	UBE2L6	Ubiquitin-conjugating enzyme E2L 6	0.461729	0.0008	2.20636	0
GRANS	28949	ELF4	E74-like factor 4 (ets domain transcription factor)	0.460962	0.0041	2.85136	0
GRANS	510491	EVI2B	Ecotropic viral integration site 2B	0.459424	0.0045	3.17653	0
GRANS	505290	TTC11	Tetratricopeptide repeat domain 11	0.45682	0.0045	2.28155	0
GRANS	4110	ITGB7	integrin, beta 7 | LCP:96	0.455629	0.0014	2.58843	0
GRANS	23761	IMAGE:2133915	"23761 | (Unknown UG Hs.170804 EST, Weakly similar to unknown protein [R.norvegicus])" | IMAGE:2133915	0.452757	0.0047	2.44096	0
GRANS	600891	MSRA	Methionine sulfoxide reductase A	0.44908	0.0029	3.0012	0
GRANS	500579	MAD2L1BP	MAD2L1 binding protein	0.447704	0.0022	3.70696	0
GRANS	517186	BC-2	Putative breast adenocarcinoma marker (32kD)	0.445285	0.0016	2.78387	0
GRANS	511320	RBM7	RNA binding motif protein 7	0.444649	0.0018	2.14814	0
GRANS	509587	SQRDL	Sulfide quinone reductase-like (yeast)	0.441187	0.0042	3.34619	0
GRANS	505235	RFXANK	Regulatory factor X-associated ankyrin-containing protein	0.43602	0.001	2.21823	0
GRANS	505013	KIAA1949	KIAA1949	0.41401	0.0022	6.00215	0
GRANS	503189	C18orf55	Chromosome 18 open reading frame 55	0.384831	0.0044	2.36163	0
GRANS	511319	MGC2941	Hypothetical protein MGC2941	0.374268	0.0046	3.25477	0
Cell Type	LUID	Symbol	Name	Corr	P-val	Fold	Figure	Label
LYMPHS	522894	RPS24	Ribosomal protein S24	0.912216	0	8.5778	1	RPS24
LYMPHS	509430	RPL21	#ribosomal protein L21 OR C20orf119 #chromosome 20 open reading frame 119 | IMAGE:75059	0.902646	0	3.94384	1	RPL21
LYMPHS	23958	IMAGE:1967406	Unknown | IMAGE:1967406	0.86922	0	3.0626	0
LYMPHS	23765	IMAGE:2134025	Unknown UG Hs.186280 EST | IMAGE:2134025	0.855813	0	4.26985	0
LYMPHS	23454	IMAGE:2158306	Hs.377271 EST | IMAGE:2158306	0.850745	0	5.25127	0
LYMPHS	532014	MDS1	Myelodysplasia syndrome 1	0.847667	0	2.60085	0
LYMPHS	26090	UQCRB	Ubiquinol-cytochrome c reductase binding protein	0.842405	0	4.44286	1	UQCRB
LYMPHS	509000	RPL11	Ribosomal protein L11	0.841784	0	5.57476	1	RPL11
LYMPHS	519969	HSPC016	Hypothetical protein HSPC016	0.838721	0	5.34217	0
LYMPHS	510416	RPL35	Ribosomal protein L35	0.838698	0	3.55341	1	RPL35
LYMPHS	503064	RPS14	ribosomal protein S14 | IMAGE:214565	0.830332	0	2.58625	1	RPS14
LYMPHS	27196	RPS6KA2	Ribosomal protein S6 kinase, 90kDa, polypeptide 2	0.823056	0	3.47923	1	RPS6KA2
LYMPHS	503204	PCP2	Purkinje cell protein 2	0.821575	0	4.23263	0
LYMPHS	23567	IMAGE:2001562	Unknown UG Hs.188167 EST | IMAGE:2001562	0.816877	0	2.99043	0
LYMPHS	27182	RPL27	Ribosomal protein L27	0.81494	0	3.13411	1	RPL27
LYMPHS	500123	RPL31	ribosomal protein L31 | IMAGE:322561	0.812386	0	2.89176	1	RPL31
LYMPHS	23954	IMAGE:1967370	Unknown | IMAGE:1967370	0.81157	0	4.27186	0
LYMPHS	502324	SERPINB6	#serine (or cysteine) proteinase inhibitor, clade B (ovalbumin), member 6 OR RPS29 #ribosomal protein S29 | IMAGE:753862	0.811488	0	3.00481	0
LYMPHS	510752	LEREPO4	Likely ortholog of mouse immediate early response, erythropoietin 4	0.809807	0.0001	2.54194	0
LYMPHS	522714	TGT	tRNA-guanine transglycosylase | IMAGE:1292521	0.809462	0	2.40327	1	TGT
LYMPHS	23945	IMAGE:1967312	Unknown | IMAGE:1967312	0.808715	0	2.69542	0
LYMPHS	22625	IMAGE:2073800	Unknown | IMAGE:2073800	0.807097	0	3.06391	0
LYMPHS	531847	RPS21	Ribosomal protein S21	0.806553	0	2.80418	1	RPS21
LYMPHS	500376	RPS6	Ribosomal protein S6	0.804294	0	4.88998	1	RPS6
LYMPHS	23781	IMAGE:2134241	Unknown | IMAGE:2134241	0.798878	0	3.6503	0
LYMPHS	26089	TPI1	Triosephosphate isomerase 1	0.787024	0	3.63161	1	TPI1
LYMPHS	23837	IMAGE:2135052	Unknown | IMAGE:2135052	0.783437	0	3.42607	0
LYMPHS	3000	IMAGE:824935	#Homo sapiens cDNA FLJ30121 fis, clone BRACE1000084. OR #Hs.295448 ESTs | IMAGE:824935	0.782882	0.0007	8.93735	0
LYMPHS	510751	LSM3	LSM3 homolog, U6 small nuclear RNA associated (S. cerevisiae)	0.780748	0	2.50941	0
LYMPHS	23731	IMAGE:2133429	Unknown | IMAGE:2133429	0.775884	0	3.64524	0
LYMPHS	15751	IMAGE:1241707	Similar to 40S RIBOSOMAL PROTEIN S18 | IMAGE:1241707	0.773447	0	3.16496	0
LYMPHS	520106	E2IG5	Growth and transformation-dependent protein	0.770571	0	2.54362	0
LYMPHS	22203	IMAGE:2020515	Unknown UG Hs.222170 ESTs | IMAGE:2020515	0.762551	0.0007	8.11425	0
LYMPHS	23527	IMAGE:2001029	Unknown UG Hs.176240 EST | IMAGE:2001029	0.760497	0	2.80089	0
LYMPHS	23813	IMAGE:2134671	Unknown | IMAGE:2134671	0.759045	0	3.25924	0
LYMPHS	27946	CYP17A1	Cytochrome P450, family 17, subfamily A, polypeptide 1	0.758457	0	3.98692	1	CYP17A1
LYMPHS	26484	AMSH-LP	Associated molecule with the SH3 domain of STAM (AMSH) like protein	0.758317	0.0002	29.8151	0
LYMPHS	502378	COX6C	Cytochrome c oxidase subunit VIc	0.756175	0	2.5047	1	COX6C
LYMPHS	27945	KIAA0515	KIAA0515	0.752973	0	3.65057	0
LYMPHS	18621	RPL32	Ribosomal protein L32	0.751663	0.0001	2.78272	1	RPL32
LYMPHS	511240	IMAGE:34093	Hs.23654 EST | IMAGE:34093	0.746658	0	2.19092	0
LYMPHS	542074	RPL23	Ribosomal protein L23	0.745772	0	2.4335	1	RPL23
LYMPHS	11123	IMAGE:1285851	Hs.372259 ESTs | IMAGE:1285851	0.744839	0	2.57493	0
LYMPHS	509222	ATF4	Activating transcription factor 4 (tax-responsive enhancer element B67)	0.740359	0.0001	3.2202	0
LYMPHS	24205	RPS3A	ribosomal protein S3A | IMAGE:1982129	0.734416	0	2.99661	1	RPS3A
LYMPHS	13080	IMAGE:1303640	Unknown | IMAGE:1303640	0.728708	0.0001	3.08138	0
LYMPHS	18466	JUN	V-jun sarcoma virus 17 oncogene homolog (avian)	0.715003	0.0001	15.2765	0
LYMPHS	520226	SESTD1	SEC14 and spectrin domains 1	0.71419	0	3.39951	0
LYMPHS	517463	COX7B	Cytochrome c oxidase subunit VIIb	0.705938	0	2.12993	1	COX7B
LYMPHS	25015	IMAGE:1303586	Unknown | IMAGE:1303586	0.683867	0.0014	2.34039	0
LYMPHS	26514	MALAT1	Metastasis associated lung adenocarcinoma transcript 1 (non-coding RNA)	0.680377	0.0007	10.2291	0
LYMPHS	525498	LOC134121	Hypothetical protein LOC134121	0.663477	0.0007	5.88582	0
LYMPHS	27895	EEF2	Eukaryotic translation elongation factor 2	0.659528	0.0009	11.9246	1	EEF2
LYMPHS	24184	IMAGE:1968825	Unknown | IMAGE:1968825	0.642112	0.0022	4.68099	0
LYMPHS	15204	SLC19A1	Solute carrier family 19 (folate transporter), member 1	0.639022	0.0003	3.26318	0
LYMPHS	24292	IMAGE:1320414	Hs.371687 ESTs | IMAGE:1320414	0.626748	0.0015	12.7	0
LYMPHS	27059	FGF9	Fibroblast growth factor 9 (glia-activating factor)	0.620046	0.0019	14.7842	0
LYMPHS	22424	IMAGE:2027962	Unknown | IMAGE:2027962	0.610602	0.0006	2.17188	0
LYMPHS	10607	IMAGE:1271020	Hs.370721 ESTs | IMAGE:1271020	0.590616	0.0011	3.26787	0
LYMPHS	24189	IMAGE:1968848	Unknown | IMAGE:1968848	0.590402	0.0017	10.1616	0
LYMPHS	515534	IMAGE:29830	Full-length cDNA clone CS0DI054YD07 of Placenta Cot 25-normalized of Homo sapiens (human)	0.566046	0.002	2.60444	0
LYMPHS	15606	IMAGE:1372861	Unknown; Clone=1372861 | IMAGE:1372861	0.546708	0.0018	2.86796	0
LYMPHS	500040	TPP2	Tripeptidyl peptidase II	0.535266	0.0023	2.27692	0
LYMPHS	525511	IMAGE:1486028	Transcribed locus	0.52246	0.0026	4.35218	0
LYMPHS	26520	NSUN4	NOL1/NOP2/Sun domain family, member 4	0.506465	0.0034	3.77615	0
LYMPHS	531937	ATXN2L	Ataxin 2-like	0.502597	0.0017	3.30743	0
LYMPHS	24128	IMAGE:1968222	Unknown | IMAGE:1968222	0.491231	0.0028	9.58313	0
