# Supplementary material for: Cell-type specific gene expression profiles of leukocytes in human peripheral blood
Source: BMC Genomics. 2006 May 16;7:115. doi: 10.1186/1471-2164-7-115 (PMC1479811; doi:10.1186/1471-2164-7-115)
Supplement: Additional File 3 — Results of EASE analysis for each cell type signature list. [file 1471-2164-7-115-S3.xls]

## Sheet: BonP0.05
B CELL
System	Gene Category	List Freq	Bkg Freq	Probability	Bonferroni	Gene Symbol		Gene identifiers	List Hits	List Total	Population Hits	Population Total		System	Gene Category
BP	defense response	67/233	606/7986	7.3036e-23	6.93e-20	AIM2; ALOX5; BLNK; BLR1; BRDG1; CD19; CD1C; CD1D; CD22; CD24; CD72; CD74; CD79A; CD79B; CD83; CD86; CEBPB; CNR2; CR1; CR2; CYBB; CYSLTR1; FCGR2B; FLJ10979; HHEX; HLA-DMA; HLA-DMB; HLA-DOA; HLA-DOB; HLA-DPA1; HLA-DPB1; HLA-DQA1; HLA-DQA2; HLA-DQB1; HLA-DQB		240; 608; 643; 911; 912; 930; 931; 933; 934; 942; 971; 972; 973; 974; 1051; 1269; 1378; 1380; 1536; 2213; 3087; 3108; 3109; 3111; 3112; 3113; 3115; 3117; 3118; 3119; 3120; 3122; 3123; 3127; 3429; 3495; 3500; 3502; 3507; 3512; 3514; 3538; 3543; 3566; 3662;	67	233	606	7986		GO Biological Process	defense response
BP	response to biotic stimulus	69/233	657/7986	2.77699e-22	2.64e-19	AIM2; ALOX5; BLNK; BLR1; BRDG1; CD19; CD1C; CD1D; CD22; CD24; CD72; CD74; CD79A; CD79B; CD83; CD86; CEBPB; CNR2; CR1; CR2; CYBB; CYSLTR1; FCGR2B; FLJ10979; HERPUD1; HHEX; HLA-DMA; HLA-DMB; HLA-DOA; HLA-DOB; HLA-DPA1; HLA-DPB1; HLA-DQA1; HLA-DQA2; HLA-DQB1		240; 608; 643; 911; 912; 930; 931; 933; 934; 942; 971; 972; 973; 974; 1051; 1269; 1378; 1380; 1536; 2213; 3087; 3108; 3109; 3111; 3112; 3113; 3115; 3117; 3118; 3119; 3120; 3122; 3123; 3127; 3429; 3460; 3495; 3500; 3502; 3507; 3512; 3514; 3538; 3543; 3566;	69	233	657	7986		GO Biological Process	response to biotic stimulus
BP	immune response	61/233	564/7986	3.26027e-20	3.09e-17	AIM2; ALOX5; BLNK; BLR1; BRDG1; CD19; CD1C; CD1D; CD22; CD24; CD72; CD74; CD79B; CD83; CD86; CEBPB; CNR2; CR1; CR2; CYBB; FCGR2B; HHEX; HLA-DMA; HLA-DMB; HLA-DOA; HLA-DOB; HLA-DPA1; HLA-DPB1; HLA-DQA1; HLA-DQA2; HLA-DQB1; HLA-DQB2; HLA-DRA; HLA-DRB1; HLA-		240; 608; 643; 911; 912; 930; 931; 933; 934; 942; 971; 972; 974; 1051; 1269; 1378; 1380; 1536; 2213; 3087; 3108; 3109; 3111; 3112; 3113; 3115; 3117; 3118; 3119; 3120; 3122; 3123; 3127; 3429; 3495; 3500; 3502; 3507; 3512; 3514; 3538; 3543; 3566; 3662; 3688	61	233	564	7986		GO Biological Process	immune response
BP	antigen presentation\, exogenous antigen	13/233	14/7986	1.0874e-19	1.03e-16	HLA-DMA; HLA-DMB; HLA-DOA; HLA-DOB; HLA-DPA1; HLA-DPB1; HLA-DQA1; HLA-DQA2; HLA-DQB1; HLA-DQB2; HLA-DRA; HLA-DRB1; HLA-DRB5		3108; 3109; 3111; 3112; 3113; 3115; 3117; 3118; 3119; 3120; 3122; 3123; 3127	13	233	14	7986		GO Biological Process	antigen presentation\, exogenous antigen
BP	antigen processing\, exogenous antigen via MHC class II	13/233	14/7986	1.0874e-19	1.03e-16	HLA-DMA; HLA-DMB; HLA-DOA; HLA-DOB; HLA-DPA1; HLA-DPB1; HLA-DQA1; HLA-DQA2; HLA-DQB1; HLA-DQB2; HLA-DRA; HLA-DRB1; HLA-DRB5		3108; 3109; 3111; 3112; 3113; 3115; 3117; 3118; 3119; 3120; 3122; 3123; 3127	13	233	14	7986		GO Biological Process	antigen processing\, exogenous antigen via MHC class II
BP	response to external stimulus	73/233	939/7986	4.87485e-16	4.63e-13	AIM2; ALOX5; BLNK; BLR1; BRDG1; C11ORF24; CD19; CD1C; CD1D; CD22; CD24; CD72; CD74; CD79A; CD79B; CD83; CD86; CEBPB; CNR2; COPS3; CR1; CR2; CYBB; CYSLTR1; EPHX1; FCGR2B; FLJ10979; HERPUD1; HHEX; HLA-DMA; HLA-DMB; HLA-DOA; HLA-DOB; HLA-DPA1; HLA-DPB1; HLA-		240; 608; 643; 911; 912; 930; 931; 933; 934; 942; 971; 972; 973; 974; 1051; 1269; 1378; 1380; 1536; 2052; 2213; 3087; 3108; 3109; 3111; 3112; 3113; 3115; 3117; 3118; 3119; 3120; 3122; 3123; 3127; 3429; 3460; 3495; 3500; 3502; 3507; 3512; 3514; 3538; 3543;	73	233	939	7986		GO Biological Process	response to external stimulus
BP	antigen presentation	14/233	25/7986	7.36768e-16	6.99e-13	CD1D; HLA-DMA; HLA-DMB; HLA-DOA; HLA-DOB; HLA-DPA1; HLA-DPB1; HLA-DQA1; HLA-DQA2; HLA-DQB1; HLA-DQB2; HLA-DRA; HLA-DRB1; HLA-DRB5		912; 3108; 3109; 3111; 3112; 3113; 3115; 3117; 3118; 3119; 3120; 3122; 3123; 3127	14	233	25	7986		GO Biological Process	antigen presentation
BP	antigen processing	13/233	25/7986	3.03601e-14	2.88e-11	HLA-DMA; HLA-DMB; HLA-DOA; HLA-DOB; HLA-DPA1; HLA-DPB1; HLA-DQA1; HLA-DQA2; HLA-DQB1; HLA-DQB2; HLA-DRA; HLA-DRB1; HLA-DRB5		3108; 3109; 3111; 3112; 3113; 3115; 3117; 3118; 3119; 3120; 3122; 3123; 3127	13	233	25	7986		GO Biological Process	antigen processing
BP	response to pest/pathogen/parasite	34/233	352/7986	4.84774e-10	4.6e-07	ALOX5; BLNK; BRDG1; CD19; CD1C; CD1D; CD22; CD24; CD72; CD83; CD86; CEBPB; CR1; CR2; CYBB; HHEX; HLA-DMA; HLA-DMB; HLA-DPB1; HLA-DRB5; IFNGR2; IRF4; ITGB1; LY64; LY86; MHC2TA; NCF1; PAX5; POU2AF1; POU2F2; RIPK2; TLR10; TLR7; TNFRSF17		240; 608; 911; 912; 930; 933; 934; 942; 971; 1051; 1378; 1380; 1536; 3087; 3108; 3109; 3115; 3127; 3460; 3662; 3688; 4064; 4261; 4687; 5079; 5450; 5452; 8767; 9308; 9450; 26228; 29760; 51284; 81793	34	233	352	7986		GO Biological Process	response to pest/pathogen/parasite
BP	humoral immune response	18/233	139/7986	9.79002e-08	9.29e-05	BLNK; BRDG1; CD1C; CD22; CD24; CD72; CD83; CD86; CR1; CR2; CYBB; HHEX; IRF4; LY86; PAX5; POU2AF1; POU2F2; TNFRSF17		608; 911; 933; 934; 942; 971; 1378; 1380; 1536; 3087; 3662; 5079; 5450; 5452; 9308; 9450; 26228; 29760	18	233	139	7986		GO Biological Process	humoral immune response
BP	perception of biotic stimulus	6/233	12/7986	4.61542e-07	0.000438	CD1D; HLA-DMA; HLA-DMB; HLA-DPB1; HLA-DRB5; MHC2TA		912; 3108; 3109; 3115; 3127; 4261	6	233	12	7986		GO Biological Process	perception of biotic stimulus
BP	perception of pest/pathogen/parasite	6/233	12/7986	4.61542e-07	0.000438	CD1D; HLA-DMA; HLA-DMB; HLA-DPB1; HLA-DRB5; MHC2TA		912; 3108; 3109; 3115; 3127; 4261	6	233	12	7986		GO Biological Process	perception of pest/pathogen/parasite
CC	integral to membrane	88/232	1891/7858	1.23936e-06	0.00118	ABCA1; ADAM19; ADAM28; AMFR; APOBEC3B; ATP5B; ATP6V0A1; BACE2; BLR1; BRD4; BSG; C11ORF24; CD19; CD1C; CD1D; CD22; CD38; CD72; CD74; CD79A; CD79B; CD83; CD86; CNR2; CR1; CR2; CYBB; CYSLTR1; DDR1; DKFZP434C0328; EPHX1; FCGR2B; FZD5; GCNT1; HERPUD1; HLA-DMA;		19; 267; 506; 535; 608; 643; 682; 780; 911; 912; 930; 931; 933; 942; 952; 971; 972; 973; 974; 1269; 1378; 1380; 1536; 2052; 2213; 2650; 3108; 3109; 3111; 3112; 3113; 3115; 3117; 3118; 3119; 3120; 3122; 3123; 3127; 3429; 3460; 3495; 3500; 3502; 3507; 3566;	88	232	1891	7858		GO Cellular Component	integral to membrane
CC	membrane	121/232	2908/7858	1.31399e-06	0.00125	ABCA1; ADAM19; ADAM28; ADK; ALOX5; AMFR; APOBEC3B; ATP5B; ATP6V0A1; BACE2; BCL11A; BLR1; BRD4; BSG; C11ORF24; CD19; CD1C; CD1D; CD22; CD24; CD38; CD72; CD74; CD79A; CD79B; CD83; CD86; CEBPB; CLIC4; CNR2; CORO1A; CORO2B; CR1; CR2; CYBB; CYSLTR1; DDR1; DKFZ		19; 132; 240; 267; 506; 535; 608; 643; 682; 780; 911; 912; 930; 931; 933; 934; 942; 952; 971; 972; 973; 974; 1051; 1269; 1378; 1380; 1536; 2037; 2052; 2213; 2650; 2768; 3108; 3109; 3111; 3112; 3113; 3115; 3117; 3118; 3119; 3120; 3122; 3123; 3127; 3429; 34	121	232	2908	7858		GO Cellular Component	membrane
MF	MHC class II receptor activity	14/234	16/8106	2.16385e-20	2.05e-17	CD74; HLA-DMA; HLA-DMB; HLA-DOA; HLA-DOB; HLA-DPA1; HLA-DPB1; HLA-DQA1; HLA-DQA2; HLA-DQB1; HLA-DQB2; HLA-DRA; HLA-DRB1; HLA-DRB5		972; 3108; 3109; 3111; 3112; 3113; 3115; 3117; 3118; 3119; 3120; 3122; 3123; 3127	14	234	16	8106		GO Molecular Function	MHC class II receptor activity
MF	antigen binding	10/234	21/8106	8.8639e-11	8.41e-08	CD1D; IGHD; IGHG1; IGHG3; IGHM; IGJ; IGKC; IGKV1-5; IGLC2; IGLL3		912; 3495; 3500; 3502; 3507; 3512; 3514; 3538; 3545; 28299	10	234	21	8106		GO Molecular Function	antigen binding
MF	defense/immunity protein activity	18/234	134/8106	4.70998e-08	4.47e-05	CD1C; CD1D; CD22; F5; FLJ10979; IFNGR2; IGHD; IGHG1; IGHG3; IGHM; IGJ; IGKC; IGKV1-5; IGLC2; IGLL1; IGLL3; MHC2TA; VPREB3		911; 912; 933; 2153; 3460; 3495; 3500; 3502; 3507; 3512; 3514; 3538; 3543; 3545; 4261; 28299; 29802; 55275	18	234	134	8106		GO Molecular Function	defense/immunity protein activity
MF	receptor activity	46/234	822/8106	6.86758e-06	0.00652	AMFR; BLR1; CD1D; CD72; CD74; CD79A; CD79B; CD86; CNR2; CR1; CR2; CYSLTR1; DDR1; FCGR2B; FCRH1; FREB; FZD5; HLA-DMA; HLA-DMB; HLA-DOA; HLA-DOB; HLA-DPA1; HLA-DPB1; HLA-DQA1; HLA-DQA2; HLA-DQB1; HLA-DQB2; HLA-DRA; HLA-DRB1; HLA-DRB5; IFNGR2; IGHG1; IGHG3;		267; 608; 643; 780; 912; 942; 971; 972; 973; 974; 1269; 1378; 1380; 2213; 3108; 3109; 3111; 3112; 3113; 3115; 3117; 3118; 3119; 3120; 3122; 3123; 3127; 3460; 3500; 3502; 3566; 3688; 3708; 4064; 5581; 6850; 7855; 8784; 10509; 10800; 51284; 79368; 81793; 83	46	234	822	8106		GO Molecular Function	receptor activity
T CELL
System	Gene Category	List Hits/List Total	Population Hits/Population Total	Probability	Bonferroni	Gene Symbol		Gene identifiers	List Hits	List Total	Population Hits	Population Total		System	Gene Category
BP	cell communication	81/151	2046/7986	1.20462e-13	8.78e-11	ACTN1; ACVR2B; ANXA1; APOE; ARL7; BIN2; CAMK4; CCL5; CD2; CD28; CD3D; CD3E; CD3G; CD3Z; CD5; CD6; CISH; D4S234E; DUSP16; DUSP2; EDG4; FBLN5; FLT3LG; FYB; FYN; IFITM1; IL18R1; IL6R; IL6ST; IL7R; INPP4A; INPP4B; ITGA6; ITK; ITPKB; KLRB1; KLRG1; LAT; LCK; LC		87; 93; 301; 348; 814; 914; 915; 916; 917; 919; 921; 923; 940; 944; 1154; 1844; 2323; 2533; 2534; 3570; 3572; 3575; 3631; 3655; 3702; 3707; 3820; 3932; 3937; 4068; 4118; 4753; 4929; 5125; 5144; 5152; 5295; 5578; 5584; 5588; 5732; 5829; 6001; 6095; 6281; 6	81	151	2046	7986		GO Biological Process	cell communication
BP	immune response	39/151	564/7986	4.40631e-13	3.21e-10	ADA; ANXA1; APOE; CCL5; CD2; CD28; CD3D; CD3E; CD3G; CD6; CTSW; DPP4; FYB; GBP1; GBP2; IFITM1; IL18R1; IL6R; IL6ST; IL7R; ITK; KLRB1; LAT; LCP2; NK4; NR4A2; PAG; PIK3R1; S100A8; SEMA4D; SH2D1A; TACTILE; TCF7; TNFSF8; TRA@; TRB@; VIPR1; WWP1; ZAP70		100; 301; 348; 914; 915; 916; 917; 923; 940; 944; 1521; 1803; 2533; 2633; 2634; 3570; 3572; 3575; 3702; 3820; 3937; 4068; 4929; 5295; 6279; 6352; 6932; 6955; 6957; 7433; 7535; 8519; 8809; 9235; 10225; 10507; 11059; 27040; 55824	39	151	564	7986		GO Biological Process	immune response
BP	defense response	40/151	606/7986	9.29718e-13	6.78e-10	ADA; ANXA1; APOE; CCL5; CD2; CD28; CD3D; CD3E; CD3G; CD6; CTSW; DPP4; FYB; GATA3; GBP1; GBP2; IFITM1; IL18R1; IL6R; IL6ST; IL7R; ITK; KLRB1; LAT; LCP2; NK4; NR4A2; PAG; PIK3R1; S100A8; SEMA4D; SH2D1A; TACTILE; TCF7; TNFSF8; TRA@; TRB@; VIPR1; WWP1; ZAP70		100; 301; 348; 914; 915; 916; 917; 923; 940; 944; 1521; 1803; 2533; 2625; 2633; 2634; 3570; 3572; 3575; 3702; 3820; 3937; 4068; 4929; 5295; 6279; 6352; 6932; 6955; 6957; 7433; 7535; 8519; 8809; 9235; 10225; 10507; 11059; 27040; 55824	40	151	606	7986		GO Biological Process	defense response
BP	response to biotic stimulus	40/151	657/7986	1.23528e-11	9.01e-09	ADA; ANXA1; APOE; CCL5; CD2; CD28; CD3D; CD3E; CD3G; CD6; CTSW; DPP4; FYB; GATA3; GBP1; GBP2; IFITM1; IL18R1; IL6R; IL6ST; IL7R; ITK; KLRB1; LAT; LCP2; NK4; NR4A2; PAG; PIK3R1; S100A8; SEMA4D; SH2D1A; TACTILE; TCF7; TNFSF8; TRA@; TRB@; VIPR1; WWP1; ZAP70		100; 301; 348; 914; 915; 916; 917; 923; 940; 944; 1521; 1803; 2533; 2625; 2633; 2634; 3570; 3572; 3575; 3702; 3820; 3937; 4068; 4929; 5295; 6279; 6352; 6932; 6955; 6957; 7433; 7535; 8519; 8809; 9235; 10225; 10507; 11059; 27040; 55824	40	151	657	7986		GO Biological Process	response to biotic stimulus
BP	signal transduction	65/151	1617/7986	1.17253e-10	8.55e-08	ACVR2B; ANXA1; ARL7; CAMK4; CCL5; CD2; CD28; CD3D; CD3E; CD3G; CD3Z; CISH; DUSP16; DUSP2; EDG4; FLT3LG; FYB; FYN; IFITM1; IL18R1; IL6R; IL6ST; IL7R; INPP4A; INPP4B; ITGA6; ITK; ITPKB; KLRB1; LAT; LCK; LCP2; LEF1; LTBP4; MAL; MAPKAPK5; NR4A2; OPTN; P2RY5;		93; 301; 814; 914; 915; 916; 917; 919; 940; 944; 1154; 1844; 2323; 2533; 2534; 3570; 3572; 3575; 3631; 3655; 3702; 3707; 3820; 3932; 3937; 4068; 4118; 4929; 5144; 5152; 5295; 5578; 5584; 5588; 5732; 5829; 6001; 6095; 6281; 6352; 6775; 6932; 7074; 7294; 74	65	151	1617	7986		GO Biological Process	signal transduction
BP	cellular process	112/151	4250/7986	7.61241e-08	5.55e-05	ACTN1; ACVR2B; ANXA1; APBA2; APEG1; APOE; AQP3; ARL7; ATP1A1; BAG3; BIN2; BUB1B; CAMK4; CCL5; CCND2; CD2; CD28; CD3D; CD3E; CD3G; CD3Z; CD5; CD6; CDC14A; CDC25B; CISH; D4S234E; DNASE1L3; DRLM; DUSP16; DUSP2; EDG4; FBLN5; FHIT; FLJ10350; FLJ20152; FLT3LG;		87; 93; 301; 321; 348; 360; 476; 701; 814; 894; 914; 915; 916; 917; 919; 921; 923; 940; 944; 994; 1154; 1776; 1844; 2272; 2323; 2533; 2534; 2672; 3570; 3572; 3575; 3631; 3655; 3702; 3707; 3820; 3932; 3937; 4068; 4118; 4300; 4603; 4753; 4929; 5125; 5144; 5	112	151	4250	7986		GO Biological Process	cellular process
BP	response to external stimulus	41/151	939/7986	1.44001e-07	0.000105	ADA; ANXA1; APOE; CCL5; CD2; CD28; CD3D; CD3E; CD3G; CD6; CTSW; DPP4; FYB; GATA3; GBP1; GBP2; IFITM1; IL18R1; IL6R; IL6ST; IL7R; ITK; KLRB1; LAT; LCP2; NK4; NR4A2; PAG; PIK3R1; S100A8; SEMA4D; SH2D1A; SYT1; TACTILE; TCF7; TNFSF8; TRA@; TRB@; VIPR1; WWP1;		100; 301; 348; 914; 915; 916; 917; 923; 940; 944; 1521; 1803; 2533; 2625; 2633; 2634; 3570; 3572; 3575; 3702; 3820; 3937; 4068; 4929; 5295; 6279; 6352; 6857; 6932; 6955; 6957; 7433; 7535; 8519; 8809; 9235; 10225; 10507; 11059; 27040; 55824	41	151	939	7986		GO Biological Process	response to external stimulus
BP	T-cell activation	6/151	22/7986	2.40409e-06	0.00175	CD2; CD28; CD3D; CD3E; CD3G; WWP1		914; 915; 916; 917; 940; 11059	6	151	22	7986		GO Biological Process	T-cell activation
BP	lymphocyte activation	7/151	43/7986	1.36893e-05	0.00998	CD2; CD28; CD3D; CD3E; CD3G; PIK3R1; WWP1		914; 915; 916; 917; 940; 5295; 11059	7	151	43	7986		GO Biological Process	lymphocyte activation
BP	immune cell activation	7/151	52/7986	4.92939e-05	0.0359	CD2; CD28; CD3D; CD3E; CD3G; PIK3R1; WWP1		914; 915; 916; 917; 940; 5295; 11059	7	151	52	7986		GO Biological Process	immune cell activation
BP	cell activation	7/151	52/7986	4.92939e-05	0.0359	CD2; CD28; CD3D; CD3E; CD3G; PIK3R1; WWP1		914; 915; 916; 917; 940; 5295; 11059	7	151	52	7986		GO Biological Process	cell activation
CC	T-cell receptor complex	4/152	7/7858	4.50266e-06	0.00328	CD3D; CD3E; CD3G; CD3Z		915; 916; 917; 919	4	152	7	7858		GO Cellular Component	T-cell receptor complex
CC	immunological synapse	4/152	7/7858	4.50266e-06	0.00328	CD3D; CD3E; CD3G; CD3Z		915; 916; 917; 919	4	152	7	7858		GO Cellular Component	immunological synapse
MF	signal transducer activity	52/146	1388/8106	4.58219e-08	3.34e-05	ACVR2B; ANXA1; APOE; CCL5; CD2; CD28; CD3D; CD3E; CD3G; CD3Z; CD5; CD6; CISH; EDG4; FBLN5; FLT3LG; FYB; GABARAPL1; IFITM1; IL18R1; IL6R; IL6ST; IL7R; ITGA6; KLRB1; KLRG1; LAT; LTBP4; NPTXR; NR4A2; P2RY5; PAG; PRKCA; PRKCI; PTGER2; RGS10; RORA; S100A10; SE		93; 301; 348; 914; 915; 916; 917; 919; 921; 923; 940; 944; 1154; 2323; 2533; 3570; 3572; 3575; 3655; 3820; 4068; 4929; 5578; 5584; 5732; 6001; 6095; 6281; 6352; 6404; 6653; 6775; 6955; 6957; 7074; 7433; 7480; 8425; 8519; 8718; 8809; 9170; 10140; 10161; 10	52	146	1388	8106		GO Molecular Function	signal transducer activity
MF	receptor activity	33/146	822/8106	6.86743e-06	0.00501	ACVR2B; CD2; CD28; CD3D; CD3E; CD3G; CD3Z; CD5; CD6; EDG4; FBLN5; GABARAPL1; IL18R1; IL6R; IL6ST; IL7R; ITGA6; KLRB1; KLRG1; NPTXR; NR4A2; P2RY5; PRKCA; PRKCI; PTGER2; RORA; SEMA4D; SORL1; SYNE2; TNFRSF25; TRA@; TRB@; VIPR1		93; 914; 915; 916; 917; 919; 921; 923; 940; 3570; 3572; 3575; 3655; 3820; 4929; 5578; 5584; 5732; 6095; 6653; 6955; 6957; 7433; 8718; 8809; 9170; 10161; 10219; 10507; 10516; 23224; 23467; 23710	33	146	822	8106		GO Molecular Function	receptor activity
CD8														HYPERLINKS
System	Gene Category	List Freq	Bkg Freq	Probability	Bonferroni	Gene Symbol		Gene identifiers	List Hits	List Total	Population Hits	Population Total		System	Gene Category
BP	immune response	11/19	564/7986	8.89967e-09	2.34e-06	CCL5; CD8A; CD8B1; CST7; D12S2489E; FCGBP; GNLY; IL2RB; KLRC1; PRF1; S100B		925; 926; 3560; 3821; 5551; 6285; 6352; 8530; 8857; 10578; 22914	11	19	564	7986	CD8	GO Biological Process	immune response
BP	defense response	11/19	606/7986	1.89486e-08	4.98e-06	CCL5; CD8A; CD8B1; CST7; D12S2489E; FCGBP; GNLY; IL2RB; KLRC1; PRF1; S100B		925; 926; 3560; 3821; 5551; 6285; 6352; 8530; 8857; 10578; 22914	11	19	606	7986	CD8	GO Biological Process	defense response
BP	response to biotic stimulus	11/19	657/7986	4.4141e-08	1.16e-05	CCL5; CD8A; CD8B1; CST7; D12S2489E; FCGBP; GNLY; IL2RB; KLRC1; PRF1; S100B		925; 926; 3560; 3821; 5551; 6285; 6352; 8530; 8857; 10578; 22914	11	19	657	7986	CD8	GO Biological Process	response to biotic stimulus
BP	response to external stimulus	11/19	939/7986	1.73289e-06	0.000456	CCL5; CD8A; CD8B1; CST7; D12S2489E; FCGBP; GNLY; IL2RB; KLRC1; PRF1; S100B		925; 926; 3560; 3821; 5551; 6285; 6352; 8530; 8857; 10578; 22914	11	19	939	7986	CD8	GO Biological Process	response to external stimulus
BP	response to pest/pathogen/parasite	7/19	352/7986	9.69371e-06	0.00255	CCL5; CD8A; D12S2489E; GNLY; KLRC1; PRF1; S100B		925; 3821; 5551; 6285; 6352; 10578; 22914	7	19	352	7986	CD8	GO Biological Process	response to pest/pathogen/parasite
BP	cellular defense response	4/19	69/7986	1.79408e-05	0.00472	CCL5; CD8A; GNLY; PRF1		925; 5551; 6352; 10578	4	19	69	7986	CD8	GO Biological Process	cellular defense response
													CD8
CC	T-cell receptor complex	2/18	7/7858	0.000103377	0.0272	CD8A; CD8B1		925; 926	2	18	7	7858	CD8	GO Cellular Component	T-cell receptor complex
CC	immunological synapse	2/18	7/7858	0.000103377	0.0272	CD8A; CD8B1		925; 926	2	18	7	7858	CD8	GO Cellular Component	immunological synapse
													CD8
MF	MHC class I protein binding	2/19	5/8106	5.18374e-05	0.0136	CD8A; CD8B1		925; 926	2	19	5	8106	CD8	GO Molecular Function	MHC class I protein binding
MF	MHC protein binding	2/19	8/8106	0.000144537	0.038	CD8A; CD8B1		925; 926	2	19	8	8106	CD8	GO Molecular Function	MHC protein binding
GRANS
System	Gene Category	List Freq	Bkg Freq	Probability	Bonferroni	Gene Symbol		Gene identifiers	List Hits	List Total	Population Hits	Population Total	System	Gene Category
BP	response to biotic stimulus	50/270	658/8003	2.84252e-08	3.26e-05	ABCF1; ALOX5AP; AOX1; AQP9; BCL6; BST2; C3AR1; CAMP; CCR2; CD1B; CD48; CSF2RB; CSF3R; CTSC; CTSS; DEFA1; FCGR3B; FCGRT; FPR1; GALNAC4S-6ST; GPX1; IFIT2; IFITM2; IKBKG; IL18RAP; IL1R2; IL1RN; IL8RB; INHBB; LGALS3; LGALS3BP; LILRA2; LYZ; MAP2K3; MCP; MNDA;		23; 241; 316; 366; 604; 684; 710; 719; 820; 910; 962; 1075; 1231; 1439; 1441; 1520; 1667; 2215; 2217; 2357; 2876; 3433; 3557; 3579; 3625; 3958; 3959; 4069; 4179; 4332; 4482; 4600; 4615; 4688; 5606; 5724; 5879; 5989; 6648; 6890; 7850; 8517; 8625; 8767; 880	50	270	658	8003	GO Biological Process	response to biotic stimulus
BP	response to external stimulus	63/270	941/8003	4.19855e-08	4.81e-05	ABCF1; ADM; ALOX5AP; AOX1; AQP9; ARRB2; BCL6; BST2; C3AR1; CAMP; CCR2; CD1B; CD48; CKLFSF6; CSDA; CSF2RB; CSF3R; CTSC; CTSS; DEFA1; DFNA5; FCGR3B; FCGRT; FPR1; GALNAC4S-6ST; GMPR; GPX1; IFIT2; IFITM2; IKBKG; IL18RAP; IL1R2; IL1RN; IL8RB; INHBB; ITM2B; KIA		23; 133; 241; 316; 366; 409; 604; 684; 710; 719; 820; 910; 962; 1075; 1231; 1439; 1441; 1520; 1667; 1687; 2215; 2217; 2357; 2766; 2876; 3433; 3557; 3579; 3625; 3950; 3958; 3959; 4069; 4179; 4332; 4482; 4600; 4615; 4688; 5594; 5606; 5724; 5879; 5989; 6036;	63	270	941	8003	GO Biological Process	response to external stimulus
BP	defense response	46/270	607/8003	1.2284e-07	0.000141	ABCF1; ALOX5AP; AOX1; AQP9; BCL6; BST2; C3AR1; CAMP; CCR2; CD1B; CD48; CSF2RB; CSF3R; CTSC; CTSS; DEFA1; FCGR3B; FCGRT; FPR1; GALNAC4S-6ST; IFIT2; IFITM2; IKBKG; IL18RAP; IL1R2; IL1RN; IL8RB; INHBB; LGALS3; LGALS3BP; LILRA2; LYZ; MAP2K3; MCP; MNDA; MX2; M		23; 241; 316; 366; 604; 684; 710; 719; 820; 910; 962; 1075; 1231; 1439; 1441; 1520; 1667; 2215; 2217; 2357; 3433; 3557; 3579; 3625; 3958; 3959; 4069; 4179; 4332; 4600; 4615; 4688; 5606; 5724; 5879; 5989; 6890; 7850; 8517; 8625; 8767; 8807; 10581; 11027; 5	46	270	607	8003	GO Biological Process	defense response
BP	immune response	42/270	565/8003	7.97451e-07	0.000914	ABCF1; ALOX5AP; AOX1; AQP9; BCL6; BST2; C3AR1; CCR2; CD1B; CSF2RB; CTSC; CTSS; FCGR3B; FCGRT; FPR1; GALNAC4S-6ST; IFIT2; IFITM2; IKBKG; IL18RAP; IL1R2; IL1RN; IL8RB; INHBB; LGALS3; LGALS3BP; LILRA2; LYZ; MAP2K3; MCP; MNDA; MX2; MYD88; NCF2; PTAFR; RAC1; R		23; 241; 316; 366; 604; 684; 710; 719; 910; 1075; 1231; 1439; 1520; 2215; 2217; 2357; 3433; 3557; 3579; 3625; 3958; 3959; 4069; 4179; 4332; 4600; 4615; 4688; 5606; 5724; 5879; 5989; 6890; 7850; 8517; 8625; 8767; 8807; 10581; 11027; 51311; 51363	42	270	565	8003	GO Biological Process	immune response
BP	response to wounding	23/270	216/8003	9.04175e-07	0.00104	ABCF1; ADM; ALOX5AP; AOX1; BCL6; C3AR1; CCR2; FPR1; IL18RAP; IL1RN; IL8RB; LGALS3; LGALS3BP; LYZ; MAP2K3; MNDA; MYD88; NCF2; PTAFR; RAC1; RIPK2; TAP1; TLR8		23; 133; 241; 316; 604; 719; 1231; 2357; 3557; 3579; 3958; 3959; 4069; 4332; 4615; 4688; 5606; 5724; 5879; 6890; 8767; 8807; 51311	23	270	216	8003	GO Biological Process	response to wounding
BP	inflammatory response	18/270	149/8003	2.39898e-06	0.00275	ABCF1; ALOX5AP; AOX1; BCL6; C3AR1; CCR2; FPR1; IL18RAP; IL1RN; IL8RB; LGALS3; LYZ; MAP2K3; MYD88; PTAFR; RAC1; RIPK2; TLR8		23; 241; 316; 604; 719; 1231; 2357; 3557; 3579; 3958; 4069; 4615; 5606; 5724; 5879; 8767; 8807; 51311	18	270	149	8003	GO Biological Process	inflammatory response
BP	innate immune response	18/270	152/8003	3.20478e-06	0.00367	ABCF1; ALOX5AP; AOX1; BCL6; C3AR1; CCR2; FPR1; IL18RAP; IL1RN; IL8RB; LGALS3; LYZ; MAP2K3; MYD88; PTAFR; RAC1; RIPK2; TLR8		23; 241; 316; 604; 719; 1231; 2357; 3557; 3579; 3958; 4069; 4615; 5606; 5724; 5879; 8767; 8807; 51311	18	270	152	8003	GO Biological Process	innate immune response
BP	response to pest/pathogen/parasite	28/270	352/8003	1.91479e-05	0.0219	ABCF1; ALOX5AP; AOX1; BCL6; BST2; C3AR1; CCR2; CD1B; CSF2RB; FPR1; IL18RAP; IL1RN; IL8RB; LGALS3; LGALS3BP; LYZ; MAP2K3; MCP; MNDA; MYD88; NCF2; PTAFR; RAC1; RFXANK; RIPK2; SERPING1; TAP1; TLR8		23; 241; 316; 604; 684; 710; 719; 910; 1231; 1439; 2357; 3557; 3579; 3958; 3959; 4069; 4179; 4332; 4615; 4688; 5606; 5724; 5879; 6890; 8625; 8767; 8807; 51311	28	270	352	8003	GO Biological Process	response to pest/pathogen/parasite
LYMPHS
System	Gene Category	List Freq	Bkg Freq	Probability	Bonferroni	Gene Symbol		Gene identifiers	List Hits	List Total	Population Hits	Population Total	System	Gene Category
BP	macromolecule biosynthesis	15/29	650/8003	9.98451e-10	2.8e-07	CYP17A1; EEF2; RPL11; RPL21; RPL23; RPL27; RPL31; RPL35; RPS14; RPS21; RPS24; RPS3A; RPS6; TGT; TPI1		6135; 6144; 6160; 6189; 6194; 6208; 6227; 6229; 11224	9	29	49	7872	GO Cellular Component	cytosolic ribosome (sensu Eukarya)
BP	protein biosynthesis	12/29	415/8003	7.50107e-09	2.1e-06	EEF2; RPL11; RPL21; RPL23; RPL27; RPL31; RPL35; RPS14; RPS21; RPS24; RPS3A; RPS6		6135; 6144; 6155; 6160; 6189; 6194; 6196; 6208; 6227; 6229; 9349; 11224	12	30	158	8127	GO Molecular Function	structural constituent of ribosome
BP	biosynthesis	15/29	777/8003	1.18928e-08	3.33e-06	CYP17A1; EEF2; RPL11; RPL21; RPL23; RPL27; RPL31; RPL35; RPS14; RPS21; RPS24; RPS3A; RPS6; TGT; TPI1		6135; 6144; 6155; 6160; 6189; 6194; 6196; 6208; 6227; 6229; 9349; 11224; 81890	13	29	213	7872	GO Cellular Component	ribosome
BP	protein metabolism	16/29	1773/8003	0.000108152	0.0303	EEF2; RPL11; RPL21; RPL23; RPL27; RPL31; RPL35; RPS14; RPS21; RPS24; RPS3A; RPS6; RPS6KA2; SERPINB6; TGT; TPP2		6135; 6144; 6155; 6160; 6189; 6194; 6196; 6208; 6227; 6229; 9349; 11224; 27258; 81890	14	29	335	7872	GO Cellular Component	ribonucleoprotein complex
CC	cytosolic ribosome (sensu Eukarya)	9/29	49/7872	5.8945e-14	1.65e-11	RPL11; RPL21; RPL31; RPL35; RPS14; RPS21; RPS24; RPS3A; RPS6		1938; 6135; 6144; 6155; 6160; 6189; 6194; 6208; 6227; 6229; 9349; 11224	12	29	415	8003	GO Biological Process	protein biosynthesis
CC	structural constituent of ribosome	12/30	158/8127	1.22552e-13	3.43e-11	RPL11; RPL21; RPL23; RPL27; RPL31; RPL35; RPS14; RPS21; RPS24; RPS3A; RPS6; RPS6KA2		1586; 1938; 6135; 6144; 6155; 6160; 6189; 6194; 6208; 6227; 6229; 7167; 9349; 11224; 81890	15	29	777	8003	GO Biological Process	biosynthesis
CC	ribosome	13/29	213/7872	1.3408e-13	3.75e-11	RPL11; RPL21; RPL23; RPL27; RPL31; RPL35; RPS14; RPS21; RPS24; RPS3A; RPS6; RPS6KA2; TGT		6189; 6194; 6208; 6227; 6229	5	29	22	7872	GO Cellular Component	cytosolic small ribosomal subunit (sensu Eukarya)
CC	ribonucleoprotein complex	14/29	335/7872	2.1251e-12	5.95e-10	LSM3; RPL11; RPL21; RPL23; RPL27; RPL31; RPL35; RPS14; RPS21; RPS24; RPS3A; RPS6; RPS6KA2; TGT		6189; 6194; 6208; 6227; 6229	5	29	22	7872	GO Cellular Component	eukaryotic 48S initiation complex
CC	cytosol	13/29	308/7872	1.51393e-11	4.24e-09	EEF2; RPL11; RPL21; RPL31; RPL35; RPS14; RPS21; RPS24; RPS3A; RPS6; SERPINB6; TGT; TPI1		6135; 6144; 6155; 6160; 6189; 6194; 6196; 6208; 6227; 6229; 9349; 11224	12	30	505	8127	GO Molecular Function	structural molecule activity
CC	cytosolic small ribosomal subunit (sensu Eukarya)	5/29	22/7872	1.19036e-08	3.33e-06	RPS14; RPS21; RPS24; RPS3A; RPS6		6189; 6194; 6208; 6227; 6229	5	29	34	7872	GO Cellular Component	small ribosomal subunit
CC	eukaryotic 48S initiation complex	5/29	22/7872	1.19036e-08	3.33e-06	RPS14; RPS21; RPS24; RPS3A; RPS6		6189; 6194; 6208; 6227; 6229	5	29	42	7872	GO Cellular Component	eukaryotic 43S preinitiation complex
CC	structural molecule activity	12/30	505/8127	8.98466e-08	2.52e-05	RPL11; RPL21; RPL23; RPL27; RPL31; RPL35; RPS14; RPS21; RPS24; RPS3A; RPS6; RPS6KA2		6135; 6144; 6160; 6189; 6194; 6208; 6227; 6229; 11224; 27258	10	30	368	8127	GO Molecular Function	RNA binding
CC	small ribosomal subunit	5/29	34/7872	1.21991e-07	3.42e-05	RPS14; RPS21; RPS24; RPS3A; RPS6		6135; 6144; 6160; 11224	4	29	26	7872	GO Cellular Component	cytosolic large ribosomal subunit (sensu Eukarya)
CC	eukaryotic 43S preinitiation complex	5/29	42/7872	3.65418e-07	0.000102	RPS14; RPS21; RPS24; RPS3A; RPS6		6135; 6144; 6160; 11224	4	29	41	7872	GO Cellular Component	large ribosomal subunit
CC	RNA binding	10/30	368/8127	4.27764e-07	0.00012	LSM3; RPL11; RPL21; RPL31; RPL35; RPS14; RPS21; RPS24; RPS3A; RPS6		1938; 5269; 6135; 6144; 6155; 6160; 6189; 6194; 6196; 6208; 6227; 6229; 7174; 9349; 11224; 81890	16	29	1773	8003	GO Biological Process	protein metabolism
CC	cytosolic large ribosomal subunit (sensu Eukarya)	4/29	26/7872	2.09994e-06	0.000588	RPL11; RPL21; RPL31; RPL35		1345; 1349; 1586; 1938; 5269; 6135; 6144; 6155; 6160; 6189; 6194; 6196; 6208; 6227; 6229; 7167; 7174; 7381; 9349; 11224; 51372; 81890	22	29	3322	7872	GO Cellular Component	cytoplasm
CC	large ribosomal subunit	4/29	41/7872	1.3692e-05	0.00383	RPL11; RPL21; RPL31; RPL35		6144; 6189; 6196	3	29	37	8003	GO Biological Process	ribosome biogenesis
