# Supplementary material for: Cell-type specific gene expression profiles of leukocytes in human peripheral blood
Source: BMC Genomics. 2006 May 16;7:115. doi: 10.1186/1471-2164-7-115 (PMC1479811; doi:10.1186/1471-2164-7-115)
Supplement: Additional File 4 — Complete blood counts data for each subject. [file 1471-2164-7-115-S4.xls]

## Sheet: Sheet1
CBC	F1	F2	F3	M1	M2	M3	M5
% NEUT	0.617	0.603	0.552	58.36	0.434	0.5	0.567
% LYM	0.307	0.274	0.361	0.315	0.46	0.418	0.33
% MONO	0.066	0.091	0.07	0.075	0.076	0.07	0.079
% EOS	0.007	0.027	0.01	0.018	0.02	0.009	0.02
% BASO	0.003	0.005	0.007	0.006	0.01	0.003	0.004
