# Supplementary material for: Cell-type specific gene expression profiles of leukocytes in human peripheral blood
Source: BMC Genomics. 2006 May 16;7:115. doi: 10.1186/1471-2164-7-115 (PMC1479811; doi:10.1186/1471-2164-7-115)
Supplement: Additional File 6 — List of all 410 top "intrinsic" genes. [file 1471-2164-7-115-S6.xls]

## Sheet: Sheet1
LUID	SYMBOL	NAME	INTRINSIC SCORE
10316	CYorf15A	Chromosome Y open reading frame 15A	0.055779
2733	RAFTLIN	Raft-linking protein	0.055921
517366	SMCY	Smcy homolog, Y-linked (mouse)	0.064197
503132	XIST	X (inactive)-specific transcript	0.070747
23116	IMAGE:2109491	Unknown | IMAGE:2109491	0.073212
3250	CYorf15B	Chromosome Y open reading frame 15B	0.079391
21256	HIST1H1C	Histone 1, H1c	0.085693
511827	MGC4248	hypothetical protein MGC4248 | IMAGE:592807	0.098074
517371	RPS4Y1	Ribosomal protein S4, Y-linked 1	0.100362
508170	ARR3	Arrestin 3, retinal (X-arrestin)	0.104816
10819	SLIC1	Selectin ligand interactor cytoplasmic-1	0.10788
500973	HNRPU	Heterogeneous nuclear ribonucleoprotein U (scaffold attachment factor A)	0.109527
527940	CREM	CAMP responsive element modulator	0.115355
507217	PPP2R5E	Protein phosphatase 2, regulatory subunit B (B56), epsilon isoform	0.12046
3251	IMAGE:826799	Hs.105516 EST | IMAGE:826799	0.126496
519154	FLJ38451	FLJ38451 protein	0.137882
23130	IMAGE:2109594	Unknown | IMAGE:2109594	0.139129
529553	USP9Y	Ubiquitin specific protease 9, Y-linked (fat facets-like, Drosophila)	0.14015
11960	MAP3K12	mitogen-activated protein kinase kinase kinase 12 | IMAGE:1302521	0.156074
3994	RAI16	Retinoic acid induced 16	0.157856
502099	GUCA1A	Guanylate cyclase activator 1A (retina)	0.158835
3699	IER5	Immediate early response 5	0.159861
29112	RGS2	Regulator of G-protein signalling 2, 24kDa	0.16059
519018	CBLL1	Cas-Br-M (murine) ecotropic retroviral transforming sequence-like 1	0.163816
542095	SPINT1	Serine protease inhibitor, Kunitz type 1	0.165135
522760	IMAGE:845435	CDNA clone IMAGE:6043059, partial cds	0.170905
20682	IMAGE:685584	Transcribed locus	0.17101
502466	JUN	V-jun sarcoma virus 17 oncogene homolog (avian)	0.172521
507241	IMAGE:488054	Homo sapiens, Similar to zinc finger protein 267, clone IMAGE:3912539, mRNA | IMAGE:488054	0.175606
501111	SLC2A3	Solute carrier family 2 (facilitated glucose transporter), member 3	0.177926
2667	LOC256273	Hypothetical protein LOC256273	0.179718
507582	PPIG	Peptidyl-prolyl isomerase G (cyclophilin G)	0.181179
26642	LILRB5	Leukocyte immunoglobulin-like receptor, subfamily B (with TM and ITIM domains), member 5	0.187366
24681	IMAGE:1369570	Unknown UG Hs.208409 EST | IMAGE:1369570	0.189758
1948	IMAGE:700787	Transcribed locus, strongly similar to NP_037441.2 solute carrier family 30 (zinc transporter), member 4 [Homo sapiens]	0.193913
27431	CLK1	CDC-like kinase 1	0.195268
516840	AREG	Amphiregulin (schwannoma-derived growth factor)	0.196126
24561	CD69	CD69 antigen (p60, early T-cell activation antigen) | IMAGE:1337219	0.196409
531348	MUC7	Mucin 7, salivary	0.196533
500007	DSCR1L1	Down syndrome critical region gene 1-like 1	0.197202
531125	DDX17	DEAD (Asp-Glu-Ala-Asp) box polypeptide 17	0.198353
12414	IMAGE:1306618	Unknown | IMAGE:1306618	0.19996
13018	IMAGE:1288027	Hs.431725 ESTs | IMAGE:1288027	0.203197
507562	NDUFS2	CDNA FLJ36630 fis, clone TRACH2018278	0.204559
517137	UTX	Ubiquitously transcribed tetratricopeptide repeat, X chromosome	0.205112
3005	IMAGE:824951	Unknown | IMAGE:824951	0.205537
502060	PEX1	Peroxisome biogenesis factor 1	0.20892
515431	HOXC10	#homeo box C10 OR #Hs.172862 ESTs | IMAGE:752550	0.209919
502215	MVP	Major vault protein	0.213681
541765	PIN4	protein (peptidyl-prolyl cis/trans isomerase) NIMA-interacting, 4 (parvulin) | IMAGE:2343723	0.214682
502928	NALP2	NACHT, leucine rich repeat and PYD containing 2	0.214878
521980	ARID2	AT rich interactive domain 2 (ARID, RFX-like)	0.216247
12177	IMAGE:1304274	Unknown | IMAGE:1304274	0.216759
541946	RREB1	Ras responsive element binding protein 1	0.219186
28272	XPO1	Exportin 1 (CRM1 homolog, yeast)	0.220586
22202	IMAGE:2020507	Unknown | IMAGE:2020507	0.220877
14524	IMAGE:1353833	Unknown | IMAGE:1353833	0.221
3095	DCP2	DCP2 decapping enzyme homolog (S. cerevisiae)	0.221029
511104	VPS26	Vacuolar protein sorting 26 (yeast)	0.221708
531811	CXorf27	Chromosome X open reading frame 27	0.222607
14850	IMAGE:1357220	Unknown UG Hs.145010 ESTs | IMAGE:1357220	0.222667
531731	CACNA1S	Calcium channel, voltage-dependent, L type, alpha 1S subunit	0.223746
502932	RBP5	Retinol binding protein 5, cellular	0.224393
500041	ROS1	V-ros UR2 sarcoma virus oncogene homolog 1 (avian)	0.227557
525582	RPH3AL	Rabphilin 3A-like (without C2 domains)	0.22781
24345	GPR146	G protein-coupled receptor 146	0.2279
500082	SNCA	Synuclein, alpha (non A4 component of amyloid precursor)	0.228498
509986	FLJ20727	hypothetical protein FLJ20727 | IMAGE:32681	0.228996
528329	KCNK3	Potassium channel, subfamily K, member 3	0.229671
506964	IMAGE:134283	Transcribed locus	0.230197
19219	CFLAR	CASP8 and FADD-like apoptosis regulator | IMAGE:711633	0.230276
528204	PER1	Period homolog 1 (Drosophila)	0.230367
24167	IMAGE:1968656	Unknown | IMAGE:1968656	0.233342
522105	ODZ3	Odz, odd Oz/ten-m homolog 3 (Drosophila)	0.235828
521013	FOXJ2	Forkhead box J2	0.235837
26451	JUNB	Jun B proto-oncogene	0.235913
11998	IMAGE:1302792	Unknown | IMAGE:1302792	0.23602
525489	AXUD1	AXIN1 up-regulated 1	0.236153
15628	SOCS1	Suppressor of cytokine signaling 1	0.236387
510311	ENSA	endosulfine alpha | IMAGE:74070	0.236605
517007	IMAGE:1388373	"Human HIG-1 mRNA, complete cds" | IMAGE:1388373	0.237763
510091	IMAGE:50973	Hs.27085 ESTs, Weakly similar to hypothetical protein FLJ10884 [Homo sapiens] [H.sapiens] | IMAGE:50973	0.238022
13240	JMJD1C	Jumonji domain containing 1C	0.238073
519032	SYAP1	Synapse associated protein 1, SAP47 homolog (Drosophila)	0.239696
531537	SFRS5	splicing factor, arginine/serine-rich 5 | IMAGE:2028876	0.240683
525569	DCAMKL1	Doublecortin and CaM kinase-like 1	0.241318
508785	VCY1B	Variable charge, Y-linked	0.241993
506995	DERP6	S-phase 2 protein	0.243423
18332	ZFP36L2	Transcribed locus, moderately similar to NP_112267.1 actinin, alpha 1 [Rattus norvegicus]	0.245376
14449	BIG1	brefeldin A-inhibited guanine nucleotide-exchange protein 1 | IMAGE:1353305	0.246347
502121	FRG1	FSHD region gene 1	0.246403
528441	RRAS	Related RAS viral (r-ras) oncogene homolog	0.24725
20678	EIF1A	eukaryotic translation initiation factor 1A | IMAGE:685068	0.249403
500218	BZRP	#benzodiazapine receptor (peripheral) OR #Hs.442787 ESTs | IMAGE:813444	0.250065
519100	FBXW9	F-box and WD-40 domain protein 9	0.250364
519006	SRI	Sorcin	0.250465
511240	IMAGE:34093	Hs.23654 EST | IMAGE:34093	0.250689
24528	IMAGE:1333519	Transcribed locus	0.253442
531954	IMAGE:2313837	Transcribed locus	0.254686
515692	ZNF510	Zinc finger protein 510	0.256403
525492	HGNT-IV-H	UDP-N-acetylglucosamine:a-1,3-D-mannoside beta-1,4-N-acetylglucosaminyltransferase IV	0.256698
11268	IMAGE:1287304	Unknown | IMAGE:1287304	0.25689
542029	RPS13	Ribosomal protein S13	0.265187
519083	MYOZ3	Myozenin 3	0.265575
502150	NAP1L1	Nucleosome assembly protein 1-like 1	0.265772
23658	IMAGE:2132476	Unknown UG Hs.164287 ESTs | IMAGE:2132476	0.267929
23929	IMAGE:1967184	Unknown | IMAGE:1967184	0.268039
25126	IMAGE:1370195	Unknown | IMAGE:1370195	0.268255
26484	AMSH-LP	Associated molecule with the SH3 domain of STAM (AMSH) like protein	0.268426
24107	IMAGE:1967950	Unknown | IMAGE:1967950	0.269277
11321	IMAGE:1287808	Hs.372252 ESTs | IMAGE:1287808	0.269921
528750	IMAGE:240215	EST | IMAGE:240215	0.271043
529445	MRPL48	Mitochondrial ribosomal protein L48	0.2722
501312	ALAS2	Aminolevulinate, delta-, synthase 2 (sideroblastic/hypochromic anemia)	0.273449
510415	SELENBP1	Selenium binding protein 1	0.273474
11354	TPD52	Tumor protein D52	0.274738
525351	IMAGE:1468644	Homo sapiens, clone IMAGE:5267797, mRNA	0.27476
23092	LOC388937	Similar to phospholipase B	0.274906
506966	IMAGE:143535	ESTs | IMAGE:143535	0.275789
501864	KIAA0063	KIAA0063 gene product	0.275921
23726	IMAGE:2133376	Unknown | IMAGE:2133376	0.278392
4046	ZCCHC2	Zinc finger, CCHC domain containing 2	0.27884
23761	IMAGE:2133915	"23761 | (Unknown UG Hs.170804 EST, Weakly similar to unknown protein [R.norvegicus])" | IMAGE:2133915	0.279778
9640	STK17B	Serine/threonine kinase 17b (apoptosis-inducing)	0.28029
502258	AKAP12	A kinase (PRKA) anchor protein (gravin) 12	0.280617
9631	IMAGE:827304	"9631 | (Unknown UG Hs.179879 ESTs, Weakly similar to reverse transcriptase related protein [H.sapiens])" | IMAGE:827304	0.282674
27050	SUMO1	SMT3 suppressor of mif two 3 homolog 1 (yeast)	0.283654
1786	GSH-2	Homeobox protein GSH-2	0.284934
500001	ZFX	Zinc finger protein, X-linked	0.286021
11571	MRPS5	Mitochondrial ribosomal protein S5	0.287947
502228	MRPL23	Mitochondrial ribosomal protein L23	0.28836
508464	DUSP8	Dual specificity phosphatase 8	0.289307
505172	IMAGE:143054	EST | IMAGE:143054	0.289736
501731	BIRC1	CDNA FLJ42561 fis, clone BRACE3006463	0.290077
522209	ANP32E	Acidic (leucine-rich) nuclear phosphoprotein 32 family, member E	0.290214
23792	IMAGE:2134408	Unknown UG Hs.185474 EST | IMAGE:2134408	0.291757
511334	HECA	Headcase homolog (Drosophila)	0.292512
507190	RBM27	RNA binding motif protein 27	0.292796
542070	P2RX1	Purinergic receptor P2X, ligand-gated ion channel, 1	0.293073
24327	IMAGE:1341080	Transcribed locus	0.293394
23766	IMAGE:2134030	Similar to acidic ribosomal protein P0	0.29348
502491	HTATIP2	HIV-1 Tat interactive protein 2, 30kDa	0.293575
15652	IMAGE:1240660	Transcribed locus	0.294736
24439	HNRPK	heterogeneous nuclear ribonucleoprotein K | IMAGE:684358	0.295025
517078	MRF-1	modulator recognition factor I | IMAGE:1391644	0.295503
511229	ENTPD7	Ectonucleoside triphosphate diphosphohydrolase 7	0.29611
24174	IMAGE:1968734	Unknown | IMAGE:1968734	0.297533
19539	MDS031	uncharacterized hematopoietic stem/progenitor cells protein MDS031 | IMAGE:1372156	0.298289
507331	IMAGE:259017	Transcribed locus, weakly similar to NP_689672.2 hypothetical protein MGC45438 [Homo sapiens]	0.299286
4164	CXCL5	Chemokine (C-X-C motif) ligand 5	0.300093
510016	FLJ20125	Hypothetical protein FLJ20125	0.300458
20670	IMAGE:684465	#Homo sapiens cDNA FLJ30632 fis, clone CTONG2002417. OR Sh3yl1 #Sh3 domain YSC-like 1 OR SH3YL1 #likely ortholog of mouse Sh3 domain YSC-like 1 | IMAGE:684465	0.300575
507840	EPC1	Enhancer of polycomb homolog 1 (Drosophila)	0.300809
1876	IMAGE:687040	Unknown UG Hs.142199 EST | IMAGE:687040	0.301352
14212	IMAGE:1351417	Transcribed locus	0.301843
510673	CANT1	Calcium activated nucleotidase 1	0.301967
506946	GLT28D1	Glycosyltransferase 28 domain containing 1	0.302596
510923	IMAGE:418198	Transcribed locus	0.302941
541893	BSN	Bassoon (presynaptic cytomatrix protein)	0.302997
29260	CTSG	Cathepsin G	0.303331
516915	HIST1H4C	Histone 1, H4c	0.303479
528702	IMAGE:2050917	"proteasome (prosome, macropain) 26S subunit, non-ATPase, 7 (Mov34 homolog)" | IMAGE:2050917	0.30408
517294	FLJ21839	Hypothetical protein FLJ21839	0.30414
531564	TGM1	Transglutaminase 1 (K polypeptide epidermal type I, protein-glutamine-gamma-glutamyltransferase)	0.304255
